# Supplementary material for: Crosstalk between Regnase-1 and -3 shapes mast cell survival and cytokine expression
Source: Life Sci Alliance. 2024 Jun 3;7(8):e202402784. doi: 10.26508/lsa.202402784 (PMC11147952; doi:10.26508/lsa.202402784)
Supplement: Supplementary file 1 [file LSA-2024-02784_TableS1.xlsx]

## Sheet: RNA-seq_DE RBP genes
Supplementary Figure 1a. Differential expression analysis of RBP genes in IgE-stimulated BMMCs. Genes with sum of counts in all samples >=10 are shown (Li et al, 2021).
gene	baseMean	log2FoldChange	lfcSE	stat	pvalue	padj	-log10-padj	external_gene_name	description
ENSMUSG00000025576	10.4054	6.15834	1.44202	4.27063	1.94921e-05	6.60418e-05	4.18018	Rbfox3	RNA binding protein, fox-1 homolog (C. elegans) 3 [Source:MGI Symbol;Acc:MGI:106368]
ENSMUSG00000035164	5975.12	3.59715	0.337721	10.6512	1.72047e-26	2.43469e-25	24.6136	Zc3h12c	zinc finger CCCH type containing 12C [Source:MGI Symbol;Acc:MGI:3026959]
ENSMUSG00000023805	8487.45	3.54646	0.221359	16.0213	9.07621e-58	4.29283e-56	55.3673	Synj2	synaptojanin 2 [Source:MGI Symbol;Acc:MGI:1201671]
ENSMUSG00000054889	36.3016	3.13021	0.759796	4.11981	3.79184e-05	0.000123296	3.90905	Dsp	desmoplakin [Source:MGI Symbol;Acc:MGI:109611]
ENSMUSG00000079259	10.1212	3.11644	1.3745	2.26733	0.0233703	0.0472051	1.32601	Trim71	tripartite motif-containing 71 [Source:MGI Symbol;Acc:MGI:2685973]
ENSMUSG00000024772	16293.4	3.11223	0.113797	27.3489	1.11405e-164	5.01131e-162	161.3	Ehd1	EH-domain containing 1 [Source:MGI Symbol;Acc:MGI:1341878]
ENSMUSG00000022139	14310.6	2.88983	0.200619	14.4046	4.8411e-47	1.62979e-45	44.7879	Mbnl2	muscleblind like splicing factor 2 [Source:MGI Symbol;Acc:MGI:2145597]
ENSMUSG00000057706	523.607	2.80842	0.311071	9.02823	1.74471e-19	1.74158e-18	17.7591	Mex3b	mex3 RNA binding family member B [Source:MGI Symbol;Acc:MGI:1918252]
ENSMUSG00000022205	19571.2	2.63567	0.177238	14.8708	5.09812e-50	1.85515e-48	47.7316	Sub1	SUB1 homolog, transcriptional regulator [Source:MGI Symbol;Acc:MGI:104811]
ENSMUSG00000056737	24084.5	2.63031	0.149519	17.5917	2.85035e-69	1.88319e-67	66.7251	Capg	capping protein (actin filament), gelsolin-like [Source:MGI Symbol;Acc:MGI:1098259]
ENSMUSG00000032602	3181.16	2.62326	0.10715	24.482	2.29497e-132	5.99016e-130	129.223	Slc25a20	solute carrier family 25 (mitochondrial carnitine/acylcarnitine translocase), member 20 [Source:MGI Symbol;Acc:MGI:1928738]
ENSMUSG00000053398	210.297	2.5581	0.529424	4.83184	1.35275e-06	5.27185e-06	5.27804	Phgdh	3-phosphoglycerate dehydrogenase [Source:MGI Symbol;Acc:MGI:1355330]
ENSMUSG00000028063	49689.6	2.46968	0.129599	19.0563	5.81974e-81	5.28073e-79	78.2773	Lmna	lamin A [Source:MGI Symbol;Acc:MGI:96794]
ENSMUSG00000030056	4310.09	2.465	0.184688	13.3468	1.23625e-40	3.24681e-39	38.4885	Isy1	ISY1 splicing factor homolog [Source:MGI Symbol;Acc:MGI:1923310]
ENSMUSG00000057561	9751.26	2.44809	0.0959002	25.5275	9.76789e-144	3.08228e-141	140.511	Eif1a	eukaryotic translation initiation factor 1A [Source:MGI Symbol;Acc:MGI:95298]
ENSMUSG00000053801	2221.25	2.36087	0.160719	14.6894	7.54085e-49	2.63955e-47	46.5785	Grwd1	glutamate-rich WD repeat containing 1 [Source:MGI Symbol;Acc:MGI:2141989]
ENSMUSG00000058392	1473.72	2.33536	0.186607	12.5148	6.19461e-36	1.33462e-34	33.8746	Rrp1b	ribosomal RNA processing 1B [Source:MGI Symbol;Acc:MGI:1919712]
ENSMUSG00000079470	546.702	2.31298	0.250844	9.22081	2.94871e-20	3.09081e-19	18.5099	Utp14b	UTP14B small subunit processome component [Source:MGI Symbol;Acc:MGI:2445092]
ENSMUSG00000004100	4170.17	2.29674	0.129324	17.7596	1.45366e-70	9.94605e-69	68.0023	Ppan	peter pan homolog [Source:MGI Symbol;Acc:MGI:2178445]
ENSMUSG00000004044	3271.08	2.27028	0.76799	2.95614	0.00311516	0.00759288	2.11959	Cavin1	caveolae associated 1 [Source:MGI Symbol;Acc:MGI:1277968]
ENSMUSG00000024360	17432	2.26815	0.116274	19.5069	9.5854e-85	9.55917e-83	82.0196	Etf1	eukaryotic translation termination factor 1 [Source:MGI Symbol;Acc:MGI:2385071]
ENSMUSG00000074656	8965.52	2.23731	0.183778	12.174	4.27717e-34	8.65339e-33	32.0628	Eif2s2	eukaryotic translation initiation factor 2, subunit 2 (beta) [Source:MGI Symbol;Acc:MGI:1914454]
ENSMUSG00000046711	3219.27	2.19188	0.219456	9.98778	1.72399e-23	2.1315e-22	21.6713	Hmga1	high mobility group AT-hook 1 [Source:MGI Symbol;Acc:MGI:96160]
ENSMUSG00000092035	61.8891	2.18944	0.702527	3.11652	0.00182999	0.00464684	2.33284	Peg10	paternally expressed 10 [Source:MGI Symbol;Acc:MGI:2157785]
ENSMUSG00000031578	1433.18	2.18602	0.123202	17.7434	1.93914e-70	1.31402e-68	67.8814	Mak16	MAK16 homolog [Source:MGI Symbol;Acc:MGI:1915170]
ENSMUSG00000026083	14069.7	2.14935	0.145624	14.7596	2.66809e-49	9.44872e-48	47.0246	Eif5b	eukaryotic translation initiation factor 5B [Source:MGI Symbol;Acc:MGI:2441772]
ENSMUSG00000025869	2465.49	2.14563	0.192727	11.133	8.66477e-29	1.38571e-27	26.8583	Nop16	NOP16 nucleolar protein [Source:MGI Symbol;Acc:MGI:107862]
ENSMUSG00000044786	871.008	2.14401	0.196319	10.921	9.14527e-28	1.37713e-26	25.861	Zfp36	zinc finger protein 36 [Source:MGI Symbol;Acc:MGI:99180]
ENSMUSG00000021149	8207.47	2.11088	0.125528	16.8159	1.86516e-63	1.04875e-61	60.9793	Gtpbp4	GTP binding protein 4 [Source:MGI Symbol;Acc:MGI:1916487]
ENSMUSG00000020075	22619.5	2.09682	0.127353	16.4646	6.58437e-61	3.38703e-59	58.4702	Ddx21	DExD box helicase 21 [Source:MGI Symbol;Acc:MGI:1860494]
ENSMUSG00000045763	44141	2.08717	0.121485	17.1804	3.72414e-66	2.2955e-64	63.6391	Basp1	brain abundant, membrane attached signal protein 1 [Source:MGI Symbol;Acc:MGI:1917600]
ENSMUSG00000041438	3049.91	2.08688	0.147831	14.1167	2.99697e-45	9.44291e-44	43.0249	Utp4	UTP4 small subunit processome component [Source:MGI Symbol;Acc:MGI:1096573]
ENSMUSG00000028691	24419.2	2.07898	0.189564	10.9672	5.49614e-28	8.38984e-27	26.0762	Prdx1	peroxiredoxin 1 [Source:MGI Symbol;Acc:MGI:99523]
ENSMUSG00000039782	2040.17	2.05096	0.144671	14.1768	1.27621e-45	4.09432e-44	43.3878	Cpeb2	cytoplasmic polyadenylation element binding protein 2 [Source:MGI Symbol;Acc:MGI:2442640]
ENSMUSG00000022797	6250.2	2.04731	0.243497	8.40794	4.17264e-17	3.63936e-16	15.439	Tfrc	transferrin receptor [Source:MGI Symbol;Acc:MGI:98822]
ENSMUSG00000051518	1394.73	2.02184	0.212811	9.50063	2.08629e-21	2.32762e-20	19.6331	Rps19bp1	ribosomal protein S19 binding protein 1 [Source:MGI Symbol;Acc:MGI:1913788]
ENSMUSG00000074480	234.929	1.99027	0.271575	7.32863	2.32518e-13	1.60388e-12	11.7948	Mex3a	mex3 RNA binding family member A [Source:MGI Symbol;Acc:MGI:1919890]
ENSMUSG00000035049	3016.38	1.98362	0.121514	16.3242	6.6392e-60	3.34205e-58	57.476	Rrp12	ribosomal RNA processing 12 homolog [Source:MGI Symbol;Acc:MGI:2147437]
ENSMUSG00000067873	6961.6	1.97617	0.1093	18.0802	4.56286e-73	3.42085e-71	70.4659	Htatsf1	HIV TAT specific factor 1 [Source:MGI Symbol;Acc:MGI:1919709]
ENSMUSG00000041057	5084.86	1.95067	0.10493	18.5902	3.85681e-77	3.24864e-75	74.4883	Wdr43	WD repeat domain 43 [Source:MGI Symbol;Acc:MGI:1919765]
ENSMUSG00000025278	56832.4	1.9273	0.362724	5.31341	1.07595e-07	4.6854e-07	6.32925	Flnb	filamin, beta [Source:MGI Symbol;Acc:MGI:2446089]
ENSMUSG00000038335	3754.81	1.92276	0.280598	6.85238	7.26326e-12	4.47305e-11	10.3494	Tsr1	TSR1 20S rRNA accumulation [Source:MGI Symbol;Acc:MGI:2144566]
ENSMUSG00000001305	1679.8	1.90793	0.175286	10.8847	1.36342e-27	2.02996e-26	25.6925	Rrp15	ribosomal RNA processing 15 homolog [Source:MGI Symbol;Acc:MGI:1914473]
ENSMUSG00000041506	3107.93	1.88688	0.147415	12.7998	1.64381e-37	3.81069e-36	35.419	Rrp9	ribosomal RNA processing 9, U3 small nucleolar RNA binding protein [Source:MGI Symbol;Acc:MGI:2384313]
ENSMUSG00000045538	1401.34	1.88003	0.113755	16.5271	2.34272e-61	1.23209e-59	58.9094	Ddx28	DEAD box helicase 28 [Source:MGI Symbol;Acc:MGI:1919236]
ENSMUSG00000020549	3796.78	1.85893	0.151766	12.2487	1.70787e-34	3.49882e-33	32.4561	Elac2	elaC ribonuclease Z 2 [Source:MGI Symbol;Acc:MGI:1890496]
ENSMUSG00000026377	3957.91	1.84804	0.104099	17.7527	1.64357e-70	1.12091e-68	67.9504	Nifk	nucleolar protein interacting with the FHA domain of MKI67 [Source:MGI Symbol;Acc:MGI:1915199]
ENSMUSG00000020458	25861	1.8397	0.0926306	19.8606	8.9162e-88	9.42532e-86	85.0257	Rtn4	reticulon 4 [Source:MGI Symbol;Acc:MGI:1915835]
ENSMUSG00000026864	51915	1.83755	0.132212	13.8985	6.46998e-44	1.91045e-42	41.7189	Hspa5	heat shock protein 5 [Source:MGI Symbol;Acc:MGI:95835]
ENSMUSG00000029657	6989.48	1.80278	0.160641	11.2225	3.16329e-29	5.19645e-28	27.2843	Hsph1	heat shock 105kDa/110kDa protein 1 [Source:MGI Symbol;Acc:MGI:105053]
ENSMUSG00000024359	19830.4	1.79712	0.124868	14.3922	5.79186e-47	1.94367e-45	44.7114	Hspa9	heat shock protein 9 [Source:MGI Symbol;Acc:MGI:96245]
ENSMUSG00000015176	6685.36	1.79027	0.113046	15.8366	1.73871e-56	7.85466e-55	54.1049	Nolc1	nucleolar and coiled-body phosphoprotein 1 [Source:MGI Symbol;Acc:MGI:1918019]
ENSMUSG00000031917	2972.87	1.78189	0.156327	11.3985	4.25478e-30	7.25441e-29	28.1394	Nip7	NIP7, nucleolar pre-rRNA processing protein [Source:MGI Symbol;Acc:MGI:1913414]
ENSMUSG00000034667	7980.3	1.75113	0.185764	9.42666	4.23374e-21	4.64262e-20	19.3332	Xpot	exportin, tRNA (nuclear export receptor for tRNAs) [Source:MGI Symbol;Acc:MGI:1920442]
ENSMUSG00000042354	6157.46	1.74507	0.0864349	20.1894	1.21382e-90	1.37233e-88	87.8625	Gnl3	guanine nucleotide binding protein-like 3 (nucleolar) [Source:MGI Symbol;Acc:MGI:1353651]
ENSMUSG00000026020	6739.49	1.74478	0.108837	16.0312	7.74288e-58	3.6704e-56	55.4353	Nop58	NOP58 ribonucleoprotein [Source:MGI Symbol;Acc:MGI:1933184]
ENSMUSG00000046791	1736.46	1.74444	0.134322	12.987	1.45043e-38	3.50858e-37	36.4549	Riox1	ribosomal oxygenase 1 [Source:MGI Symbol;Acc:MGI:1919202]
ENSMUSG00000038279	3661.77	1.74024	0.113269	15.3638	2.86488e-53	1.15811e-51	50.9362	Nop2	NOP2 nucleolar protein [Source:MGI Symbol;Acc:MGI:107891]
ENSMUSG00000022194	2718.5	1.74006	0.111637	15.5869	8.94307e-55	3.80431e-53	52.4197	Pabpn1	poly(A) binding protein, nuclear 1 [Source:MGI Symbol;Acc:MGI:1859158]
ENSMUSG00000026740	6704.49	1.73439	0.116246	14.9199	2.44465e-50	8.9575e-49	48.0478	Dnajc1	DnaJ heat shock protein family (Hsp40) member C1 [Source:MGI Symbol;Acc:MGI:103268]
ENSMUSG00000022247	3087.53	1.7327	0.11453	15.1289	1.04462e-51	4.00099e-50	49.3978	Brix1	BRX1, biogenesis of ribosomes [Source:MGI Symbol;Acc:MGI:1915082]
ENSMUSG00000019943	2563.81	1.71465	0.236525	7.24933	4.18844e-13	2.82553e-12	11.5489	Atp2b1	ATPase, Ca++ transporting, plasma membrane 1 [Source:MGI Symbol;Acc:MGI:104653]
ENSMUSG00000040423	5939.55	1.7074	0.257393	6.63343	3.27975e-11	1.92505e-10	9.71556	Rc3h1	RING CCCH (C3H) domains 1 [Source:MGI Symbol;Acc:MGI:2685397]
ENSMUSG00000059796	39250.5	1.70239	0.114155	14.9129	2.71521e-50	9.93164e-49	48.003	Eif4a1	eukaryotic translation initiation factor 4A1 [Source:MGI Symbol;Acc:MGI:95303]
ENSMUSG00000037253	4132.21	1.69079	0.168233	10.0503	9.15805e-24	1.14636e-22	21.9407	Mex3c	mex3 RNA binding family member C [Source:MGI Symbol;Acc:MGI:2652843]
ENSMUSG00000047126	42924.3	1.68457	0.274986	6.12603	9.00988e-10	4.71036e-09	8.32695	Cltc	clathrin, heavy polypeptide (Hc) [Source:MGI Symbol;Acc:MGI:2388633]
ENSMUSG00000015837	83195	1.67615	0.1365	12.2795	1.16781e-34	2.40408e-33	32.6191	Sqstm1	sequestosome 1 [Source:MGI Symbol;Acc:MGI:107931]
ENSMUSG00000022325	1032.65	1.67079	0.195648	8.53979	1.34467e-17	1.21181e-16	15.9166	Pop1	processing of precursor 1, ribonuclease P/MRP family, (S. cerevisiae) [Source:MGI Symbol;Acc:MGI:1914974]
ENSMUSG00000028811	6775.14	1.66813	0.0927084	17.9933	2.19974e-72	1.5927e-70	69.7979	Yars	tyrosyl-tRNA synthetase [Source:MGI Symbol;Acc:MGI:2147627]
ENSMUSG00000026305	10415.9	1.6653	0.152661	10.9085	1.04959e-27	1.57491e-26	25.8027	Lrrfip1	leucine rich repeat (in FLII) interacting protein 1 [Source:MGI Symbol;Acc:MGI:1342770]
ENSMUSG00000026889	2414.7	1.66395	0.124898	13.3225	1.71325e-40	4.45531e-39	38.3511	Rbm18	RNA binding motif protein 18 [Source:MGI Symbol;Acc:MGI:1915139]
ENSMUSG00000052146	229.453	1.66365	0.249416	6.6702	2.55457e-11	1.50778e-10	9.82166	Rps10	ribosomal protein S10 [Source:MGI Symbol;Acc:MGI:1914347]
ENSMUSG00000025995	2558.77	1.66196	0.156344	10.6301	2.15794e-26	3.03952e-25	24.5172	Wdr75	WD repeat domain 75 [Source:MGI Symbol;Acc:MGI:1920924]
ENSMUSG00000061024	3663.42	1.65698	0.106243	15.5961	7.73368e-55	3.29648e-53	52.4819	Rrs1	ribosome biogenesis regulator 1 [Source:MGI Symbol;Acc:MGI:1929721]
ENSMUSG00000027613	3417.45	1.65099	0.20348	8.11381	4.90571e-16	4.00492e-15	14.3974	Eif6	eukaryotic translation initiation factor 6 [Source:MGI Symbol;Acc:MGI:1196288]
ENSMUSG00000036160	3015.81	1.64277	0.110167	14.9116	2.77111e-50	1.01186e-48	47.9949	Surf6	surfeit gene 6 [Source:MGI Symbol;Acc:MGI:98447]
ENSMUSG00000042814	93.4094	1.64067	0.299062	5.48606	4.10992e-08	1.85508e-07	6.73164	Mcts2	malignant T cell amplified sequence 2 [Source:MGI Symbol;Acc:MGI:1913655]
ENSMUSG00000089824	1995.97	1.63922	0.155717	10.5269	6.49259e-26	8.98339e-25	24.0466	Rbm12	RNA binding motif protein 12 [Source:MGI Symbol;Acc:MGI:1922960]
ENSMUSG00000005846	6538.91	1.6292	0.100383	16.2299	3.1012e-59	1.52833e-57	56.8158	Rsl1d1	ribosomal L1 domain containing 1 [Source:MGI Symbol;Acc:MGI:1913659]
ENSMUSG00000026728	51821.4	1.6174	0.27619	5.85609	4.73884e-09	2.33485e-08	7.63174	Vim	vimentin [Source:MGI Symbol;Acc:MGI:98932]
ENSMUSG00000006932	28254.6	1.61382	0.132199	12.2075	2.83482e-34	5.76286e-33	32.2394	Ctnnb1	catenin (cadherin associated protein), beta 1 [Source:MGI Symbol;Acc:MGI:88276]
ENSMUSG00000020224	2761.53	1.60924	0.179926	8.94391	3.75628e-19	3.67664e-18	17.4345	Llph	LLP homolog, long-term synaptic facilitation (Aplysia) [Source:MGI Symbol;Acc:MGI:1913475]
ENSMUSG00000055491	4226.72	1.60304	0.197936	8.09877	5.55192e-16	4.51978e-15	14.3449	Pprc1	peroxisome proliferative activated receptor, gamma, coactivator-related 1 [Source:MGI Symbol;Acc:MGI:2385096]
ENSMUSG00000028609	3082.56	1.59375	0.17781	8.96324	3.15273e-19	3.10312e-18	17.5082	Magoh	mago homolog, exon junction complex core component [Source:MGI Symbol;Acc:MGI:1330312]
ENSMUSG00000036698	29930	1.59229	0.267551	5.95133	2.65972e-09	1.33726e-08	7.87378	Ago2	argonaute RISC catalytic subunit 2 [Source:MGI Symbol;Acc:MGI:2446632]
ENSMUSG00000050244	6119.37	1.59213	0.263569	6.04065	1.53493e-09	7.88809e-09	8.10303	Heatr1	HEAT repeat containing 1 [Source:MGI Symbol;Acc:MGI:2442524]
ENSMUSG00000021270	36765	1.57878	0.104923	15.047	3.61176e-51	1.3563e-49	48.8676	Hsp90aa1	heat shock protein 90, alpha (cytosolic), class A member 1 [Source:MGI Symbol;Acc:MGI:96250]
ENSMUSG00000020917	22965	1.57566	0.214737	7.33766	2.17361e-13	1.50178e-12	11.8234	Acly	ATP citrate lyase [Source:MGI Symbol;Acc:MGI:103251]
ENSMUSG00000046865	7690.94	1.5748	0.147181	10.6997	1.0208e-26	1.45922e-25	24.8359	Fbl	fibrillarin [Source:MGI Symbol;Acc:MGI:95486]
ENSMUSG00000016181	1951.51	1.56692	0.169685	9.23429	2.60002e-20	2.73209e-19	18.5635	Utp25	UTP25 small subunit processome component [Source:MGI Symbol;Acc:MGI:2138080]
ENSMUSG00000068856	4647.71	1.56205	0.117198	13.3283	1.58476e-40	4.13132e-39	38.3839	Sf3b4	splicing factor 3b, subunit 4 [Source:MGI Symbol;Acc:MGI:109580]
ENSMUSG00000024091	8413.86	1.52935	0.115878	13.1979	9.02668e-40	2.28827e-38	37.6405	Vapa	vesicle-associated membrane protein, associated protein A [Source:MGI Symbol;Acc:MGI:1353561]
ENSMUSG00000035530	19794.9	1.5237	0.161209	9.45166	3.33492e-21	3.67989e-20	19.4342	Eif1	eukaryotic translation initiation factor 1 [Source:MGI Symbol;Acc:MGI:105125]
ENSMUSG00000020018	12.8278	1.52266	0.759669	2.00437	0.0450307	0.0843035	1.07415	Snrpf	small nuclear ribonucleoprotein polypeptide F [Source:MGI Symbol;Acc:MGI:1917128]
ENSMUSG00000051223	24350.4	1.51863	0.1153	13.1711	1.2873e-39	3.24386e-38	37.4889	Bzw1	basic leucine zipper and W2 domains 1 [Source:MGI Symbol;Acc:MGI:1914132]
ENSMUSG00000023830	2871.48	1.51701	0.366074	4.14398	3.41327e-05	0.000111829	3.95144	Igf2r	insulin-like growth factor 2 receptor [Source:MGI Symbol;Acc:MGI:96435]
ENSMUSG00000015656	57853.3	1.51603	0.118267	12.8187	1.28837e-37	2.99655e-36	35.5234	Hspa8	heat shock protein 8 [Source:MGI Symbol;Acc:MGI:105384]
ENSMUSG00000030521	2452.41	1.49542	0.107978	13.8493	1.28476e-43	3.7517e-42	41.4258	Mphosph10	M-phase phosphoprotein 10 (U3 small nucleolar ribonucleoprotein) [Source:MGI Symbol;Acc:MGI:1915223]
ENSMUSG00000025130	32903.4	1.49529	0.0991436	15.0821	2.12534e-51	8.08166e-50	49.0925	P4hb	prolyl 4-hydroxylase, beta polypeptide [Source:MGI Symbol;Acc:MGI:97464]
ENSMUSG00000028741	1568.31	1.48596	0.185893	7.99367	1.30976e-15	1.0436e-14	13.9815	Mrto4	mRNA turnover 4, ribosome maturation factor [Source:MGI Symbol;Acc:MGI:1917152]
ENSMUSG00000039221	2568.55	1.48004	0.178965	8.27002	1.33933e-16	1.13948e-15	14.9433	Rpl22l1	ribosomal protein L22 like 1 [Source:MGI Symbol;Acc:MGI:1915278]
ENSMUSG00000001833	15863.1	1.46194	0.105124	13.9068	5.75786e-44	1.70733e-42	41.7677	Septin7	septin 7 [Source:MGI Symbol;Acc:MGI:1335094]
ENSMUSG00000030888	2246.6	1.45483	0.117691	12.3614	4.22499e-35	8.80046e-34	33.0555	Rrp8	ribosomal RNA processing 8 [Source:MGI Symbol;Acc:MGI:1914251]
ENSMUSG00000030662	10264.4	1.44861	0.182087	7.95561	1.78253e-15	1.40621e-14	13.852	Ipo5	importin 5 [Source:MGI Symbol;Acc:MGI:1917822]
ENSMUSG00000001964	4416	1.43964	0.109604	13.1349	2.07642e-39	5.18908e-38	37.2849	Emd	emerin [Source:MGI Symbol;Acc:MGI:108117]
ENSMUSG00000018446	4424.46	1.43835	0.168238	8.54952	1.23598e-17	1.11862e-16	15.9513	C1qbp	complement component 1, q subcomponent binding protein [Source:MGI Symbol;Acc:MGI:1194505]
ENSMUSG00000063694	3694.43	1.43544	0.168066	8.54095	1.33126e-17	1.20024e-16	15.9207	Cycs	cytochrome c, somatic [Source:MGI Symbol;Acc:MGI:88578]
ENSMUSG00000043091	8987.38	1.42921	0.149712	9.54642	1.34254e-21	1.51542e-20	19.8195	Tuba1c	tubulin, alpha 1C [Source:MGI Symbol;Acc:MGI:1095409]
ENSMUSG00000044763	1597.54	1.42824	0.109188	13.0806	4.25313e-39	1.04801e-37	36.9796	Trmt10c	tRNA methyltransferase 10C, mitochondrial RNase P subunit [Source:MGI Symbol;Acc:MGI:1196261]
ENSMUSG00000000628	6770.22	1.42815	0.15011	9.51402	1.83425e-21	2.05619e-20	19.6869	Hk2	hexokinase 2 [Source:MGI Symbol;Acc:MGI:1315197]
ENSMUSG00000040463	10988.9	1.42762	0.177701	8.03385	9.44574e-16	7.599e-15	14.1192	Mybbp1a	MYB binding protein (P160) 1a [Source:MGI Symbol;Acc:MGI:106181]
ENSMUSG00000027091	6368.42	1.42713	0.120658	11.8279	2.80154e-32	5.25556e-31	30.2794	Zc3h15	zinc finger CCCH-type containing 15 [Source:MGI Symbol;Acc:MGI:1919747]
ENSMUSG00000030057	27105.6	1.4229	0.122154	11.6484	2.33879e-31	4.2226e-30	29.3744	Cnbp	cellular nucleic acid binding protein [Source:MGI Symbol;Acc:MGI:88431]
ENSMUSG00000020116	2186.18	1.42093	0.130617	10.8786	1.45709e-27	2.16638e-26	25.6643	Pno1	partner of NOB1 homolog [Source:MGI Symbol;Acc:MGI:1913499]
ENSMUSG00000028683	940.924	1.41016	0.150354	9.37895	6.66335e-21	7.22814e-20	19.141	Eif2b3	eukaryotic translation initiation factor 2B, subunit 3 [Source:MGI Symbol;Acc:MGI:1313286]
ENSMUSG00000024999	2268.12	1.40898	0.20472	6.88248	5.88204e-12	3.64901e-11	10.4378	Noc3l	NOC3 like DNA replication regulator [Source:MGI Symbol;Acc:MGI:1932610]
ENSMUSG00000032834	2716.38	1.40683	0.0881606	15.9576	2.52235e-57	1.1669e-55	54.933	Pwp2	PWP2 periodic tryptophan protein homolog (yeast) [Source:MGI Symbol;Acc:MGI:1341200]
ENSMUSG00000024234	1793.9	1.40613	0.111155	12.6502	1.11632e-36	2.48696e-35	34.6043	Mtpap	mitochondrial poly(A) polymerase [Source:MGI Symbol;Acc:MGI:1914690]
ENSMUSG00000023025	6082.75	1.40458	0.161117	8.71775	2.83783e-18	2.65475e-17	16.576	Larp4	La ribonucleoprotein 4 [Source:MGI Symbol;Acc:MGI:2443114]
ENSMUSG00000045624	2390.71	1.39995	0.15542	9.00751	2.10788e-19	2.09225e-18	17.6794	Esf1	ESF1 nucleolar pre-rRNA processing protein homolog [Source:MGI Symbol;Acc:MGI:1913830]
ENSMUSG00000021692	634.927	1.39271	0.140699	9.89855	4.22364e-23	5.14082e-22	21.289	Dimt1	DIM1 dimethyladenosine transferase 1-like (S. cerevisiae) [Source:MGI Symbol;Acc:MGI:1913504]
ENSMUSG00000094936	268.377	1.38658	0.198059	7.00085	2.54422e-12	1.61872e-11	10.7908	Rbm4	RNA binding motif protein 4 [Source:MGI Symbol;Acc:MGI:1100865]
ENSMUSG00000001056	3410.56	1.38538	0.206881	6.69652	2.13441e-11	1.26651e-10	9.89739	Nhp2	NHP2 ribonucleoprotein [Source:MGI Symbol;Acc:MGI:1098547]
ENSMUSG00000028330	4659.63	1.38433	0.0949009	14.5871	3.39352e-48	1.1666e-46	45.9331	Ncbp1	nuclear cap binding protein subunit 1 [Source:MGI Symbol;Acc:MGI:1891840]
ENSMUSG00000020706	4563.2	1.37579	0.100888	13.6368	2.42024e-42	6.8225e-41	40.1661	Ftsj3	FtsJ RNA methyltransferase homolog 3 (E. coli) [Source:MGI Symbol;Acc:MGI:1860295]
ENSMUSG00000030512	1643.24	1.36971	0.20766	6.59592	4.22628e-11	2.46284e-10	9.60856	Snrpa1	small nuclear ribonucleoprotein polypeptide A' [Source:MGI Symbol;Acc:MGI:1916231]
ENSMUSG00000001441	5500.07	1.3614	0.101997	13.3475	1.2254e-40	3.22232e-39	38.4918	Npepps	aminopeptidase puromycin sensitive [Source:MGI Symbol;Acc:MGI:1101358]
ENSMUSG00000021127	5885.59	1.3608	0.19313	7.04601	1.84116e-12	1.18423e-11	10.9266	Zfp36l1	zinc finger protein 36, C3H type-like 1 [Source:MGI Symbol;Acc:MGI:107946]
ENSMUSG00000036940	6640.86	1.35934	0.138826	9.79168	1.22246e-22	1.46184e-21	20.8351	Kdm1a	lysine (K)-specific demethylase 1A [Source:MGI Symbol;Acc:MGI:1196256]
ENSMUSG00000029467	20392.1	1.34788	0.24478	5.50649	3.66058e-08	1.66399e-07	6.77885	Atp2a2	ATPase, Ca++ transporting, cardiac muscle, slow twitch 2 [Source:MGI Symbol;Acc:MGI:88110]
ENSMUSG00000021576	4729.46	1.34249	0.144703	9.27752	1.73475e-20	1.83932e-19	18.7353	Pdcd6	programmed cell death 6 [Source:MGI Symbol;Acc:MGI:109283]
ENSMUSG00000049482	1733.12	1.33844	0.130793	10.2333	1.40633e-24	1.82746e-23	22.7382	Ctu2	cytosolic thiouridylase subunit 2 [Source:MGI Symbol;Acc:MGI:1914215]
ENSMUSG00000008683	16548.4	1.3381	0.178181	7.50974	5.9244e-14	4.23727e-13	12.3729	Rps15a	ribosomal protein S15A [Source:MGI Symbol;Acc:MGI:2389091]
ENSMUSG00000032803	7649.81	1.33476	0.144192	9.25679	2.10675e-20	2.22439e-19	18.6528	Cdv3	carnitine deficiency-associated gene expressed in ventricle 3 [Source:MGI Symbol;Acc:MGI:2448759]
ENSMUSG00000009549	4594.1	1.33416	0.19394	6.87921	6.01844e-12	3.73034e-11	10.4283	Srp14	signal recognition particle 14 [Source:MGI Symbol;Acc:MGI:107169]
ENSMUSG00000021866	20858.5	1.3221	0.104985	12.5932	2.30281e-36	5.05041e-35	34.2967	Anxa11	annexin A11 [Source:MGI Symbol;Acc:MGI:108481]
ENSMUSG00000008348	14645.2	1.32069	0.141708	9.31981	1.16549e-20	1.24826e-19	18.9037	Ubc	ubiquitin C [Source:MGI Symbol;Acc:MGI:98889]
ENSMUSG00000050335	6807.81	1.31114	0.304285	4.30892	1.6405e-05	5.62496e-05	4.24988	Lgals3	lectin, galactose binding, soluble 3 [Source:MGI Symbol;Acc:MGI:96778]
ENSMUSG00000028869	4007.83	1.30868	0.142385	9.19108	3.88909e-20	4.0345e-19	18.3942	Gnl2	guanine nucleotide binding protein-like 2 (nucleolar) [Source:MGI Symbol;Acc:MGI:2385207]
ENSMUSG00000028676	6578.52	1.28394	0.100401	12.7882	1.9088e-37	4.40086e-36	35.3565	Srsf10	serine and arginine-rich splicing factor 10 [Source:MGI Symbol;Acc:MGI:1333805]
ENSMUSG00000057113	24639.7	1.28185	0.14442	8.87586	6.93977e-19	6.7149e-18	17.173	Npm1	nucleophosmin 1 [Source:MGI Symbol;Acc:MGI:106184]
ENSMUSG00000078812	33370.9	1.27923	0.157962	8.0983	5.57326e-16	4.53541e-15	14.3434	Eif5a	eukaryotic translation initiation factor 5A [Source:MGI Symbol;Acc:MGI:106248]
ENSMUSG00000061613	3215.48	1.27351	0.13578	9.37916	6.64975e-21	7.2208e-20	19.1414	U2af1	U2 small nuclear ribonucleoprotein auxiliary factor (U2AF) 1 [Source:MGI Symbol;Acc:MGI:98884]
ENSMUSG00000006732	753.576	1.27171	0.194283	6.54567	5.92296e-11	3.40466e-10	9.46793	Mettl1	methyltransferase like 1 [Source:MGI Symbol;Acc:MGI:1339986]
ENSMUSG00000037643	1616.09	1.26359	0.195888	6.4506	1.11407e-10	6.30114e-10	9.20058	Prkci	protein kinase C, iota [Source:MGI Symbol;Acc:MGI:99260]
ENSMUSG00000022204	2295.26	1.26191	0.139854	9.02307	1.82888e-19	1.82302e-18	17.7392	Ngdn	neuroguidin, EIF4E binding protein [Source:MGI Symbol;Acc:MGI:1916216]
ENSMUSG00000070319	4413.08	1.2618	0.1358	9.29163	1.51945e-20	1.6159e-19	18.7916	Eif3g	eukaryotic translation initiation factor 3, subunit G [Source:MGI Symbol;Acc:MGI:1858258]
ENSMUSG00000030224	7892.21	1.26047	0.115738	10.8907	1.2764e-27	1.90307e-26	25.7205	Strap	serine/threonine kinase receptor associated protein [Source:MGI Symbol;Acc:MGI:1329037]
ENSMUSG00000035772	1655.02	1.25903	0.102434	12.2911	1.01087e-34	2.08709e-33	32.6805	Mrps2	mitochondrial ribosomal protein S2 [Source:MGI Symbol;Acc:MGI:2153089]
ENSMUSG00000033871	259.566	1.24969	0.200801	6.22351	4.86141e-10	2.60466e-09	8.58425	Ppargc1b	peroxisome proliferative activated receptor, gamma, coactivator 1 beta [Source:MGI Symbol;Acc:MGI:2444934]
ENSMUSG00000062070	18063.8	1.24868	0.0952876	13.1044	3.10863e-39	7.69587e-38	37.1137	Pgk1	phosphoglycerate kinase 1 [Source:MGI Symbol;Acc:MGI:97555]
ENSMUSG00000022443	56953.3	1.24761	0.221934	5.62155	1.89257e-08	8.80755e-08	7.05514	Myh9	myosin, heavy polypeptide 9, non-muscle [Source:MGI Symbol;Acc:MGI:107717]
ENSMUSG00000031403	3170.75	1.2387	0.128476	9.6415	5.33993e-22	6.19972e-21	20.2076	Dkc1	dyskeratosis congenita 1, dyskerin [Source:MGI Symbol;Acc:MGI:1861727]
ENSMUSG00000029447	11395.3	1.23521	0.118703	10.4058	2.33193e-25	3.14624e-24	23.5022	Cct6a	chaperonin containing Tcp1, subunit 6a (zeta) [Source:MGI Symbol;Acc:MGI:107943]
ENSMUSG00000038510	1180.23	1.23493	0.198999	6.20571	5.44501e-10	2.9063e-09	8.53666	Rpf2	ribosome production factor 2 homolog [Source:MGI Symbol;Acc:MGI:1914489]
ENSMUSG00000026478	3990.1	1.2298	0.255262	4.8178	1.45152e-06	5.62877e-06	5.24959	Lamc1	laminin, gamma 1 [Source:MGI Symbol;Acc:MGI:99914]
ENSMUSG00000041453	294.395	1.22665	0.208899	5.872	4.30573e-09	2.12741e-08	7.67215	Rpl21	ribosomal protein L21 [Source:MGI Symbol;Acc:MGI:1278340]
ENSMUSG00000019297	3351.6	1.22057	0.0943552	12.9359	2.82169e-38	6.77142e-37	36.1693	Nop9	NOP9 nucleolar protein [Source:MGI Symbol;Acc:MGI:1915092]
ENSMUSG00000001674	3783.36	1.22004	0.109512	11.1407	7.95018e-29	1.27335e-27	26.8951	Ddx18	DEAD box helicase 18 [Source:MGI Symbol;Acc:MGI:1914192]
ENSMUSG00000002477	3033.41	1.21972	0.181613	6.71608	1.86685e-11	1.11462e-10	9.95287	Snrpd1	small nuclear ribonucleoprotein D1 [Source:MGI Symbol;Acc:MGI:98344]
ENSMUSG00000062997	8406.12	1.20873	0.19687	6.13972	8.26689e-10	4.34017e-09	8.36249	Rpl35	ribosomal protein L35 [Source:MGI Symbol;Acc:MGI:1913739]
ENSMUSG00000046707	3573.37	1.20674	0.100604	11.9949	3.77911e-33	7.37067e-32	31.1325	Csnk2a2	casein kinase 2, alpha prime polypeptide [Source:MGI Symbol;Acc:MGI:88547]
ENSMUSG00000006498	14976.7	1.19776	0.151527	7.90458	2.68845e-15	2.09584e-14	13.6786	Ptbp1	polypyrimidine tract binding protein 1 [Source:MGI Symbol;Acc:MGI:97791]
ENSMUSG00000039981	12.0437	1.19535	0.919504	1.29999	0.193603	0.29369	0.53211	Zc3h12d	zinc finger CCCH type containing 12D [Source:MGI Symbol;Acc:MGI:3045313]
ENSMUSG00000022009	1053.55	1.19277	0.115136	10.3597	3.78151e-25	5.05365e-24	23.2964	Nufip1	nuclear FMR1 interacting protein 1 [Source:MGI Symbol;Acc:MGI:1351474]
ENSMUSG00000021660	9650.54	1.1925	0.187589	6.357	2.05727e-10	1.141e-09	8.94272	Btf3	basic transcription factor 3 [Source:MGI Symbol;Acc:MGI:1202875]
ENSMUSG00000060636	2132.91	1.18856	0.194572	6.10857	1.00527e-09	5.23481e-09	8.2811	Rpl35a	ribosomal protein L35A [Source:MGI Symbol;Acc:MGI:1928894]
ENSMUSG00000025403	4793.85	1.18751	0.115772	10.2573	1.09699e-24	1.43519e-23	22.8431	Shmt2	serine hydroxymethyltransferase 2 (mitochondrial) [Source:MGI Symbol;Acc:MGI:1277989]
ENSMUSG00000000384	2933.81	1.18671	0.0912393	13.0066	1.12279e-38	2.72538e-37	36.5646	Tbrg4	transforming growth factor beta regulated gene 4 [Source:MGI Symbol;Acc:MGI:1100868]
ENSMUSG00000027405	4819.05	1.18631	0.0924407	12.8332	1.06836e-37	2.49584e-36	35.6028	Nop56	NOP56 ribonucleoprotein [Source:MGI Symbol;Acc:MGI:1914384]
ENSMUSG00000033909	3417.71	1.18587	0.169033	7.01558	2.29e-12	1.46093e-11	10.8354	Usp36	ubiquitin specific peptidase 36 [Source:MGI Symbol;Acc:MGI:1919594]
ENSMUSG00000028729	3857.92	1.18522	0.162102	7.31157	2.64045e-13	1.80896e-12	11.7426	Ebna1bp2	EBNA1 binding protein 2 [Source:MGI Symbol;Acc:MGI:1916322]
ENSMUSG00000038299	4427.14	1.18397	0.115452	10.2551	1.12241e-24	1.46754e-23	22.8334	Wdr36	WD repeat domain 36 [Source:MGI Symbol;Acc:MGI:1917819]
ENSMUSG00000021116	7815.99	1.17837	0.089734	13.1318	2.16473e-39	5.40339e-38	37.2673	Eif2s1	eukaryotic translation initiation factor 2, subunit 1 alpha [Source:MGI Symbol;Acc:MGI:95299]
ENSMUSG00000066232	8417.97	1.17571	0.208336	5.64333	1.66787e-08	7.81001e-08	7.10735	Ipo7	importin 7 [Source:MGI Symbol;Acc:MGI:2152414]
ENSMUSG00000030007	13086.4	1.17546	0.139156	8.44709	2.9866e-17	2.62657e-16	15.5806	Cct7	chaperonin containing Tcp1, subunit 7 (eta) [Source:MGI Symbol;Acc:MGI:107184]
ENSMUSG00000028034	8678.83	1.16666	0.151251	7.71337	1.22535e-14	9.13157e-14	13.0395	Fubp1	far upstream element (FUSE) binding protein 1 [Source:MGI Symbol;Acc:MGI:1196294]
ENSMUSG00000021938	1979.9	1.16386	0.100965	11.5273	9.61273e-31	1.69927e-29	28.7697	Pspc1	paraspeckle protein 1 [Source:MGI Symbol;Acc:MGI:1913895]
ENSMUSG00000021814	7758.93	1.16219	0.0909265	12.7817	2.07554e-37	4.77488e-36	35.321	Anxa7	annexin A7 [Source:MGI Symbol;Acc:MGI:88031]
ENSMUSG00000032966	1410.13	1.16215	0.357004	3.25527	0.00113283	0.00297631	2.52632	Fkbp1a	FK506 binding protein 1a [Source:MGI Symbol;Acc:MGI:95541]
ENSMUSG00000021731	820.818	1.16165	0.187433	6.19768	5.72999e-10	3.0484e-09	8.51593	Mrps30	mitochondrial ribosomal protein S30 [Source:MGI Symbol;Acc:MGI:1926237]
ENSMUSG00000019814	1906.17	1.16063	0.104983	11.0554	2.06441e-28	3.23301e-27	26.4904	Ltv1	LTV1 ribosome biogenesis factor [Source:MGI Symbol;Acc:MGI:2447810]
ENSMUSG00000010095	38719.1	1.16031	0.126168	9.19652	3.69724e-20	3.84681e-19	18.4149	Slc3a2	solute carrier family 3 (activators of dibasic and neutral amino acid transport), member 2 [Source:MGI Symbol;Acc:MGI:96955]
ENSMUSG00000020300	3312.7	1.15946	0.220026	5.26966	1.36675e-07	5.89109e-07	6.2298	Cpeb4	cytoplasmic polyadenylation element binding protein 4 [Source:MGI Symbol;Acc:MGI:1914829]
ENSMUSG00000049957	1604.09	1.15394	0.0982432	11.7457	7.43035e-32	1.37199e-30	29.8627	Ccdc137	coiled-coil domain containing 137 [Source:MGI Symbol;Acc:MGI:1914541]
ENSMUSG00000027404	10481.3	1.15196	0.150965	7.63064	2.33589e-14	1.71656e-13	12.7653	Snrpb	small nuclear ribonucleoprotein B [Source:MGI Symbol;Acc:MGI:98342]
ENSMUSG00000070291	42.7203	1.14633	0.359195	3.19138	0.00141596	0.00366507	2.43592	Ddx43	DEAD box helicase 43 [Source:MGI Symbol;Acc:MGI:3642857]
ENSMUSG00000015672	1366.17	1.14329	0.144572	7.90814	2.61257e-15	2.03744e-14	13.6909	Mrpl32	mitochondrial ribosomal protein L32 [Source:MGI Symbol;Acc:MGI:2137226]
ENSMUSG00000039756	3462.31	1.14268	0.112338	10.1718	2.65029e-24	3.39797e-23	22.4688	Dnttip2	deoxynucleotidyltransferase, terminal, interacting protein 2 [Source:MGI Symbol;Acc:MGI:1923173]
ENSMUSG00000017999	3853.45	1.13857	0.103393	11.0121	3.34309e-28	5.16663e-27	26.2868	Ddx27	DEAD box helicase 27 [Source:MGI Symbol;Acc:MGI:2385884]
ENSMUSG00000039929	2167.37	1.13592	0.23213	4.89345	9.9084e-07	3.92659e-06	5.40598	Urb1	URB1 ribosome biogenesis 1 homolog (S. cerevisiae) [Source:MGI Symbol;Acc:MGI:2146468]
ENSMUSG00000033161	22555.6	1.1353	0.142658	7.95816	1.7462e-15	1.3796e-14	13.8602	Atp1a1	ATPase, Na+/K+ transporting, alpha 1 polypeptide [Source:MGI Symbol;Acc:MGI:88105]
ENSMUSG00000060373	17019.9	1.13418	0.0967314	11.7251	9.48332e-32	1.74801e-30	29.7575	Hnrnpc	heterogeneous nuclear ribonucleoprotein C [Source:MGI Symbol;Acc:MGI:107795]
ENSMUSG00000034101	678.618	1.134	0.189556	5.98238	2.19904e-09	1.11599e-08	7.95234	Ctnnd1	catenin (cadherin associated protein), delta 1 [Source:MGI Symbol;Acc:MGI:105100]
ENSMUSG00000020358	16853.1	1.13335	0.108569	10.4389	1.64657e-25	2.24014e-24	23.6497	Hnrnpab	heterogeneous nuclear ribonucleoprotein A/B [Source:MGI Symbol;Acc:MGI:1330294]
ENSMUSG00000063550	7537.43	1.13112	0.282032	4.01062	6.05598e-05	0.000191785	3.71719	Nup98	nucleoporin 98 [Source:MGI Symbol;Acc:MGI:109404]
ENSMUSG00000019179	9844.65	1.13103	0.142219	7.95271	1.82469e-15	1.43786e-14	13.8423	Mdh2	malate dehydrogenase 2, NAD (mitochondrial) [Source:MGI Symbol;Acc:MGI:97050]
ENSMUSG00000033931	2041.67	1.12944	0.117697	9.59622	8.29309e-22	9.51342e-21	20.0217	Rbm34	RNA binding motif protein 34 [Source:MGI Symbol;Acc:MGI:1098653]
ENSMUSG00000067194	4962.06	1.12897	0.115343	9.78794	1.26848e-22	1.51601e-21	20.8193	Eif1ax	eukaryotic translation initiation factor 1A, X-linked [Source:MGI Symbol;Acc:MGI:1913485]
ENSMUSG00000041375	3342.65	1.12777	0.117498	9.59812	8.1413e-22	9.35453e-21	20.029	Ccdc9	coiled-coil domain containing 9 [Source:MGI Symbol;Acc:MGI:1921443]
ENSMUSG00000033166	1982.02	1.12629	0.159617	7.0562	1.71122e-12	1.10385e-11	10.9571	Dis3	DIS3 homolog, exosome endoribonuclease and 3'-5' exoribonuclease [Source:MGI Symbol;Acc:MGI:1919912]
ENSMUSG00000090137	219.879	1.12481	0.170842	6.5839	4.58269e-11	2.65663e-10	9.57567	Uba52	ubiquitin A-52 residue ribosomal protein fusion product 1 [Source:MGI Symbol;Acc:MGI:98887]
ENSMUSG00000027968	1588.05	1.12286	0.180373	6.22518	4.81018e-10	2.57917e-09	8.58852	Larp7	La ribonucleoprotein 7, transcriptional regulator [Source:MGI Symbol;Acc:MGI:107634]
ENSMUSG00000025591	1263.67	1.122	0.15372	7.29898	2.89962e-13	1.97882e-12	11.7036	Tma16	translation machinery associated 16 [Source:MGI Symbol;Acc:MGI:1913532]
ENSMUSG00000028010	1378.38	1.11397	0.158675	7.02042	2.21195e-12	1.41156e-11	10.8503	Gar1	GAR1 ribonucleoprotein [Source:MGI Symbol;Acc:MGI:1930948]
ENSMUSG00000016554	3447.92	1.11278	0.133168	8.35617	6.47865e-17	5.58612e-16	15.2529	Eif3d	eukaryotic translation initiation factor 3, subunit D [Source:MGI Symbol;Acc:MGI:1933181]
ENSMUSG00000036693	3586.04	1.11273	0.114187	9.74477	1.94222e-22	2.29913e-21	20.6384	Nop14	NOP14 nucleolar protein [Source:MGI Symbol;Acc:MGI:1922666]
ENSMUSG00000001785	2033.73	1.11203	0.0966472	11.5061	1.22885e-30	2.16322e-29	28.6649	Pwp1	PWP1 homolog, endonuclein [Source:MGI Symbol;Acc:MGI:1914735]
ENSMUSG00000053317	3629.02	1.10618	0.223521	4.94889	7.46371e-07	2.99313e-06	5.52387	Sec61b	Sec61 beta subunit [Source:MGI Symbol;Acc:MGI:1913462]
ENSMUSG00000038046	403.128	1.106	0.213858	5.17167	2.32016e-07	9.77538e-07	6.00987	Mrm3	mitochondrial rRNA methyltransferase 3 [Source:MGI Symbol;Acc:MGI:1914640]
ENSMUSG00000074781	5328.71	1.10127	0.0997029	11.0455	2.30389e-28	3.60273e-27	26.4434	Ube2n	ubiquitin-conjugating enzyme E2N [Source:MGI Symbol;Acc:MGI:1934835]
ENSMUSG00000060739	6297.94	1.10106	0.13467	8.17602	2.93369e-16	2.43232e-15	14.614	Nsa2	NSA2 ribosome biogenesis homolog [Source:MGI Symbol;Acc:MGI:1913883]
ENSMUSG00000004393	2206.67	1.09693	0.0967235	11.3409	8.23186e-30	1.38897e-28	27.8573	Ddx56	DEAD box helicase 56 [Source:MGI Symbol;Acc:MGI:1277172]
ENSMUSG00000031826	2674.36	1.09616	0.149559	7.32926	2.31422e-13	1.59684e-12	11.7967	Usp10	ubiquitin specific peptidase 10 [Source:MGI Symbol;Acc:MGI:894652]
ENSMUSG00000021958	321.748	1.0954	0.222063	4.93286	8.10351e-07	3.23742e-06	5.4898	Pinx1	PIN2/TERF1 interacting, telomerase inhibitor 1 [Source:MGI Symbol;Acc:MGI:1919650]
ENSMUSG00000027185	2529.73	1.09431	0.109563	9.98804	1.71955e-23	2.12725e-22	21.6722	Nat10	N-acetyltransferase 10 [Source:MGI Symbol;Acc:MGI:2138939]
ENSMUSG00000022792	799.17	1.09377	0.138728	7.88423	3.16476e-15	2.45629e-14	13.6097	Yars2	tyrosyl-tRNA synthetase 2 (mitochondrial) [Source:MGI Symbol;Acc:MGI:1917370]
ENSMUSG00000005732	2157.56	1.09201	0.246722	4.42609	9.59566e-06	3.38458e-05	4.4705	Ranbp1	RAN binding protein 1 [Source:MGI Symbol;Acc:MGI:96269]
ENSMUSG00000055436	10346.3	1.09039	0.116378	9.36943	7.29252e-21	7.87831e-20	19.1036	Srsf11	serine and arginine-rich splicing factor 11 [Source:MGI Symbol;Acc:MGI:1916457]
ENSMUSG00000034321	1099.63	1.08768	0.12195	8.9191	4.70096e-19	4.57165e-18	17.3399	Exosc1	exosome component 1 [Source:MGI Symbol;Acc:MGI:1913833]
ENSMUSG00000036376	1008.61	1.08558	0.179731	6.04004	1.54078e-09	7.91619e-09	8.10148	Abt1	activator of basal transcription 1 [Source:MGI Symbol;Acc:MGI:1353636]
ENSMUSG00000028820	20712.1	1.08544	0.0850248	12.7662	2.53228e-37	5.80037e-36	35.2365	Sfpq	splicing factor proline/glutamine rich (polypyrimidine tract binding protein associated) [Source:MGI Symbol;Acc:MGI:1918764]
ENSMUSG00000030980	2514.57	1.08118	0.10273	10.5244	6.66532e-26	9.21636e-25	24.0354	Knop1	lysine rich nucleolar protein 1 [Source:MGI Symbol;Acc:MGI:1913606]
ENSMUSG00000069833	30878.7	1.08076	0.317202	3.40717	0.000656408	0.00178907	2.74737	Ahnak	AHNAK nucleoprotein (desmoyokin) [Source:MGI Symbol;Acc:MGI:1316648]
ENSMUSG00000038900	21968.2	1.08003	0.176217	6.12899	8.84387e-10	4.63044e-09	8.33438	Rpl12	ribosomal protein L12 [Source:MGI Symbol;Acc:MGI:98002]
ENSMUSG00000018433	2343.95	1.0734	0.150921	7.1123	1.14121e-12	7.46059e-12	11.1272	Nol11	nucleolar protein 11 [Source:MGI Symbol;Acc:MGI:1916229]
ENSMUSG00000024991	30251.7	1.07294	0.126902	8.45482	2.79513e-17	2.46433e-16	15.6083	Eif3a	eukaryotic translation initiation factor 3, subunit A [Source:MGI Symbol;Acc:MGI:95301]
ENSMUSG00000008668	4549.02	1.06124	0.157211	6.75044	1.47401e-11	8.88608e-11	10.0513	Rps18	ribosomal protein S18 [Source:MGI Symbol;Acc:MGI:98146]
ENSMUSG00000040731	18773.5	1.06008	0.0900108	11.7773	5.1105e-32	9.49439e-31	30.0225	Eif4h	eukaryotic translation initiation factor 4H [Source:MGI Symbol;Acc:MGI:1341822]
ENSMUSG00000057863	9075.65	1.05935	0.199973	5.29747	1.17418e-07	5.08906e-07	6.29336	Rpl36	ribosomal protein L36 [Source:MGI Symbol;Acc:MGI:1860603]
ENSMUSG00000022565	32736.7	1.05193	0.26888	3.91224	9.14421e-05	0.00028289	3.54838	Plec	plectin [Source:MGI Symbol;Acc:MGI:1277961]
ENSMUSG00000021595	5124.8	1.05065	0.0843274	12.4592	1.24659e-35	2.6568e-34	33.5756	Nsun2	NOL1/NOP2/Sun domain family member 2 [Source:MGI Symbol;Acc:MGI:107252]
ENSMUSG00000058006	2971.01	1.04934	0.389118	2.69672	0.00700267	0.015945	1.79737	Mdn1	midasin AAA ATPase 1 [Source:MGI Symbol;Acc:MGI:1926159]
ENSMUSG00000095567	4918.04	1.04807	0.118333	8.85698	8.22087e-19	7.93271e-18	17.1006	Noc2l	NOC2 like nucleolar associated transcriptional repressor [Source:MGI Symbol;Acc:MGI:1931051]
ENSMUSG00000094483	15929	1.04737	0.155798	6.72266	1.78439e-11	1.0669e-10	9.97188	Purb	purine rich element binding protein B [Source:MGI Symbol;Acc:MGI:1338779]
ENSMUSG00000032977	1527.38	1.0471	0.122708	8.53327	1.42266e-17	1.28045e-16	15.8926	Fam207a	family with sequence similarity 207, member A [Source:MGI Symbol;Acc:MGI:1916334]
ENSMUSG00000024081	3655.72	1.04357	0.132701	7.86406	3.71893e-15	2.86955e-14	13.5422	Cebpz	CCAAT/enhancer binding protein zeta [Source:MGI Symbol;Acc:MGI:109386]
ENSMUSG00000035960	350.392	1.04206	0.211317	4.93127	8.16951e-07	3.26256e-06	5.48644	Apex1	apurinic/apyrimidinic endonuclease 1 [Source:MGI Symbol;Acc:MGI:88042]
ENSMUSG00000021794	30152.9	1.03778	0.115385	8.99408	2.38221e-19	2.35679e-18	17.6277	Glud1	glutamate dehydrogenase 1 [Source:MGI Symbol;Acc:MGI:95753]
ENSMUSG00000020571	14518	1.03776	0.134177	7.73427	1.03997e-14	7.77751e-14	13.1092	Pdia6	protein disulfide isomerase associated 6 [Source:MGI Symbol;Acc:MGI:1919103]
ENSMUSG00000002658	4445	1.03732	0.0872051	11.8952	1.25353e-32	2.37688e-31	30.624	Gtf2f1	general transcription factor IIF, polypeptide 1 [Source:MGI Symbol;Acc:MGI:1923848]
ENSMUSG00000029430	15608.2	1.03727	0.165047	6.28473	3.28427e-10	1.78545e-09	8.74825	Ran	RAN, member RAS oncogene family [Source:MGI Symbol;Acc:MGI:1333112]
ENSMUSG00000021282	19106.1	1.03464	0.112379	9.20667	3.36406e-20	3.51224e-19	18.4544	Eif5	eukaryotic translation initiation factor 5 [Source:MGI Symbol;Acc:MGI:95309]
ENSMUSG00000061315	15730.9	1.02985	0.159646	6.45084	1.11231e-10	6.29285e-10	9.20115	Naca	nascent polypeptide-associated complex alpha polypeptide [Source:MGI Symbol;Acc:MGI:106095]
ENSMUSG00000020780	6032.9	1.02801	0.117752	8.73035	2.53894e-18	2.3783e-17	16.6237	Srp68	signal recognition particle 68 [Source:MGI Symbol;Acc:MGI:1917447]
ENSMUSG00000033581	139.625	1.02476	0.711053	1.44118	0.149533	0.236599	0.625988	Igf2bp2	insulin-like growth factor 2 mRNA binding protein 2 [Source:MGI Symbol;Acc:MGI:1890358]
ENSMUSG00000025024	2531.36	1.02405	0.112368	9.1134	7.98424e-20	8.13116e-19	18.0898	Smndc1	survival motor neuron domain containing 1 [Source:MGI Symbol;Acc:MGI:1923729]
ENSMUSG00000022391	9106.7	1.02404	0.120605	8.49084	2.0515e-17	1.82162e-16	15.7395	Rangap1	RAN GTPase activating protein 1 [Source:MGI Symbol;Acc:MGI:103071]
ENSMUSG00000018040	3639.1	1.02371	0.085937	11.9123	1.0208e-32	1.94606e-31	30.7108	Rrp7a	ribosomal RNA processing 7 homolog A [Source:MGI Symbol;Acc:MGI:1922028]
ENSMUSG00000061458	1961.16	1.02292	0.131648	7.7701	7.84228e-15	5.91514e-14	13.228	Nol10	nucleolar protein 10 [Source:MGI Symbol;Acc:MGI:2684913]
ENSMUSG00000028580	6108.19	1.02064	0.222213	4.59308	4.36761e-06	1.60102e-05	4.7956	Pum1	pumilio RNA-binding family member 1 [Source:MGI Symbol;Acc:MGI:1931749]
ENSMUSG00000090862	12851.6	1.01937	0.200953	5.0727	3.92206e-07	1.61417e-06	5.79205	Rps13	ribosomal protein S13 [Source:MGI Symbol;Acc:MGI:1915302]
ENSMUSG00000026547	35416.2	1.01675	0.128478	7.91382	2.49613e-15	1.95023e-14	13.7099	Tagln2	transgelin 2 [Source:MGI Symbol;Acc:MGI:1312985]
ENSMUSG00000024528	1228.17	1.01501	0.11407	8.89815	5.67854e-19	5.50967e-18	17.2589	Srfbp1	serum response factor binding protein 1 [Source:MGI Symbol;Acc:MGI:1914472]
ENSMUSG00000041747	2720.48	1.01459	0.100448	10.1006	5.48883e-24	6.94048e-23	22.1586	Utp15	UTP15 small subunit processome component [Source:MGI Symbol;Acc:MGI:2145443]
ENSMUSG00000031353	6449.57	1.01383	0.120661	8.40229	4.37861e-17	3.81271e-16	15.4188	Rbbp7	retinoblastoma binding protein 7, chromatin remodeling factor [Source:MGI Symbol;Acc:MGI:1194910]
ENSMUSG00000092086	474.297	1.01345	0.165563	6.12125	9.28453e-10	4.84675e-09	8.31455	Gm6793	predicted gene 6793 [Source:MGI Symbol;Acc:MGI:3643578]
ENSMUSG00000048758	805.679	1.01241	0.167706	6.0368	1.57205e-09	8.0651e-09	8.09339	Rpl29	ribosomal protein L29 [Source:MGI Symbol;Acc:MGI:99687]
ENSMUSG00000063480	3840.29	1.01033	0.155752	6.48676	8.77025e-11	4.99114e-10	9.3018	Snu13	SNU13 homolog, small nuclear ribonucleoprotein (U4/U6.U5) [Source:MGI Symbol;Acc:MGI:893586]
ENSMUSG00000028322	2421.76	1.00915	0.177339	5.69053	1.26647e-08	5.99277e-08	7.22237	Exosc3	exosome component 3 [Source:MGI Symbol;Acc:MGI:1913612]
ENSMUSG00000016487	2382.75	1.00766	0.262144	3.84391	0.000121087	0.000367819	3.43437	Ppfibp1	PTPRF interacting protein, binding protein 1 (liprin beta 1) [Source:MGI Symbol;Acc:MGI:1914783]
ENSMUSG00000028907	2664.86	1.00498	0.127249	7.89773	2.84039e-15	2.21184e-14	13.6552	Utp11	UTP11 small subunit processome component [Source:MGI Symbol;Acc:MGI:1914455]
ENSMUSG00000044533	2613.03	1.00465	0.168062	5.97786	2.26093e-09	1.1463e-08	7.9407	Rps2	ribosomal protein S2 [Source:MGI Symbol;Acc:MGI:105110]
ENSMUSG00000028187	1978.26	1.00459	0.0991554	10.1315	4.0054e-24	5.0952e-23	22.2928	Rpf1	ribosome production factor 1 homolog [Source:MGI Symbol;Acc:MGI:1917535]
ENSMUSG00000007739	12442.1	1.00169	0.108791	9.20742	3.34043e-20	3.49102e-19	18.457	Cct4	chaperonin containing Tcp1, subunit 4 (delta) [Source:MGI Symbol;Acc:MGI:104689]
ENSMUSG00000004980	58440.6	1.00059	0.0995461	10.0515	9.04397e-24	1.13275e-22	21.9459	Hnrnpa2b1	heterogeneous nuclear ribonucleoprotein A2/B1 [Source:MGI Symbol;Acc:MGI:104819]
ENSMUSG00000022300	2962.16	0.999752	0.104008	9.61227	7.0969e-22	8.18564e-21	20.0869	Dcaf13	DDB1 and CUL4 associated factor 13 [Source:MGI Symbol;Acc:MGI:2684929]
ENSMUSG00000039640	2237.34	0.998631	0.212289	4.70412	2.54968e-06	9.60537e-06	5.01749	Mrpl12	mitochondrial ribosomal protein L12 [Source:MGI Symbol;Acc:MGI:1926273]
ENSMUSG00000049950	304.097	0.998254	0.215238	4.63792	3.5194e-06	1.30313e-05	4.88501	Rpp38	ribonuclease P/MRP 38 subunit [Source:MGI Symbol;Acc:MGI:2443607]
ENSMUSG00000042677	1192.63	0.995344	0.124424	7.99959	1.24831e-15	9.96295e-15	14.0016	Zc3h12a	zinc finger CCCH type containing 12A [Source:MGI Symbol;Acc:MGI:2385891]
ENSMUSG00000030738	17174.2	0.992543	0.122655	8.09217	5.86125e-16	4.76426e-15	14.322	Eif3c	eukaryotic translation initiation factor 3, subunit C [Source:MGI Symbol;Acc:MGI:1926966]
ENSMUSG00000019261	3625.85	0.992353	0.0914563	10.8506	1.9819e-27	2.93427e-26	25.5325	Map1s	microtubule-associated protein 1S [Source:MGI Symbol;Acc:MGI:2443304]
ENSMUSG00000067288	9876.67	0.992272	0.187253	5.29911	1.16366e-07	5.04764e-07	6.29691	Rps28	ribosomal protein S28 [Source:MGI Symbol;Acc:MGI:1859516]
ENSMUSG00000054079	2346.27	0.991678	0.124052	7.99402	1.30607e-15	1.04121e-14	13.9825	Utp18	UTP18 small subunit processome component [Source:MGI Symbol;Acc:MGI:1923402]
ENSMUSG00000037805	18750.3	0.988081	0.163628	6.03859	1.55471e-09	7.98193e-09	8.09789	Rpl10a	ribosomal protein L10A [Source:MGI Symbol;Acc:MGI:1343877]
ENSMUSG00000032212	5702.07	0.987518	0.114231	8.6449	5.38535e-18	4.95031e-17	16.3054	Sltm	SAFB-like, transcription modulator [Source:MGI Symbol;Acc:MGI:1913910]
ENSMUSG00000014907	1747.17	0.984761	0.096275	10.2286	1.47601e-24	1.91447e-23	22.718	Naf1	nuclear assembly factor 1 ribonucleoprotein [Source:MGI Symbol;Acc:MGI:2682306]
ENSMUSG00000041168	5558.49	0.983226	0.0981969	10.0128	1.33905e-23	1.66433e-22	21.7788	Lonp1	lon peptidase 1, mitochondrial [Source:MGI Symbol;Acc:MGI:1921392]
ENSMUSG00000023022	1541.78	0.982609	0.267312	3.67589	0.000237023	0.000690621	3.16076	Lima1	LIM domain and actin binding 1 [Source:MGI Symbol;Acc:MGI:1920992]
ENSMUSG00000058600	2715.1	0.98205	0.188098	5.22095	1.78005e-07	7.58268e-07	6.12018	Rpl30	ribosomal protein L30 [Source:MGI Symbol;Acc:MGI:98037]
ENSMUSG00000061032	11157.4	0.979694	0.0811961	12.0658	1.60147e-33	3.16433e-32	31.4997	Rrp1	ribosomal RNA processing 1 [Source:MGI Symbol;Acc:MGI:1203500]
ENSMUSG00000041360	3771.27	0.977526	0.0836968	11.6794	1.62493e-31	2.96157e-30	29.5285	Pum3	pumilio RNA-binding family member 3 [Source:MGI Symbol;Acc:MGI:106253]
ENSMUSG00000031843	1268.7	0.976291	0.116299	8.39468	4.67155e-17	4.05609e-16	15.3919	Mphosph6	M phase phosphoprotein 6 [Source:MGI Symbol;Acc:MGI:1915783]
ENSMUSG00000033285	3123.86	0.975121	0.124033	7.86175	3.78792e-15	2.91746e-14	13.535	Wdr3	WD repeat domain 3 [Source:MGI Symbol;Acc:MGI:2443143]
ENSMUSG00000025508	15265.7	0.975003	0.220543	4.42092	9.82816e-06	3.46196e-05	4.46068	Rplp2	ribosomal protein, large P2 [Source:MGI Symbol;Acc:MGI:1914436]
ENSMUSG00000032097	20900.6	0.974375	0.199481	4.88454	1.03669e-06	4.09832e-06	5.38739	Ddx6	DEAD (Asp-Glu-Ala-Asp) box polypeptide 6 [Source:MGI Symbol;Acc:MGI:104976]
ENSMUSG00000003970	36485.8	0.974123	0.187787	5.18739	2.13265e-07	9.01588e-07	6.04499	Rpl8	ribosomal protein L8 [Source:MGI Symbol;Acc:MGI:1350927]
ENSMUSG00000001416	10003.4	0.97293	0.127725	7.61737	2.58903e-14	1.89796e-13	12.7217	Cct3	chaperonin containing Tcp1, subunit 3 (gamma) [Source:MGI Symbol;Acc:MGI:104708]
ENSMUSG00000020430	4693.08	0.968858	0.0895045	10.8247	2.6296e-27	3.87152e-26	25.4121	Pes1	pescadillo ribosomal biogenesis factor 1 [Source:MGI Symbol;Acc:MGI:1890613]
ENSMUSG00000031167	11198.6	0.968033	0.115368	8.39085	4.82641e-17	4.18711e-16	15.3781	Rbm3	RNA binding motif (RNP1, RRM) protein 3 [Source:MGI Symbol;Acc:MGI:1099460]
ENSMUSG00000032575	5149.61	0.966095	0.20741	4.65789	3.19463e-06	1.18847e-05	4.92501	Manf	mesencephalic astrocyte-derived neurotrophic factor [Source:MGI Symbol;Acc:MGI:1922090]
ENSMUSG00000067367	2352.98	0.965862	0.118908	8.12278	4.55639e-16	3.73087e-15	14.4282	Lyar	Ly1 antibody reactive clone [Source:MGI Symbol;Acc:MGI:107470]
ENSMUSG00000047675	24741.4	0.964469	0.202509	4.76261	1.91107e-06	7.31952e-06	5.13552	Rps8	ribosomal protein S8 [Source:MGI Symbol;Acc:MGI:98166]
ENSMUSG00000062006	11278	0.964199	0.190023	5.07411	3.89318e-07	1.60292e-06	5.79509	Rpl34	ribosomal protein L34 [Source:MGI Symbol;Acc:MGI:1915686]
ENSMUSG00000026219	24197.2	0.963988	0.299599	3.2176	0.0012927	0.00336579	2.47291	Trip12	thyroid hormone receptor interactor 12 [Source:MGI Symbol;Acc:MGI:1309481]
ENSMUSG00000036781	4295.11	0.962782	0.206589	4.66037	3.15639e-06	1.17445e-05	4.93016	Rps27l	ribosomal protein S27-like [Source:MGI Symbol;Acc:MGI:1915191]
ENSMUSG00000030744	37913.4	0.959588	0.178111	5.38759	7.14088e-08	3.15578e-07	6.50089	Rps3	ribosomal protein S3 [Source:MGI Symbol;Acc:MGI:1350917]
ENSMUSG00000021131	3113.51	0.957981	0.170915	5.60501	2.08243e-08	9.655e-08	7.01525	Erh	ERH mRNA splicing and mitosis factor [Source:MGI Symbol;Acc:MGI:108089]
ENSMUSG00000022283	55172.9	0.953982	0.107923	8.83946	9.61855e-19	9.23923e-18	17.0344	Pabpc1	poly(A) binding protein, cytoplasmic 1 [Source:MGI Symbol;Acc:MGI:1349722]
ENSMUSG00000040025	5374.5	0.952545	0.11576	8.22859	1.89436e-16	1.595e-15	14.7972	Ythdf2	YTH N6-methyladenosine RNA binding protein 2 [Source:MGI Symbol;Acc:MGI:2444233]
ENSMUSG00000063273	6444.38	0.952523	0.102442	9.29821	1.42826e-20	1.52199e-19	18.8176	Naa15	N(alpha)-acetyltransferase 15, NatA auxiliary subunit [Source:MGI Symbol;Acc:MGI:1922088]
ENSMUSG00000006304	29208.1	0.949431	0.106648	8.90243	5.46357e-19	5.30353e-18	17.2754	Arpc2	actin related protein 2/3 complex, subunit 2 [Source:MGI Symbol;Acc:MGI:1923959]
ENSMUSG00000073676	3462.93	0.947646	0.223562	4.23886	2.24659e-05	7.54166e-05	4.12253	Hspe1	heat shock protein 1 (chaperonin 10) [Source:MGI Symbol;Acc:MGI:104680]
ENSMUSG00000022285	37700.3	0.946798	0.0750334	12.6184	1.67283e-36	3.69561e-35	34.4323	Ywhaz	tyrosine 3-monooxygenase/tryptophan 5-monooxygenase activation protein, zeta polypeptide [Source:MGI Symbol;Acc:MGI:109484]
ENSMUSG00000022858	8467.15	0.943442	0.0898259	10.503	8.3674e-26	1.15247e-24	23.9384	Tra2b	transformer 2 beta [Source:MGI Symbol;Acc:MGI:106016]
ENSMUSG00000048109	2689.6	0.942076	0.110823	8.50071	1.88437e-17	1.6817e-16	15.7743	Rbm15	RNA binding motif protein 15 [Source:MGI Symbol;Acc:MGI:2443205]
ENSMUSG00000069045	2879.15	0.942016	2.33948	0.40266	0.687199	0.777437	0.109335	Ddx3y	DEAD box helicase 3, Y-linked [Source:MGI Symbol;Acc:MGI:1349406]
ENSMUSG00000038274	20225.8	0.94022	0.218929	4.29464	1.74977e-05	5.97345e-05	4.22378	Fau	Finkel-Biskis-Reilly murine sarcoma virus (FBR-MuSV) ubiquitously expressed (fox derived) [Source:MGI Symbol;Acc:MGI:102547]
ENSMUSG00000028430	4431.99	0.940102	0.123988	7.58218	3.39794e-14	2.4721e-13	12.6069	Nol6	nucleolar protein family 6 (RNA-associated) [Source:MGI Symbol;Acc:MGI:2140151]
ENSMUSG00000063888	7350.41	0.940033	0.0993232	9.46438	2.95297e-21	3.26867e-20	19.4856	Rpl7l1	ribosomal protein L7-like 1 [Source:MGI Symbol;Acc:MGI:1913479]
ENSMUSG00000035215	1147.15	0.93978	0.229048	4.10298	4.07869e-05	0.000132014	3.87938	Lsm7	LSM7 homolog, U6 small nuclear RNA and mRNA degradation associated [Source:MGI Symbol;Acc:MGI:1913344]
ENSMUSG00000024608	23289.6	0.938283	0.227694	4.1208	3.77555e-05	0.000122804	3.91079	Rps14	ribosomal protein S14 [Source:MGI Symbol;Acc:MGI:98107]
ENSMUSG00000033047	6597.1	0.932803	0.0815431	11.4394	2.65759e-30	4.60546e-29	28.3367	Eif3l	eukaryotic translation initiation factor 3, subunit L [Source:MGI Symbol;Acc:MGI:2386251]
ENSMUSG00000023988	2287.69	0.93265	0.099294	9.39282	5.84158e-21	6.35302e-20	19.197	Bysl	bystin-like [Source:MGI Symbol;Acc:MGI:1858419]
ENSMUSG00000046434	23484.8	0.932418	0.0899341	10.3678	3.47471e-25	4.64952e-24	23.3326	Hnrnpa1	heterogeneous nuclear ribonucleoprotein A1 [Source:MGI Symbol;Acc:MGI:104820]
ENSMUSG00000030189	4424.55	0.931981	0.135927	6.85651	7.05647e-12	4.35204e-11	10.3613	Ybx3	Y box protein 3 [Source:MGI Symbol;Acc:MGI:2137670]
ENSMUSG00000029014	2924.52	0.930751	0.117821	7.89972	2.79538e-15	2.1776e-14	13.662	Dnajc2	DnaJ heat shock protein family (Hsp40) member C2 [Source:MGI Symbol;Acc:MGI:99470]
ENSMUSG00000039630	39667.4	0.92981	0.151128	6.15247	7.62862e-10	4.01504e-09	8.39631	Hnrnpu	heterogeneous nuclear ribonucleoprotein U [Source:MGI Symbol;Acc:MGI:1858195]
ENSMUSG00000070697	2796.82	0.92908	0.147585	6.29521	3.06988e-10	1.67449e-09	8.77612	Utp3	UTP3 small subunit processome component [Source:MGI Symbol;Acc:MGI:1919230]
ENSMUSG00000026245	2248.39	0.927987	0.0991727	9.35728	8.1815e-21	8.81168e-20	19.0549	Farsb	phenylalanyl-tRNA synthetase, beta subunit [Source:MGI Symbol;Acc:MGI:1346035]
ENSMUSG00000033760	686.595	0.927919	0.129362	7.17307	7.3335e-13	4.86492e-12	11.3129	Rbm4b	RNA binding motif protein 4B [Source:MGI Symbol;Acc:MGI:1913954]
ENSMUSG00000049517	24084.2	0.926515	0.201721	4.59306	4.36792e-06	1.60102e-05	4.7956	Rps23	ribosomal protein S23 [Source:MGI Symbol;Acc:MGI:1913725]
ENSMUSG00000036112	10963.8	0.923463	0.0987769	9.34898	8.84959e-21	9.51868e-20	19.0214	Metap2	methionine aminopeptidase 2 [Source:MGI Symbol;Acc:MGI:1929701]
ENSMUSG00000009927	17829.2	0.921988	0.149	6.18782	6.10015e-10	3.238e-09	8.48972	Rps25	ribosomal protein S25 [Source:MGI Symbol;Acc:MGI:1922867]
ENSMUSG00000021998	48711.8	0.919299	0.19935	4.61149	3.99791e-06	1.47286e-05	4.83184	Lcp1	lymphocyte cytosolic protein 1 [Source:MGI Symbol;Acc:MGI:104808]
ENSMUSG00000029623	3067.91	0.918046	0.158999	5.7739	7.74565e-09	3.74134e-08	7.42697	Pdap1	PDGFA associated protein 1 [Source:MGI Symbol;Acc:MGI:2448536]
ENSMUSG00000059070	19187.6	0.916872	0.227365	4.03261	5.51618e-05	0.000175611	3.75545	Rpl18	ribosomal protein L18 [Source:MGI Symbol;Acc:MGI:98003]
ENSMUSG00000031976	2097.41	0.910701	0.255605	3.56292	0.000366755	0.00103884	2.98345	Urb2	URB2 ribosome biogenesis 2 homolog (S. cerevisiae) [Source:MGI Symbol;Acc:MGI:2681124]
ENSMUSG00000063316	14798.6	0.91035	0.199015	4.57428	4.77871e-06	1.74343e-05	4.7586	Rpl27	ribosomal protein L27 [Source:MGI Symbol;Acc:MGI:98036]
ENSMUSG00000071415	20321.5	0.907133	0.15925	5.69629	1.22444e-08	5.80297e-08	7.23635	Rpl23	ribosomal protein L23 [Source:MGI Symbol;Acc:MGI:1929455]
ENSMUSG00000022234	11144.1	0.903308	0.105035	8.60003	7.9697e-18	7.27528e-17	16.1382	Cct5	chaperonin containing Tcp1, subunit 5 (epsilon) [Source:MGI Symbol;Acc:MGI:107185]
ENSMUSG00000019897	1795.8	0.903201	0.112662	8.01688	1.08467e-15	8.69296e-15	14.0608	Ccdc59	coiled-coil domain containing 59 [Source:MGI Symbol;Acc:MGI:1289302]
ENSMUSG00000074576	760.184	0.903038	0.205223	4.40029	1.08109e-05	3.78667e-05	4.42174	Mocs3	molybdenum cofactor synthesis 3 [Source:MGI Symbol;Acc:MGI:1916622]
ENSMUSG00000039737	855.917	0.902599	0.158207	5.70517	1.16228e-08	5.522e-08	7.2579	Prkrip1	Prkr interacting protein 1 (IL11 inducible) [Source:MGI Symbol;Acc:MGI:1914051]
ENSMUSG00000040028	5164.34	0.902577	0.102369	8.8169	1.17668e-18	1.12313e-17	16.9496	Elavl1	ELAV (embryonic lethal, abnormal vision)-like 1 (Hu antigen R) [Source:MGI Symbol;Acc:MGI:1100851]
ENSMUSG00000071644	18729.7	0.901863	0.1802	5.00478	5.59246e-07	2.27114e-06	5.64376	Eef1g	eukaryotic translation elongation factor 1 gamma [Source:MGI Symbol;Acc:MGI:1914410]
ENSMUSG00000029169	12165.6	0.901268	0.161745	5.57215	2.51617e-08	1.15897e-07	6.93593	Dhx15	DEAH (Asp-Glu-Ala-His) box polypeptide 15 [Source:MGI Symbol;Acc:MGI:1099786]
ENSMUSG00000009555	7503.85	0.899942	0.141847	6.34446	2.23205e-10	1.23405e-09	8.90867	Cdk9	cyclin-dependent kinase 9 (CDC2-related kinase) [Source:MGI Symbol;Acc:MGI:1328368]
ENSMUSG00000062203	7917.75	0.898649	0.126974	7.07741	1.4687e-12	9.522e-12	11.0213	Gspt1	G1 to S phase transition 1 [Source:MGI Symbol;Acc:MGI:1316728]
ENSMUSG00000005204	4348.49	0.897272	0.0950121	9.44376	3.59629e-21	3.96004e-20	19.4023	Senp3	SUMO/sentrin specific peptidase 3 [Source:MGI Symbol;Acc:MGI:2158736]
ENSMUSG00000048039	3175.01	0.89703	0.0899454	9.97305	1.99991e-23	2.46399e-22	21.6084	Isg20l2	interferon stimulated exonuclease gene 20-like 2 [Source:MGI Symbol;Acc:MGI:2140076]
ENSMUSG00000011752	14251.5	0.896845	0.0890321	10.0733	7.25195e-24	9.13167e-23	22.0394	Pgam1	phosphoglycerate mutase 1 [Source:MGI Symbol;Acc:MGI:97552]
ENSMUSG00000025290	28868.2	0.896809	0.172456	5.20021	1.99061e-07	8.44579e-07	6.07336	Rps24	ribosomal protein S24 [Source:MGI Symbol;Acc:MGI:98147]
ENSMUSG00000061787	15360.3	0.896602	0.19538	4.589	4.45365e-06	1.63187e-05	4.78731	Rps17	ribosomal protein S17 [Source:MGI Symbol;Acc:MGI:1309526]
ENSMUSG00000040824	3788.49	0.896577	0.195645	4.58267	4.59071e-06	1.67802e-05	4.7752	Snrpd2	small nuclear ribonucleoprotein D2 [Source:MGI Symbol;Acc:MGI:98345]
ENSMUSG00000032288	2057.7	0.895184	0.241216	3.71113	0.000206337	0.000606139	3.21743	Imp3	IMP3, U3 small nucleolar ribonucleoprotein [Source:MGI Symbol;Acc:MGI:1916119]
ENSMUSG00000028798	4154.38	0.89425	0.160141	5.58413	2.34871e-08	1.08491e-07	6.96461	Eif3i	eukaryotic translation initiation factor 3, subunit I [Source:MGI Symbol;Acc:MGI:1860763]
ENSMUSG00000020180	3323.34	0.893711	0.177395	5.03796	4.70511e-07	1.92446e-06	5.71569	Snrpd3	small nuclear ribonucleoprotein D3 [Source:MGI Symbol;Acc:MGI:1914582]
ENSMUSG00000034024	13655.1	0.892944	0.105585	8.45708	2.74145e-17	2.41801e-16	15.6165	Cct2	chaperonin containing Tcp1, subunit 2 (beta) [Source:MGI Symbol;Acc:MGI:107186]
ENSMUSG00000029028	3319.3	0.890648	0.10377	8.58289	9.25169e-18	8.42737e-17	16.0743	Lrrc47	leucine rich repeat containing 47 [Source:MGI Symbol;Acc:MGI:1920196]
ENSMUSG00000012405	14526.8	0.889602	0.176009	5.05431	4.31952e-07	1.77155e-06	5.75165	Rpl15	ribosomal protein L15 [Source:MGI Symbol;Acc:MGI:1913730]
ENSMUSG00000017404	13298.7	0.889592	0.187288	4.74986	2.0356e-06	7.76414e-06	5.10991	Rpl19	ribosomal protein L19 [Source:MGI Symbol;Acc:MGI:98020]
ENSMUSG00000023944	90273.9	0.889543	0.100952	8.81152	1.23462e-18	1.17737e-17	16.9291	Hsp90ab1	heat shock protein 90 alpha (cytosolic), class B member 1 [Source:MGI Symbol;Acc:MGI:96247]
ENSMUSG00000021621	1242.3	0.888892	0.129639	6.85669	7.04726e-12	4.34763e-11	10.3617	Zcchc9	zinc finger, CCHC domain containing 9 [Source:MGI Symbol;Acc:MGI:1916335]
ENSMUSG00000058799	15010.7	0.886579	0.143376	6.18358	6.26653e-10	3.32381e-09	8.47836	Nap1l1	nucleosome assembly protein 1-like 1 [Source:MGI Symbol;Acc:MGI:1855693]
ENSMUSG00000000740	28319.9	0.885695	0.200118	4.42586	9.60585e-06	3.3876e-05	4.47011	Rpl13	ribosomal protein L13 [Source:MGI Symbol;Acc:MGI:105922]
ENSMUSG00000003808	3685.25	0.884585	0.117057	7.55686	4.12907e-14	2.98714e-13	12.5247	Farsa	phenylalanyl-tRNA synthetase, alpha subunit [Source:MGI Symbol;Acc:MGI:1913840]
ENSMUSG00000022800	3004.7	0.882602	0.110993	7.95189	1.83685e-15	1.4469e-14	13.8396	Fyttd1	forty-two-three domain containing 1 [Source:MGI Symbol;Acc:MGI:1917955]
ENSMUSG00000020460	15303	0.882114	0.242229	3.64166	0.000270887	0.000783567	3.10592	Rps27a	ribosomal protein S27A [Source:MGI Symbol;Acc:MGI:1925544]
ENSMUSG00000090733	13073.6	0.87745	0.188275	4.66047	3.15483e-06	1.17408e-05	4.9303	Rps27	ribosomal protein S27 [Source:MGI Symbol;Acc:MGI:1888676]
ENSMUSG00000039001	7121.13	0.877424	0.225685	3.88782	0.000101149	0.000310916	3.50736	Rps21	ribosomal protein S21 [Source:MGI Symbol;Acc:MGI:1913731]
ENSMUSG00000038774	3043.67	0.87392	0.323047	2.70524	0.00682556	0.0155687	1.80775	Ascc3	activating signal cointegrator 1 complex subunit 3 [Source:MGI Symbol;Acc:MGI:1925237]
ENSMUSG00000024335	19935.7	0.873364	0.149764	5.83159	5.49017e-09	2.69124e-08	7.57005	Brd2	bromodomain containing 2 [Source:MGI Symbol;Acc:MGI:99495]
ENSMUSG00000024287	1687.61	0.869123	0.11929	7.28581	3.19753e-13	2.1737e-12	11.6628	Thoc1	THO complex 1 [Source:MGI Symbol;Acc:MGI:1919668]
ENSMUSG00000056076	14753.5	0.867107	0.0942273	9.20228	3.50424e-20	3.65679e-19	18.4369	Eif3b	eukaryotic translation initiation factor 3, subunit B [Source:MGI Symbol;Acc:MGI:106478]
ENSMUSG00000026238	43531.8	0.865955	0.129048	6.71031	1.94216e-11	1.1573e-10	9.93655	Ptma	prothymosin alpha [Source:MGI Symbol;Acc:MGI:97803]
ENSMUSG00000031715	9122.85	0.865499	0.142209	6.0861	1.15693e-09	5.99798e-09	8.22199	Smarca5	SWI/SNF related, matrix associated, actin dependent regulator of chromatin, subfamily a, member 5 [Source:MGI Symbol;Acc:MGI:1935129]
ENSMUSG00000021546	33046.9	0.864057	0.0783258	11.0316	2.69116e-28	4.18664e-27	26.3781	Hnrnpk	heterogeneous nuclear ribonucleoprotein K [Source:MGI Symbol;Acc:MGI:99894]
ENSMUSG00000060938	1823.29	0.863845	0.168561	5.12483	2.97811e-07	1.24433e-06	5.90506	Rpl26	ribosomal protein L26 [Source:MGI Symbol;Acc:MGI:106022]
ENSMUSG00000028495	25975.1	0.857005	0.173052	4.95229	7.33435e-07	2.94293e-06	5.53122	Rps6	ribosomal protein S6 [Source:MGI Symbol;Acc:MGI:98159]
ENSMUSG00000046364	17606	0.857001	0.175839	4.87377	1.09489e-06	4.31628e-06	5.36489	Rpl27a	ribosomal protein L27A [Source:MGI Symbol;Acc:MGI:1347076]
ENSMUSG00000062825	54871.6	0.855331	0.115257	7.42105	1.16196e-13	8.15611e-13	12.0885	Actg1	actin, gamma, cytoplasmic 1 [Source:MGI Symbol;Acc:MGI:87906]
ENSMUSG00000013736	2370.08	0.854646	0.0926316	9.2263	2.80149e-20	2.94087e-19	18.5315	Trnt1	tRNA nucleotidyl transferase, CCA-adding, 1 [Source:MGI Symbol;Acc:MGI:1917297]
ENSMUSG00000030060	1883.46	0.851447	0.164657	5.17102	2.32821e-07	9.80734e-07	6.00845	Hmces	5-hydroxymethylcytosine (hmC) binding, ES cell specific [Source:MGI Symbol;Acc:MGI:1914053]
ENSMUSG00000001569	2634.75	0.850557	0.111877	7.60262	2.90201e-14	2.12446e-13	12.6728	Nom1	nucleolar protein with MIF4G domain 1 [Source:MGI Symbol;Acc:MGI:1861749]
ENSMUSG00000037331	9903.03	0.847695	0.125956	6.73006	1.69588e-11	1.01888e-10	9.99188	Larp1	La ribonucleoprotein 1, translational regulator [Source:MGI Symbol;Acc:MGI:1890165]
ENSMUSG00000079435	9469.65	0.846454	0.194635	4.34893	1.368e-05	4.73283e-05	4.32488	Rpl36a	ribosomal protein L36A [Source:MGI Symbol;Acc:MGI:1201789]
ENSMUSG00000000568	9417.02	0.845871	0.0908099	9.31474	1.22246e-20	1.3073e-19	18.8836	Hnrnpd	heterogeneous nuclear ribonucleoprotein D [Source:MGI Symbol;Acc:MGI:101947]
ENSMUSG00000033099	1576.21	0.845654	0.189529	4.46187	8.12487e-06	2.88991e-05	4.53912	Nol12	nucleolar protein 12 [Source:MGI Symbol;Acc:MGI:2146285]
ENSMUSG00000036371	28733.2	0.845193	0.10823	7.80921	5.75458e-15	4.36852e-14	13.3597	Serbp1	serpine1 mRNA binding protein 1 [Source:MGI Symbol;Acc:MGI:1914120]
ENSMUSG00000004897	19245.8	0.844229	0.120201	7.02346	2.16444e-12	1.38166e-11	10.8596	Hdgf	heparin binding growth factor [Source:MGI Symbol;Acc:MGI:1194494]
ENSMUSG00000020372	33976.3	0.843337	0.152531	5.52897	3.22116e-08	1.46993e-07	6.8327	Rack1	receptor for activated C kinase 1 [Source:MGI Symbol;Acc:MGI:101849]
ENSMUSG00000046201	5209.86	0.840921	0.232871	3.6111	0.000304906	0.00087586	3.05757	Scaf8	SR-related CTD-associated factor 8 [Source:MGI Symbol;Acc:MGI:1925212]
ENSMUSG00000033307	3102.53	0.839994	0.258671	3.24734	0.00116488	0.00305457	2.51505	Mif	macrophage migration inhibitory factor (glycosylation-inhibiting factor) [Source:MGI Symbol;Acc:MGI:96982]
ENSMUSG00000046756	1402.02	0.835409	0.149315	5.59495	2.20687e-08	1.02163e-07	6.99071	Mrps7	mitchondrial ribosomal protein S7 [Source:MGI Symbol;Acc:MGI:1354367]
ENSMUSG00000022538	2530.74	0.835133	0.135611	6.15831	7.3525e-10	3.87551e-09	8.41167	Lsg1	large 60S subunit nuclear export GTPase 1 [Source:MGI Symbol;Acc:MGI:107236]
ENSMUSG00000026234	30760.9	0.834086	0.0907154	9.19454	3.76589e-20	3.91631e-19	18.4071	Ncl	nucleolin [Source:MGI Symbol;Acc:MGI:97286]
ENSMUSG00000026492	1176.53	0.832437	0.123886	6.71935	1.82532e-11	1.09075e-10	9.96227	Tfb2m	transcription factor B2, mitochondrial [Source:MGI Symbol;Acc:MGI:107937]
ENSMUSG00000038762	8195.67	0.831352	0.10472	7.93883	2.04101e-15	1.60592e-14	13.7943	Abcf1	ATP-binding cassette, sub-family F (GCN20), member 1 [Source:MGI Symbol;Acc:MGI:1351658]
ENSMUSG00000008301	1538.97	0.830836	0.140228	5.92488	3.12525e-09	1.56167e-08	7.80641	Phax	phosphorylated adaptor for RNA export [Source:MGI Symbol;Acc:MGI:1891839]
ENSMUSG00000043424	1352.36	0.828673	0.170577	4.85806	1.1854e-06	4.6583e-06	5.33177	Eif3j2	eukaryotic translation initiation factor 3, subunit J2 [Source:MGI Symbol;Acc:MGI:3704486]
ENSMUSG00000026127	2438.38	0.828293	0.0894069	9.26431	1.9634e-20	2.07655e-19	18.6827	Imp4	IMP4, U3 small nucleolar ribonucleoprotein [Source:MGI Symbol;Acc:MGI:106572]
ENSMUSG00000062328	18547	0.827517	0.175941	4.70338	2.55896e-06	9.6386e-06	5.01599	Rpl17	ribosomal protein L17 [Source:MGI Symbol;Acc:MGI:2448270]
ENSMUSG00000030695	51864.1	0.826164	0.149953	5.50949	3.59868e-08	1.63655e-07	6.78607	Aldoa	aldolase A, fructose-bisphosphate [Source:MGI Symbol;Acc:MGI:87994]
ENSMUSG00000061360	2223.25	0.823859	0.190406	4.32685	1.51256e-05	5.21079e-05	4.2831	Phf5a	PHD finger protein 5A [Source:MGI Symbol;Acc:MGI:2156864]
ENSMUSG00000044847	776.119	0.820939	0.15283	5.37158	7.80497e-08	3.43991e-07	6.46345	Lsm11	U7 snRNP-specific Sm-like protein LSM11 [Source:MGI Symbol;Acc:MGI:1919540]
ENSMUSG00000047215	17815.9	0.820443	0.181091	4.53057	5.88249e-06	2.12304e-05	4.67304	Rpl9	ribosomal protein L9 [Source:MGI Symbol;Acc:MGI:1298373]
ENSMUSG00000008333	2594.59	0.819368	0.170316	4.81087	1.50271e-06	5.823e-06	5.23485	Snrpb2	U2 small nuclear ribonucleoprotein B [Source:MGI Symbol;Acc:MGI:104805]
ENSMUSG00000028234	13195.9	0.817237	0.188302	4.34003	1.42465e-05	4.91834e-05	4.30818	Rps20	ribosomal protein S20 [Source:MGI Symbol;Acc:MGI:1914677]
ENSMUSG00000015092	5311.95	0.817205	0.21027	3.88646	0.000101717	0.000312528	3.50511	Edf1	endothelial differentiation-related factor 1 [Source:MGI Symbol;Acc:MGI:1891227]
ENSMUSG00000025362	17788.3	0.817081	0.191629	4.26386	2.00924e-05	6.79208e-05	4.168	Rps26	ribosomal protein S26 [Source:MGI Symbol;Acc:MGI:1351628]
ENSMUSG00000034120	9559.34	0.814137	0.113195	7.19233	6.36946e-13	4.23602e-12	11.373	Srsf2	serine and arginine-rich splicing factor 2 [Source:MGI Symbol;Acc:MGI:98284]
ENSMUSG00000022336	9673.97	0.813414	0.126456	6.4324	1.25601e-10	7.08498e-10	9.14966	Eif3e	eukaryotic translation initiation factor 3, subunit E [Source:MGI Symbol;Acc:MGI:99257]
ENSMUSG00000040943	5620.04	0.811832	0.376403	2.15682	0.03102	0.0606179	1.2174	Tet2	tet methylcytosine dioxygenase 2 [Source:MGI Symbol;Acc:MGI:2443298]
ENSMUSG00000037563	17594.5	0.810624	0.20779	3.90116	9.57323e-05	0.000295169	3.52993	Rps16	ribosomal protein S16 [Source:MGI Symbol;Acc:MGI:98118]
ENSMUSG00000036180	8148.67	0.807613	0.111429	7.2478	4.2359e-13	2.85572e-12	11.5443	Gatad2a	GATA zinc finger domain containing 2A [Source:MGI Symbol;Acc:MGI:2384585]
ENSMUSG00000029402	442.572	0.807176	0.189652	4.25608	2.0804e-05	7.01386e-05	4.15404	Snrnp35	small nuclear ribonucleoprotein 35 (U11/U12) [Source:MGI Symbol;Acc:MGI:1923417]
ENSMUSG00000029538	3413.24	0.807057	0.156801	5.147	2.64687e-07	1.11076e-06	5.95438	Srsf9	serine and arginine-rich splicing factor 9 [Source:MGI Symbol;Acc:MGI:104896]
ENSMUSG00000061477	16688.2	0.806735	0.173853	4.64032	3.4787e-06	1.28871e-05	4.88984	Rps7	ribosomal protein S7 [Source:MGI Symbol;Acc:MGI:1333818]
ENSMUSG00000027170	4500.93	0.805158	0.122221	6.5877	4.467e-11	2.59383e-10	9.58606	Eif3m	eukaryotic translation initiation factor 3, subunit M [Source:MGI Symbol;Acc:MGI:1351744]
ENSMUSG00000007850	20228.5	0.80382	0.0777763	10.335	4.89273e-25	6.4854e-24	23.1881	Hnrnph1	heterogeneous nuclear ribonucleoprotein H1 [Source:MGI Symbol;Acc:MGI:1891925]
ENSMUSG00000068039	8174.02	0.802926	0.100724	7.97154	1.56703e-15	1.24269e-14	13.9056	Tcp1	t-complex protein 1 [Source:MGI Symbol;Acc:MGI:98535]
ENSMUSG00000038374	4110.65	0.802395	0.17626	4.55233	5.3055e-06	1.92499e-05	4.71557	Rbm8a	RNA binding motif protein 8a [Source:MGI Symbol;Acc:MGI:1913129]
ENSMUSG00000062647	15914.4	0.798989	0.175417	4.5548	5.24352e-06	1.90446e-05	4.72023	Rpl7a	ribosomal protein L7A [Source:MGI Symbol;Acc:MGI:1353472]
ENSMUSG00000041459	11538.1	0.797217	0.0995524	8.00802	1.16574e-15	9.3215e-15	14.0305	Tardbp	TAR DNA binding protein [Source:MGI Symbol;Acc:MGI:2387629]
ENSMUSG00000018425	2329.58	0.797033	0.112795	7.06618	1.59259e-12	1.03031e-11	10.987	Dhx40	DEAH (Asp-Glu-Ala-His) box polypeptide 40 [Source:MGI Symbol;Acc:MGI:1914737]
ENSMUSG00000057841	18348.3	0.793695	0.19516	4.06689	4.76438e-05	0.00015292	3.81554	Rpl32	ribosomal protein L32 [Source:MGI Symbol;Acc:MGI:98038]
ENSMUSG00000040688	1611.38	0.793068	0.137317	5.77546	7.67441e-09	3.71032e-08	7.43059	Tbl3	transducin (beta)-like 3 [Source:MGI Symbol;Acc:MGI:2384863]
ENSMUSG00000030942	2781.57	0.792494	0.0923405	8.5823	9.29945e-18	8.46722e-17	16.0723	Thumpd1	THUMP domain containing 1 [Source:MGI Symbol;Acc:MGI:2444479]
ENSMUSG00000040269	359.932	0.791473	0.244339	3.23925	0.00119845	0.00313624	2.50359	Mrps28	mitochondrial ribosomal protein S28 [Source:MGI Symbol;Acc:MGI:1913480]
ENSMUSG00000018340	22122.1	0.791218	0.0895882	8.83171	1.03084e-18	9.87047e-18	17.0057	Anxa6	annexin A6 [Source:MGI Symbol;Acc:MGI:88255]
ENSMUSG00000018293	49635.6	0.789837	0.1855	4.25787	2.0638e-05	6.96343e-05	4.15718	Pfn1	profilin 1 [Source:MGI Symbol;Acc:MGI:97549]
ENSMUSG00000046330	17571.8	0.788954	0.216558	3.64315	0.000269324	0.000779473	3.1082	Rpl37a	ribosomal protein L37a [Source:MGI Symbol;Acc:MGI:98068]
ENSMUSG00000041645	8219.38	0.786847	0.0925734	8.49972	1.90051e-17	1.69467e-16	15.7709	Ddx24	DEAD box helicase 24 [Source:MGI Symbol;Acc:MGI:1351337]
ENSMUSG00000025047	4151.63	0.783597	0.157032	4.99003	6.03687e-07	2.44224e-06	5.61221	Pdcd11	programmed cell death 11 [Source:MGI Symbol;Acc:MGI:1341788]
ENSMUSG00000061983	12778.5	0.781825	0.192164	4.06852	4.73123e-05	0.000151972	3.81824	Rps12	ribosomal protein S12 [Source:MGI Symbol;Acc:MGI:98105]
ENSMUSG00000027722	2056.99	0.78163	0.111939	6.98267	2.89632e-12	1.83177e-11	10.7371	Spata5	spermatogenesis associated 5 [Source:MGI Symbol;Acc:MGI:1927170]
ENSMUSG00000004268	2773.41	0.780215	0.169462	4.60408	4.14302e-06	1.52413e-05	4.81698	Emg1	EMG1 N1-specific pseudouridine methyltransferase [Source:MGI Symbol;Acc:MGI:1315195]
ENSMUSG00000030432	15237.5	0.777461	0.173728	4.47517	7.63489e-06	2.72296e-05	4.56496	Rpl28	ribosomal protein L28 [Source:MGI Symbol;Acc:MGI:101839]
ENSMUSG00000032423	9365.94	0.776216	0.13214	5.87417	4.24956e-09	2.10064e-08	7.67765	Syncrip	synaptotagmin binding, cytoplasmic RNA interacting protein [Source:MGI Symbol;Acc:MGI:1891690]
ENSMUSG00000009535	1718.91	0.776121	0.101639	7.63606	2.23973e-14	1.64761e-13	12.7831	Rnmt	RNA (guanine-7-) methyltransferase [Source:MGI Symbol;Acc:MGI:1915147]
ENSMUSG00000006333	48876.7	0.775805	0.198442	3.90948	9.24951e-05	0.000286022	3.5436	Rps9	ribosomal protein S9 [Source:MGI Symbol;Acc:MGI:1924096]
ENSMUSG00000023051	1498.33	0.774035	0.133638	5.79201	6.95488e-09	3.37558e-08	7.47165	Tarbp2	TARBP2, RISC loading complex RNA binding subunit [Source:MGI Symbol;Acc:MGI:103027]
ENSMUSG00000053289	2227.18	0.770634	0.0988668	7.79467	6.45778e-15	4.89181e-14	13.3105	Ddx10	DEAD box helicase 10 [Source:MGI Symbol;Acc:MGI:1924841]
ENSMUSG00000063884	2058.56	0.770075	0.145122	5.30642	1.11802e-07	4.86062e-07	6.31331	Ptcd3	pentatricopeptide repeat domain 3 [Source:MGI Symbol;Acc:MGI:1917206]
ENSMUSG00000040952	12749.7	0.76974	0.18646	4.12818	3.65644e-05	0.000119205	3.92371	Rps19	ribosomal protein S19 [Source:MGI Symbol;Acc:MGI:1333780]
ENSMUSG00000051391	14078.7	0.769495	0.0941306	8.17476	2.96451e-16	2.4569e-15	14.6096	Ywhag	tyrosine 3-monooxygenase/tryptophan 5-monooxygenase activation protein, gamma polypeptide [Source:MGI Symbol;Acc:MGI:108109]
ENSMUSG00000032178	5892.33	0.763301	0.1633	4.67422	2.95078e-06	1.10436e-05	4.95689	Ilf3	interleukin enhancer binding factor 3 [Source:MGI Symbol;Acc:MGI:1339973]
ENSMUSG00000038683	2233.36	0.762842	0.108828	7.0096	2.38994e-12	1.52285e-11	10.8173	Pak1ip1	PAK1 interacting protein 1 [Source:MGI Symbol;Acc:MGI:1915333]
ENSMUSG00000063457	18843.8	0.762145	0.192181	3.96576	7.31618e-05	0.000229052	3.64007	Rps15	ribosomal protein S15 [Source:MGI Symbol;Acc:MGI:98117]
ENSMUSG00000029632	3709.59	0.760537	0.286738	2.65237	0.00799282	0.0179637	1.7456	Ndufa4	Ndufa4, mitochondrial complex associated [Source:MGI Symbol;Acc:MGI:107686]
ENSMUSG00000055531	6418.36	0.758047	0.131888	5.74766	9.04875e-09	4.34496e-08	7.36201	Cpsf6	cleavage and polyadenylation specific factor 6 [Source:MGI Symbol;Acc:MGI:1913948]
ENSMUSG00000044595	52.598	0.757798	0.39891	1.89967	0.0574763	0.104395	0.981318	Dnd1	DND microRNA-mediated repression inhibitor 1 [Source:MGI Symbol;Acc:MGI:2447763]
ENSMUSG00000024312	2088.72	0.755989	0.0948611	7.96944	1.59401e-15	1.26314e-14	13.8985	Wdr46	WD repeat domain 46 [Source:MGI Symbol;Acc:MGI:1931871]
ENSMUSG00000021963	4065.19	0.755954	0.176463	4.28393	1.83623e-05	6.24844e-05	4.20423	Sap18	Sin3-associated polypeptide 18 [Source:MGI Symbol;Acc:MGI:1277978]
ENSMUSG00000022635	2080.83	0.751917	0.156535	4.80352	1.55903e-06	6.02466e-06	5.22007	Zcrb1	zinc finger CCHC-type and RNA binding motif 1 [Source:MGI Symbol;Acc:MGI:1914447]
ENSMUSG00000029594	866.165	0.748792	0.118401	6.3242	2.54546e-10	1.39818e-09	8.85444	Rbm19	RNA binding motif protein 19 [Source:MGI Symbol;Acc:MGI:1921361]
ENSMUSG00000043716	30837.6	0.746577	0.152595	4.89255	9.95382e-07	3.94385e-06	5.40408	Rpl7	ribosomal protein L7 [Source:MGI Symbol;Acc:MGI:98073]
ENSMUSG00000010554	2016.37	0.740136	0.11079	6.68052	2.38093e-11	1.40765e-10	9.8515	Mettl16	methyltransferase like 16 [Source:MGI Symbol;Acc:MGI:1914743]
ENSMUSG00000029817	4034.41	0.739062	0.111231	6.64438	3.04492e-11	1.7907e-10	9.74698	Tra2a	transformer 2 alpha [Source:MGI Symbol;Acc:MGI:1933972]
ENSMUSG00000059291	19401.7	0.738955	0.195825	3.77354	0.000160947	0.000479868	3.31888	Rpl11	ribosomal protein L11 [Source:MGI Symbol;Acc:MGI:1914275]
ENSMUSG00000032399	49344	0.738316	0.104659	7.05452	1.73193e-12	1.11669e-11	10.9521	Rpl4	ribosomal protein L4 [Source:MGI Symbol;Acc:MGI:1915141]
ENSMUSG00000004127	767.423	0.737935	0.139042	5.30728	1.11275e-07	4.83869e-07	6.31527	Trmt10a	tRNA methyltransferase 10A [Source:MGI Symbol;Acc:MGI:1920421]
ENSMUSG00000036323	7368.11	0.737196	0.172578	4.27166	1.94021e-05	6.5758e-05	4.18205	Srp72	signal recognition particle 72 [Source:MGI Symbol;Acc:MGI:1333795]
ENSMUSG00000057788	1285.32	0.736539	0.109896	6.70213	2.05401e-11	1.22017e-10	9.91358	Ddx49	DEAD box helicase 49 [Source:MGI Symbol;Acc:MGI:2136689]
ENSMUSG00000020849	24938.6	0.733934	0.104846	7.00009	2.55789e-12	1.62692e-11	10.7886	Ywhae	tyrosine 3-monooxygenase/tryptophan 5-monooxygenase activation protein, epsilon polypeptide [Source:MGI Symbol;Acc:MGI:894689]
ENSMUSG00000012848	18230.4	0.733551	0.16807	4.36456	1.27377e-05	4.42783e-05	4.35381	Rps5	ribosomal protein S5 [Source:MGI Symbol;Acc:MGI:1097682]
ENSMUSG00000018697	1374.41	0.731278	0.107499	6.80266	1.02706e-11	6.25946e-11	10.2035	Aatf	apoptosis antagonizing transcription factor [Source:MGI Symbol;Acc:MGI:1929608]
ENSMUSG00000037262	824.24	0.730927	0.124453	5.87312	4.27666e-09	2.11354e-08	7.67499	Kin	Kin17 DNA and RNA binding protein [Source:MGI Symbol;Acc:MGI:96676]
ENSMUSG00000015127	751.147	0.729974	0.377702	1.93267	0.0532768	0.0975895	1.0106	Unkl	unkempt family like zinc finger [Source:MGI Symbol;Acc:MGI:1921404]
ENSMUSG00000053453	1091.77	0.729552	0.101182	7.21027	5.58423e-13	3.72552e-12	11.4288	Thoc7	THO complex 7 [Source:MGI Symbol;Acc:MGI:1913481]
ENSMUSG00000030435	11355.2	0.72871	0.0839726	8.67795	4.02953e-18	3.72507e-17	16.4289	U2af2	U2 small nuclear ribonucleoprotein auxiliary factor (U2AF) 2 [Source:MGI Symbol;Acc:MGI:98886]
ENSMUSG00000073702	15711.4	0.727602	0.193589	3.75848	0.000170948	0.000508109	3.29404	Rpl31	ribosomal protein L31 [Source:MGI Symbol;Acc:MGI:2149632]
ENSMUSG00000045128	18420	0.727519	0.204032	3.56571	0.000362875	0.00102859	2.98776	Rpl18a	ribosomal protein L18A [Source:MGI Symbol;Acc:MGI:1924058]
ENSMUSG00000052738	3314.81	0.726601	0.187061	3.88431	0.000102623	0.000315082	3.50158	Suclg1	succinate-CoA ligase, GDP-forming, alpha subunit [Source:MGI Symbol;Acc:MGI:1927234]
ENSMUSG00000058355	8779.53	0.724361	0.179086	4.04476	5.23773e-05	0.000167199	3.77677	Abce1	ATP-binding cassette, sub-family E (OABP), member 1 [Source:MGI Symbol;Acc:MGI:1195458]
ENSMUSG00000070544	14865.7	0.723807	0.168193	4.30343	1.68176e-05	5.75336e-05	4.24008	Top1	topoisomerase (DNA) I [Source:MGI Symbol;Acc:MGI:98788]
ENSMUSG00000025794	19332.8	0.723005	0.189319	3.81898	0.000134007	0.000404161	3.39345	Rpl14	ribosomal protein L14 [Source:MGI Symbol;Acc:MGI:1914365]
ENSMUSG00000020982	3384.84	0.722632	0.112221	6.43935	1.19985e-10	6.77727e-10	9.16895	Nemf	nuclear export mediator factor [Source:MGI Symbol;Acc:MGI:1918305]
ENSMUSG00000063200	3217.47	0.722555	0.147053	4.91355	8.9441e-07	3.55845e-06	5.44874	Nol7	nucleolar protein 7 [Source:MGI Symbol;Acc:MGI:1917328]
ENSMUSG00000090553	2007.28	0.722115	0.202517	3.5657	0.000362891	0.00102859	2.98776	Snrpe	small nuclear ribonucleoprotein E [Source:MGI Symbol;Acc:MGI:98346]
ENSMUSG00000022312	12264.2	0.718234	0.105512	6.80712	9.95709e-12	6.07716e-11	10.2163	Eif3h	eukaryotic translation initiation factor 3, subunit H [Source:MGI Symbol;Acc:MGI:1915385]
ENSMUSG00000018583	12489.2	0.717032	0.0811477	8.83613	9.90872e-19	9.50068e-18	17.0222	G3bp1	GTPase activating protein (SH3 domain) binding protein 1 [Source:MGI Symbol;Acc:MGI:1351465]
ENSMUSG00000050213	1950.98	0.716986	0.116625	6.14778	7.85727e-10	4.13127e-09	8.38392	Snip1	Smad nuclear interacting protein 1 [Source:MGI Symbol;Acc:MGI:2156003]
ENSMUSG00000032058	3971.22	0.715589	0.169307	4.22657	2.37281e-05	7.94645e-05	4.09983	Ppp2r1b	protein phosphatase 2, regulatory subunit A, beta [Source:MGI Symbol;Acc:MGI:1920949]
ENSMUSG00000028953	3663.07	0.712784	0.107896	6.60621	3.94292e-11	2.30216e-10	9.63786	Abcf2	ATP-binding cassette, sub-family F (GCN20), member 2 [Source:MGI Symbol;Acc:MGI:1351657]
ENSMUSG00000022983	4276.67	0.712632	0.211803	3.3646	0.000766545	0.00206608	2.68485	Scaf4	SR-related CTD-associated factor 4 [Source:MGI Symbol;Acc:MGI:2146350]
ENSMUSG00000026276	228.056	0.709983	0.256423	2.76879	0.00562643	0.013059	1.88409	Septin2	septin 2 [Source:MGI Symbol;Acc:MGI:97298]
ENSMUSG00000091537	4839.03	0.709201	0.224811	3.15465	0.00160691	0.00412348	2.38474	Tma7	translational machinery associated 7 [Source:MGI Symbol;Acc:MGI:1913417]
ENSMUSG00000041408	9014.78	0.707526	0.207677	3.40687	0.000657131	0.00179057	2.74701	Wapl	WAPL cohesin release factor [Source:MGI Symbol;Acc:MGI:2675859]
ENSMUSG00000063785	1424.95	0.707367	0.130363	5.42612	5.7592e-08	2.56555e-07	6.59082	Utp14a	UTP14A small subunit processome component [Source:MGI Symbol;Acc:MGI:1919804]
ENSMUSG00000021392	2005.82	0.706983	0.154241	4.58361	4.57006e-06	1.67192e-05	4.77678	Nol8	nucleolar protein 8 [Source:MGI Symbol;Acc:MGI:1918180]
ENSMUSG00000020664	4321.71	0.704662	0.0983959	7.16149	7.98031e-13	5.28239e-12	11.2772	Dld	dihydrolipoamide dehydrogenase [Source:MGI Symbol;Acc:MGI:107450]
ENSMUSG00000038848	3524.7	0.703431	0.114063	6.16703	6.95858e-10	3.67428e-09	8.43483	Ythdf1	YTH N6-methyladenosine RNA binding protein 1 [Source:MGI Symbol;Acc:MGI:1917431]
ENSMUSG00000020821	4574.17	0.700829	0.122006	5.7442	9.23577e-09	4.42973e-08	7.35362	Kif1c	kinesin family member 1C [Source:MGI Symbol;Acc:MGI:1098260]
ENSMUSG00000036990	6765.69	0.700246	0.219316	3.19286	0.0014087	0.00364671	2.4381	Otud4	OTU domain containing 4 [Source:MGI Symbol;Acc:MGI:1098801]
ENSMUSG00000067274	25235.1	0.699715	0.166095	4.21273	2.52302e-05	8.42017e-05	4.07468	Rplp0	ribosomal protein, large, P0 [Source:MGI Symbol;Acc:MGI:1927636]
ENSMUSG00000016319	16426.8	0.698961	0.15061	4.64086	3.46964e-06	1.28558e-05	4.8909	Slc25a5	solute carrier family 25 (mitochondrial carrier, adenine nucleotide translocator), member 5 [Source:MGI Symbol;Acc:MGI:1353496]
ENSMUSG00000057666	1573.65	0.696658	0.133891	5.20319	1.95897e-07	8.31826e-07	6.07997	Gapdh	glyceraldehyde-3-phosphate dehydrogenase [Source:MGI Symbol;Acc:MGI:95640]
ENSMUSG00000052137	833.688	0.695026	0.141454	4.91343	8.9496e-07	3.55997e-06	5.44855	Rbm12b2	RNA binding motif protein 12 B2 [Source:MGI Symbol;Acc:MGI:1924854]
ENSMUSG00000028140	1538.93	0.691608	0.13984	4.94571	7.5867e-07	3.03957e-06	5.51719	Mrpl9	mitochondrial ribosomal protein L9 [Source:MGI Symbol;Acc:MGI:2137211]
ENSMUSG00000061904	12270.5	0.689359	0.126261	5.45979	4.76701e-08	2.1407e-07	6.66944	Slc25a3	solute carrier family 25 (mitochondrial carrier, phosphate carrier), member 3 [Source:MGI Symbol;Acc:MGI:1353498]
ENSMUSG00000032518	34209.3	0.688157	0.188439	3.65189	0.000260316	0.000754537	3.12232	Rpsa	ribosomal protein SA [Source:MGI Symbol;Acc:MGI:105381]
ENSMUSG00000056209	1205.5	0.685582	0.204578	3.35121	0.000804596	0.00216422	2.6647	Npm3	nucleoplasmin 3 [Source:MGI Symbol;Acc:MGI:894653]
ENSMUSG00000029504	1309.82	0.684714	0.123218	5.55693	2.74568e-08	1.26002e-07	6.89962	Ddx51	DEAD box helicase 51 [Source:MGI Symbol;Acc:MGI:1916913]
ENSMUSG00000031818	7660.04	0.68298	0.208934	3.26888	0.00107976	0.00284819	2.54543	Cox4i1	cytochrome c oxidase subunit 4I1 [Source:MGI Symbol;Acc:MGI:88473]
ENSMUSG00000029415	3038.88	0.682174	0.142655	4.78198	1.73575e-06	6.67585e-06	5.17549	Sdad1	SDA1 domain containing 1 [Source:MGI Symbol;Acc:MGI:2140779]
ENSMUSG00000037197	4138.4	0.680838	0.108047	6.30129	2.95174e-10	1.61297e-09	8.79237	Rbm17	RNA binding motif protein 17 [Source:MGI Symbol;Acc:MGI:1924188]
ENSMUSG00000022557	3213.6	0.680137	0.104214	6.52637	6.7385e-11	3.8598e-10	9.41343	Bop1	block of proliferation 1 [Source:MGI Symbol;Acc:MGI:1334460]
ENSMUSG00000000916	628.99	0.678869	0.116457	5.82936	5.56403e-09	2.72672e-08	7.56436	Nsun5	NOL1/NOP2/Sun domain family, member 5 [Source:MGI Symbol;Acc:MGI:2140844]
ENSMUSG00000029622	31893.1	0.678668	0.12981	5.22818	1.71185e-07	7.3012e-07	6.13661	Arpc1b	actin related protein 2/3 complex, subunit 1B [Source:MGI Symbol;Acc:MGI:1343142]
ENSMUSG00000010097	9895.25	0.677431	0.150343	4.5059	6.60922e-06	2.37397e-05	4.62452	Nxf1	nuclear RNA export factor 1 [Source:MGI Symbol;Acc:MGI:1858330]
ENSMUSG00000024217	1786.62	0.67683	0.208552	3.24538	0.00117293	0.00307325	2.5124	Snrpc	U1 small nuclear ribonucleoprotein C [Source:MGI Symbol;Acc:MGI:109489]
ENSMUSG00000029062	5249.1	0.675192	0.117636	5.73967	9.48601e-09	4.54563e-08	7.34241	Cdk11b	cyclin-dependent kinase 11B [Source:MGI Symbol;Acc:MGI:88353]
ENSMUSG00000027236	2032.57	0.674259	0.0999392	6.74669	1.51257e-11	9.11078e-11	10.0404	Eif3j1	eukaryotic translation initiation factor 3, subunit J1 [Source:MGI Symbol;Acc:MGI:1925905]
ENSMUSG00000078427	1576.62	0.674154	0.147751	4.56278	5.04819e-06	1.83825e-05	4.7356	Sarnp	SAP domain containing ribonucleoprotein [Source:MGI Symbol;Acc:MGI:1913368]
ENSMUSG00000026511	4274.31	0.672607	0.188738	3.5637	0.000365661	0.00103602	2.98463	Srp9	signal recognition particle 9 [Source:MGI Symbol;Acc:MGI:1350930]
ENSMUSG00000037236	5362.74	0.67247	0.110078	6.10902	1.00243e-09	5.22135e-09	8.28222	Matr3	matrin 3 [Source:MGI Symbol;Acc:MGI:1298379]
ENSMUSG00000028409	4145.92	0.672412	0.0957238	7.0245	2.14837e-12	1.37223e-11	10.8626	Smu1	smu-1 suppressor of mec-8 and unc-52 homolog (C. elegans) [Source:MGI Symbol;Acc:MGI:1915546]
ENSMUSG00000011257	4460.16	0.67143	0.126112	5.3241	1.01456e-07	4.43176e-07	6.35342	Pabpc4	poly(A) binding protein, cytoplasmic 4 [Source:MGI Symbol;Acc:MGI:2385206]
ENSMUSG00000060036	23861.2	0.668476	0.129233	5.17265	2.30798e-07	9.72793e-07	6.01198	Rpl3	ribosomal protein L3 [Source:MGI Symbol;Acc:MGI:1351605]
ENSMUSG00000035275	10.4177	0.667435	1.14188	0.584504	0.558881	0.669871	0.174009	Raver2	ribonucleoprotein, PTB-binding 2 [Source:MGI Symbol;Acc:MGI:2443623]
ENSMUSG00000047213	5711.05	0.666096	0.157179	4.23781	2.25711e-05	7.57336e-05	4.12071	Ythdf3	YTH N6-methyladenosine RNA binding protein 3 [Source:MGI Symbol;Acc:MGI:1918850]
ENSMUSG00000029145	1189.31	0.665946	0.120821	5.51184	3.55105e-08	1.61594e-07	6.79158	Eif2b4	eukaryotic translation initiation factor 2B, subunit 4 delta [Source:MGI Symbol;Acc:MGI:95300]
ENSMUSG00000026970	6901.93	0.6617	0.106763	6.19783	5.72468e-10	3.04634e-09	8.51622	Rbms1	RNA binding motif, single stranded interacting protein 1 [Source:MGI Symbol;Acc:MGI:1861774]
ENSMUSG00000042079	11850.2	0.661392	0.11563	5.71988	1.06599e-08	5.08053e-08	7.29409	Hnrnpf	heterogeneous nuclear ribonucleoprotein F [Source:MGI Symbol;Acc:MGI:2138741]
ENSMUSG00000064030	989.708	0.661218	0.253536	2.60798	0.00910778	0.0202627	1.6933	Pym1	PYM homolog 1, exon junction complex associated factor [Source:MGI Symbol;Acc:MGI:1925678]
ENSMUSG00000004264	4895.76	0.65911	0.131155	5.02542	5.02339e-07	2.04909e-06	5.68844	Phb2	prohibitin 2 [Source:MGI Symbol;Acc:MGI:102520]
ENSMUSG00000020361	17312.1	0.658552	0.107424	6.13038	8.76697e-10	4.59245e-09	8.33796	Hspa4	heat shock protein 4 [Source:MGI Symbol;Acc:MGI:1342292]
ENSMUSG00000002017	2112.31	0.657809	0.135077	4.86989	1.1166e-06	4.39856e-06	5.35669	Fam98a	family with sequence similarity 98, member A [Source:MGI Symbol;Acc:MGI:1919972]
ENSMUSG00000030835	10650.9	0.657254	0.175348	3.74829	0.000178047	0.000527504	3.27777	Nomo1	nodal modulator 1 [Source:MGI Symbol;Acc:MGI:2385850]
ENSMUSG00000063334	2480.84	0.655583	0.135651	4.83287	1.3458e-06	5.24574e-06	5.28019	Krr1	KRR1, small subunit (SSU) processome component, homolog (yeast) [Source:MGI Symbol;Acc:MGI:1289274]
ENSMUSG00000006456	2177.56	0.655211	0.104793	6.25243	4.04112e-10	2.18287e-09	8.66097	Rbm14	RNA binding motif protein 14 [Source:MGI Symbol;Acc:MGI:1929092]
ENSMUSG00000098274	43.3535	0.652799	0.382345	1.70736	0.087756	0.150327	0.822963	Rpl24	ribosomal protein L24 [Source:MGI Symbol;Acc:MGI:1915443]
ENSMUSG00000058558	31319.5	0.652655	0.154652	4.22014	2.44149e-05	8.16481e-05	4.08805	Rpl5	ribosomal protein L5 [Source:MGI Symbol;Acc:MGI:102854]
ENSMUSG00000000275	2140.22	0.652033	0.179187	3.63884	0.000273865	0.000791638	3.10147	Trim25	tripartite motif-containing 25 [Source:MGI Symbol;Acc:MGI:102749]
ENSMUSG00000020869	7512.42	0.651001	0.151907	4.28554	1.82299e-05	6.2094e-05	4.20695	Lrrc59	leucine rich repeat containing 59 [Source:MGI Symbol;Acc:MGI:2138133]
ENSMUSG00000027593	9742.48	0.648864	0.138411	4.68795	2.75957e-06	1.035e-05	4.98506	Raly	hnRNP-associated with lethal yellow [Source:MGI Symbol;Acc:MGI:97850]
ENSMUSG00000003814	38184.2	0.64741	0.122036	5.30506	1.12637e-07	4.89288e-07	6.31044	Calr	calreticulin [Source:MGI Symbol;Acc:MGI:88252]
ENSMUSG00000056201	28081.9	0.644956	0.188115	3.42853	0.000606866	0.00166218	2.77932	Cfl1	cofilin 1, non-muscle [Source:MGI Symbol;Acc:MGI:101757]
ENSMUSG00000046139	3334.86	0.64251	0.204175	3.14685	0.00165038	0.00422578	2.37409	Patl1	protein associated with topoisomerase II homolog 1 (yeast) [Source:MGI Symbol;Acc:MGI:2147679]
ENSMUSG00000037742	283493	0.642229	0.0874934	7.34032	2.13091e-13	1.47469e-12	11.8313	Eef1a1	eukaryotic translation elongation factor 1 alpha 1 [Source:MGI Symbol;Acc:MGI:1096881]
ENSMUSG00000052459	9845.12	0.641897	0.115104	5.57669	2.45139e-08	1.13061e-07	6.94669	Atp6v1a	ATPase, H+ transporting, lysosomal V1 subunit A [Source:MGI Symbol;Acc:MGI:1201780]
ENSMUSG00000034931	3146.97	0.640652	0.189722	3.3768	0.000733342	0.00198316	2.70264	Dhx8	DEAH (Asp-Glu-Ala-His) box polypeptide 8 [Source:MGI Symbol;Acc:MGI:1306823]
ENSMUSG00000029478	5326.62	0.638916	0.292242	2.18626	0.0287966	0.0567556	1.24599	Ncor2	nuclear receptor co-repressor 2 [Source:MGI Symbol;Acc:MGI:1337080]
ENSMUSG00000029388	1539.14	0.635047	0.117617	5.39929	6.6904e-08	2.96537e-07	6.52792	Eif2b1	eukaryotic translation initiation factor 2B, subunit 1 (alpha) [Source:MGI Symbol;Acc:MGI:2384802]
ENSMUSG00000024966	8269.75	0.629052	0.108347	5.80589	6.40265e-09	3.11685e-08	7.50628	Stip1	stress-induced phosphoprotein 1 [Source:MGI Symbol;Acc:MGI:109130]
ENSMUSG00000058301	6261.48	0.626976	0.163399	3.83707	0.000124509	0.000377672	3.42289	Upf1	UPF1 regulator of nonsense transcripts homolog (yeast) [Source:MGI Symbol;Acc:MGI:107995]
ENSMUSG00000038845	3207.09	0.626817	0.201166	3.11592	0.00183372	0.00465576	2.33201	Phb	prohibitin [Source:MGI Symbol;Acc:MGI:97572]
ENSMUSG00000042772	4583.6	0.623877	0.24107	2.58795	0.00965497	0.0213565	1.67047	Smg7	SMG7 nonsense mediated mRNA decay factor [Source:MGI Symbol;Acc:MGI:2682334]
ENSMUSG00000025134	4613.95	0.622552	0.153036	4.06802	4.74148e-05	0.000152278	3.81736	Alyref	Aly/REF export factor [Source:MGI Symbol;Acc:MGI:1341044]
ENSMUSG00000015165	19960.8	0.621724	0.0783943	7.93073	2.17866e-15	1.71041e-14	13.7669	Hnrnpl	heterogeneous nuclear ribonucleoprotein L [Source:MGI Symbol;Acc:MGI:104816]
ENSMUSG00000027981	868.333	0.61905	0.150372	4.11679	3.84187e-05	0.000124827	3.90369	Rnpc3	RNA-binding region (RNP1, RRM) containing 3 [Source:MGI Symbol;Acc:MGI:1914475]
ENSMUSG00000058569	8680.06	0.617966	0.138353	4.46658	7.94816e-06	2.82991e-05	4.54823	Tmed9	transmembrane p24 trafficking protein 9 [Source:MGI Symbol;Acc:MGI:1914761]
ENSMUSG00000041560	5686.68	0.617611	0.139205	4.43672	9.13419e-06	3.22773e-05	4.4911	Nop53	NOP53 ribosome biogenesis factor [Source:MGI Symbol;Acc:MGI:2154441]
ENSMUSG00000025586	129.124	0.614452	0.27834	2.20756	0.0272752	0.0540442	1.26725	Cpeb1	cytoplasmic polyadenylation element binding protein 1 [Source:MGI Symbol;Acc:MGI:108442]
ENSMUSG00000055762	5151.46	0.61356	0.184195	3.33104	0.000865232	0.0023129	2.63584	Eef1d	eukaryotic translation elongation factor 1 delta (guanine nucleotide exchange protein) [Source:MGI Symbol;Acc:MGI:1913906]
ENSMUSG00000071645	1599.68	0.612608	0.0992923	6.16975	6.83996e-10	3.61436e-09	8.44197	Tut1	terminal uridylyl transferase 1, U6 snRNA-specific [Source:MGI Symbol;Acc:MGI:1917294]
ENSMUSG00000057421	2477.6	0.611088	0.121543	5.02777	4.96215e-07	2.02568e-06	5.69343	Las1l	LAS1-like (S. cerevisiae) [Source:MGI Symbol;Acc:MGI:1923380]
ENSMUSG00000028639	30125.5	0.607771	0.102053	5.95547	2.59324e-09	1.3057e-08	7.88416	Ybx1	Y box protein 1 [Source:MGI Symbol;Acc:MGI:99146]
ENSMUSG00000000787	26463.8	0.607171	0.163874	3.70511	0.000211301	0.000619856	3.20771	Ddx3x	DEAD box helicase 3, X-linked [Source:MGI Symbol;Acc:MGI:103064]
ENSMUSG00000026248	1048.45	0.606694	0.171477	3.53804	0.000403105	0.00113391	2.94542	Mrpl44	mitochondrial ribosomal protein L44 [Source:MGI Symbol;Acc:MGI:1916413]
ENSMUSG00000022000	3747.67	0.605543	0.110077	5.5011	3.77422e-08	1.71233e-07	6.76641	Zc3h13	zinc finger CCCH type containing 13 [Source:MGI Symbol;Acc:MGI:1914552]
ENSMUSG00000031320	35852.1	0.603346	0.15268	3.9517	7.75978e-05	0.000242437	3.6154	Rps4x	ribosomal protein S4, X-linked [Source:MGI Symbol;Acc:MGI:98158]
ENSMUSG00000025980	8592.91	0.600773	0.141767	4.23775	2.25774e-05	7.57427e-05	4.12066	Hspd1	heat shock protein 1 (chaperonin) [Source:MGI Symbol;Acc:MGI:96242]
ENSMUSG00000058546	2917.66	0.600016	0.147092	4.07919	4.51928e-05	0.000145561	3.83695	Rpl23a	ribosomal protein L23A [Source:MGI Symbol;Acc:MGI:3040672]
ENSMUSG00000026827	9412.63	0.59997	0.192467	3.11727	0.00182536	0.00463731	2.33373	Gpd2	glycerol phosphate dehydrogenase 2, mitochondrial [Source:MGI Symbol;Acc:MGI:99778]
ENSMUSG00000020211	3791.14	0.599449	0.103761	5.77722	7.59464e-09	3.67343e-08	7.43493	Sf3a2	splicing factor 3a, subunit 2 [Source:MGI Symbol;Acc:MGI:104912]
ENSMUSG00000020547	8188.06	0.599305	0.122155	4.90611	9.29005e-07	3.69053e-06	5.43291	Bzw2	basic leucine zipper and W2 domains 2 [Source:MGI Symbol;Acc:MGI:1914162]
ENSMUSG00000044149	797.964	0.599059	0.167451	3.57753	0.000346861	0.000985927	3.00616	Nkrf	NF-kappaB repressing factor [Source:MGI Symbol;Acc:MGI:1924536]
ENSMUSG00000029614	21985.2	0.594152	0.154401	3.84811	0.000119035	0.000361794	3.44154	Rpl6	ribosomal protein L6 [Source:MGI Symbol;Acc:MGI:108057]
ENSMUSG00000028345	1610.27	0.593838	0.165928	3.57889	0.000345058	0.000981596	3.00807	Tex10	testis expressed gene 10 [Source:MGI Symbol;Acc:MGI:1344413]
ENSMUSG00000007836	17323.6	0.593598	0.15631	3.79758	0.000146118	0.000437941	3.35858	Hnrnpa0	heterogeneous nuclear ribonucleoprotein A0 [Source:MGI Symbol;Acc:MGI:1924384]
ENSMUSG00000061479	2695.95	0.592784	0.155599	3.80969	0.000139143	0.000418518	3.37829	Snrpa	small nuclear ribonucleoprotein polypeptide A [Source:MGI Symbol;Acc:MGI:1855690]
ENSMUSG00000032044	1124.17	0.591881	0.125445	4.71826	2.37875e-06	8.99349e-06	5.04607	Rpusd4	RNA pseudouridylate synthase domain containing 4 [Source:MGI Symbol;Acc:MGI:1919239]
ENSMUSG00000005610	41806.9	0.591159	0.151221	3.90923	9.25923e-05	0.000286197	3.54334	Eif4g2	eukaryotic translation initiation factor 4, gamma 2 [Source:MGI Symbol;Acc:MGI:109207]
ENSMUSG00000029290	157.981	0.590876	0.322701	1.83103	0.0670961	0.119306	0.923339	Zfp326	zinc finger protein 326 [Source:MGI Symbol;Acc:MGI:1927246]
ENSMUSG00000025809	10745	0.589982	0.128572	4.58871	4.45994e-06	1.63389e-05	4.78678	Itgb1	integrin beta 1 (fibronectin receptor beta) [Source:MGI Symbol;Acc:MGI:96610]
ENSMUSG00000015748	2003.33	0.588123	0.115028	5.11285	3.1733e-07	1.32171e-06	5.87886	Prpf3	pre-mRNA processing factor 3 [Source:MGI Symbol;Acc:MGI:1918017]
ENSMUSG00000026427	3367.97	0.58745	0.0999667	5.87646	4.19135e-09	2.07283e-08	7.68344	Eif2d	eukaryotic translation initiation factor 2D [Source:MGI Symbol;Acc:MGI:109342]
ENSMUSG00000039356	923.389	0.586505	0.13924	4.21219	2.52907e-05	8.43768e-05	4.07378	Exosc2	exosome component 2 [Source:MGI Symbol;Acc:MGI:2385133]
ENSMUSG00000074129	736.882	0.585678	0.206524	2.83588	0.00456993	0.0108097	1.96618	Rpl13a	ribosomal protein L13A [Source:MGI Symbol;Acc:MGI:1351455]
ENSMUSG00000071866	31282.7	0.585329	0.160157	3.65472	0.00025746	0.000746668	3.12687	Ppia	peptidylprolyl isomerase A [Source:MGI Symbol;Acc:MGI:97749]
ENSMUSG00000021771	8627.07	0.584735	0.153097	3.81938	0.000133788	0.000403732	3.39391	Vdac2	voltage-dependent anion channel 2 [Source:MGI Symbol;Acc:MGI:106915]
ENSMUSG00000042133	5423.63	0.583958	0.150597	3.87761	0.000105487	0.000323079	3.49069	Ppig	peptidyl-prolyl isomerase G (cyclophilin G) [Source:MGI Symbol;Acc:MGI:2445173]
ENSMUSG00000028745	25638.5	0.582989	0.117818	4.94822	7.48962e-07	3.00181e-06	5.52262	Capzb	capping actin protein of muscle Z-line subunit beta [Source:MGI Symbol;Acc:MGI:104652]
ENSMUSG00000010608	6931.67	0.581844	0.110253	5.27737	1.31051e-07	5.65674e-07	6.24743	Rbm25	RNA binding motif protein 25 [Source:MGI Symbol;Acc:MGI:1914289]
ENSMUSG00000023967	1197.65	0.581773	0.167336	3.47669	0.000507653	0.00140555	2.85215	Mrps18a	mitochondrial ribosomal protein S18A [Source:MGI Symbol;Acc:MGI:1915815]
ENSMUSG00000033732	10452.8	0.579229	0.157814	3.67032	0.00024225	0.000704589	3.15206	Sf3b3	splicing factor 3b, subunit 3 [Source:MGI Symbol;Acc:MGI:1289341]
ENSMUSG00000008682	32592.8	0.578487	0.138059	4.19015	2.78776e-05	9.25982e-05	4.0334	Rpl10	ribosomal protein L10 [Source:MGI Symbol;Acc:MGI:105943]
ENSMUSG00000037361	3112.72	0.576852	0.165381	3.48802	0.000486615	0.0013528	2.86877	Sf3b6	splicing factor 3B, subunit 6 [Source:MGI Symbol;Acc:MGI:1913305]
ENSMUSG00000061136	8012.67	0.576483	0.128982	4.46949	7.84061e-06	2.79209e-05	4.55407	Prpf40a	pre-mRNA processing factor 40A [Source:MGI Symbol;Acc:MGI:1860512]
ENSMUSG00000068882	7451.71	0.574224	0.0856307	6.70582	2.00279e-11	1.19175e-10	9.92381	Ssb	small RNA binding exonuclease protection factor La [Source:MGI Symbol;Acc:MGI:98423]
ENSMUSG00000030079	3192.49	0.574053	0.143476	4.00103	6.30662e-05	0.000199131	3.70086	Ruvbl1	RuvB-like protein 1 [Source:MGI Symbol;Acc:MGI:1928760]
ENSMUSG00000024491	3274.29	0.573439	0.182925	3.13482	0.00171957	0.00438914	2.35762	Rbm27	RNA binding motif protein 27 [Source:MGI Symbol;Acc:MGI:2147194]
ENSMUSG00000044221	3565.27	0.573211	0.0905897	6.32755	2.49079e-10	1.36994e-09	8.8633	Grsf1	G-rich RNA sequence binding factor 1 [Source:MGI Symbol;Acc:MGI:106479]
ENSMUSG00000031533	579.979	0.573208	0.140584	4.07734	4.55533e-05	0.000146633	3.83377	Mrps31	mitochondrial ribosomal protein S31 [Source:MGI Symbol;Acc:MGI:1913153]
ENSMUSG00000040225	11931	0.573013	0.347593	1.64852	0.0992465	0.167193	0.776783	Prrc2c	proline-rich coiled-coil 2C [Source:MGI Symbol;Acc:MGI:1913754]
ENSMUSG00000045427	7353.57	0.568461	0.086328	6.58491	4.55172e-11	2.64012e-10	9.57838	Hnrnph2	heterogeneous nuclear ribonucleoprotein H2 [Source:MGI Symbol;Acc:MGI:1201779]
ENSMUSG00000054766	14151	0.566314	0.128758	4.39828	1.09113e-05	3.82059e-05	4.41787	Set	SET nuclear oncogene [Source:MGI Symbol;Acc:MGI:1860267]
ENSMUSG00000030082	11481.7	0.56565	0.186371	3.03507	0.00240481	0.00597024	2.22401	Sec61a1	Sec61 alpha 1 subunit (S. cerevisiae) [Source:MGI Symbol;Acc:MGI:1858417]
ENSMUSG00000071072	5325.4	0.565448	0.160047	3.53302	0.000410838	0.00115489	2.93746	Ptges3	prostaglandin E synthase 3 [Source:MGI Symbol;Acc:MGI:1929282]
ENSMUSG00000046667	577.89	0.562622	0.172033	3.27042	0.00107386	0.0028337	2.54765	Rbm12b1	RNA binding motif protein 12 B1 [Source:MGI Symbol;Acc:MGI:1919647]
ENSMUSG00000042308	1515.27	0.561185	0.264916	2.11835	0.0341456	0.0660904	1.17986	Setd1a	SET domain containing 1A [Source:MGI Symbol;Acc:MGI:2446244]
ENSMUSG00000029328	7572.31	0.558752	0.089926	6.21346	5.18316e-10	2.77073e-09	8.55741	Hnrnpdl	heterogeneous nuclear ribonucleoprotein D-like [Source:MGI Symbol;Acc:MGI:1355299]
ENSMUSG00000023723	1753.61	0.553926	0.173439	3.19377	0.00140428	0.0036375	2.4392	Mrps23	mitochondrial ribosomal protein S23 [Source:MGI Symbol;Acc:MGI:1928138]
ENSMUSG00000057278	2440.73	0.552775	0.192724	2.86822	0.00412788	0.00983563	2.0072	Snrpg	small nuclear ribonucleoprotein polypeptide G [Source:MGI Symbol;Acc:MGI:1915261]
ENSMUSG00000059005	4075.5	0.55226	0.112302	4.91761	8.76068e-07	3.49008e-06	5.45717	Hnrnpa3	heterogeneous nuclear ribonucleoprotein A3 [Source:MGI Symbol;Acc:MGI:1917171]
ENSMUSG00000022841	11237.2	0.549225	0.0906803	6.05671	1.38931e-09	7.16583e-09	8.14473	Ap2m1	adaptor-related protein complex 2, mu 1 subunit [Source:MGI Symbol;Acc:MGI:1298405]
ENSMUSG00000028134	881.693	0.548609	0.186665	2.939	0.00329275	0.00798615	2.09766	Ptbp2	polypyrimidine tract binding protein 2 [Source:MGI Symbol;Acc:MGI:1860489]
ENSMUSG00000039826	1163.64	0.547433	0.112697	4.85755	1.18845e-06	4.66945e-06	5.33073	Trub2	TruB pseudouridine (psi) synthase family member 2 [Source:MGI Symbol;Acc:MGI:2442186]
ENSMUSG00000031848	1846.2	0.546231	0.232964	2.34471	0.019042	0.0393265	1.40531	Lsm4	LSM4 homolog, U6 small nuclear RNA and mRNA degradation associated [Source:MGI Symbol;Acc:MGI:1354692]
ENSMUSG00000018585	1976.57	0.544533	0.228168	2.38655	0.0170075	0.0355099	1.44965	Atox1	antioxidant 1 copper chaperone [Source:MGI Symbol;Acc:MGI:1333855]
ENSMUSG00000020074	5513.06	0.543497	0.0822059	6.61141	3.8068e-11	2.22514e-10	9.65264	Ccar1	cell division cycle and apoptosis regulator 1 [Source:MGI Symbol;Acc:MGI:1914750]
ENSMUSG00000030795	15087.4	0.543284	0.10475	5.18646	2.14332e-07	9.05919e-07	6.04291	Fus	fused in sarcoma [Source:MGI Symbol;Acc:MGI:1353633]
ENSMUSG00000028431	2092.92	0.542887	0.174032	3.11947	0.00181179	0.00460505	2.33677	Elp1	elongator complex protein 1 [Source:MGI Symbol;Acc:MGI:1914544]
ENSMUSG00000037815	29817	0.541862	0.159915	3.38843	0.000702936	0.00190629	2.71981	Ctnna1	catenin (cadherin associated protein), alpha 1 [Source:MGI Symbol;Acc:MGI:88274]
ENSMUSG00000025132	34969.4	0.540708	0.0896921	6.02849	1.65495e-09	8.47398e-09	8.07191	Arhgdia	Rho GDP dissociation inhibitor (GDI) alpha [Source:MGI Symbol;Acc:MGI:2178103]
ENSMUSG00000003226	11229.2	0.540332	0.314845	1.71619	0.0861281	0.147886	0.830073	Ranbp2	RAN binding protein 2 [Source:MGI Symbol;Acc:MGI:894323]
ENSMUSG00000001783	4115.81	0.539443	0.0940076	5.73829	9.56385e-09	4.58085e-08	7.33905	Rtcb	RNA 2',3'-cyclic phosphate and 5'-OH ligase [Source:MGI Symbol;Acc:MGI:106379]
ENSMUSG00000009470	8149.67	0.539396	0.200991	2.68368	0.00728174	0.0165148	1.78213	Tnpo1	transportin 1 [Source:MGI Symbol;Acc:MGI:2681523]
ENSMUSG00000044068	1440.4	0.538627	0.125489	4.29221	1.76901e-05	6.03426e-05	4.21938	Zrsr1	zinc finger (CCCH type), RNA binding motif and serine/arginine rich 1 [Source:MGI Symbol;Acc:MGI:98885]
ENSMUSG00000040620	2614.79	0.537863	0.220898	2.43489	0.0148962	0.0315598	1.50087	Dhx33	DEAH (Asp-Glu-Ala-His) box polypeptide 33 [Source:MGI Symbol;Acc:MGI:2445102]
ENSMUSG00000020863	6278.61	0.533826	0.13713	3.89285	9.90714e-05	0.000305153	3.51548	Luc7l3	LUC7-like 3 (S. cerevisiae) [Source:MGI Symbol;Acc:MGI:1914934]
ENSMUSG00000032294	33423.7	0.533148	0.107925	4.94	7.81222e-07	3.12637e-06	5.50496	Pkm	pyruvate kinase, muscle [Source:MGI Symbol;Acc:MGI:97591]
ENSMUSG00000039286	719.246	0.53269	0.282256	1.88726	0.0591257	0.107079	0.970298	Fndc3b	fibronectin type III domain containing 3B [Source:MGI Symbol;Acc:MGI:1919257]
ENSMUSG00000022255	6946.55	0.530489	0.0931996	5.69197	1.25582e-08	5.94635e-08	7.22575	Mtdh	metadherin [Source:MGI Symbol;Acc:MGI:1914404]
ENSMUSG00000079426	8350.69	0.525198	0.152273	3.44905	0.000562553	0.00154742	2.81039	Arpc4	actin related protein 2/3 complex, subunit 4 [Source:MGI Symbol;Acc:MGI:1915339]
ENSMUSG00000073838	2366.21	0.525084	0.144998	3.62133	0.000293097	0.000843651	3.07384	Tufm	Tu translation elongation factor, mitochondrial [Source:MGI Symbol;Acc:MGI:1923686]
ENSMUSG00000028180	4947.2	0.525024	0.102624	5.11602	3.12055e-07	1.30127e-06	5.88563	Zranb2	zinc finger, RAN-binding domain containing 2 [Source:MGI Symbol;Acc:MGI:1858211]
ENSMUSG00000022313	837.87	0.523992	0.165864	3.15917	0.00158218	0.00406198	2.39126	Utp23	UTP23 small subunit processome component [Source:MGI Symbol;Acc:MGI:1925831]
ENSMUSG00000057541	1432.47	0.517908	0.16536	3.13199	0.00173624	0.00442792	2.3538	Pus7	pseudouridylate synthase 7 [Source:MGI Symbol;Acc:MGI:1925947]
ENSMUSG00000068823	15415.5	0.51771	0.101339	5.10869	3.24406e-07	1.34852e-06	5.87014	Csde1	cold shock domain containing E1, RNA binding [Source:MGI Symbol;Acc:MGI:92356]
ENSMUSG00000022403	9046.43	0.517401	0.117202	4.41461	1.01194e-05	3.55685e-05	4.44894	St13	suppression of tumorigenicity 13 [Source:MGI Symbol;Acc:MGI:1917606]
ENSMUSG00000028333	9217.85	0.517082	0.155283	3.32994	0.000868653	0.00232175	2.63418	Anp32b	acidic (leucine-rich) nuclear phosphoprotein 32 family, member B [Source:MGI Symbol;Acc:MGI:1914878]
ENSMUSG00000011960	3610.17	0.516552	0.166998	3.09316	0.00198037	0.0049969	2.3013	Ccnt1	cyclin T1 [Source:MGI Symbol;Acc:MGI:1328363]
ENSMUSG00000005481	4013.39	0.509987	0.1358	3.75543	0.000173047	0.000513915	3.28911	Ddx39a	DEAD box helicase 39a [Source:MGI Symbol;Acc:MGI:1915528]
ENSMUSG00000052406	2414.03	0.506577	0.0956068	5.29854	1.1673e-07	5.06132e-07	6.29574	Rexo4	REX4, 3'-5' exonuclease [Source:MGI Symbol;Acc:MGI:2684957]
ENSMUSG00000032050	9522.69	0.499697	0.180796	2.76386	0.00571215	0.0132434	1.878	Rdx	radixin [Source:MGI Symbol;Acc:MGI:97887]
ENSMUSG00000022982	5927.05	0.498296	0.180047	2.76759	0.00564718	0.0131042	1.88259	Sod1	superoxide dismutase 1, soluble [Source:MGI Symbol;Acc:MGI:98351]
ENSMUSG00000016921	11650.6	0.496914	0.0991826	5.01009	5.44044e-07	2.21196e-06	5.65522	Srsf6	serine and arginine-rich splicing factor 6 [Source:MGI Symbol;Acc:MGI:1915246]
ENSMUSG00000021967	1773.97	0.496639	0.224735	2.20989	0.0271127	0.0537979	1.26923	Mrpl57	mitochondrial ribosomal protein L57 [Source:MGI Symbol;Acc:MGI:1915090]
ENSMUSG00000042625	7076.73	0.495354	0.122656	4.03855	5.37823e-05	0.000171426	3.76592	Safb2	scaffold attachment factor B2 [Source:MGI Symbol;Acc:MGI:2146808]
ENSMUSG00000037149	4028.85	0.494505	0.093843	5.26949	1.36805e-07	5.89549e-07	6.22948	Ddx1	DEAD box helicase 1 [Source:MGI Symbol;Acc:MGI:2144727]
ENSMUSG00000025260	407.706	0.49324	0.276799	1.78194	0.0747589	0.130808	0.883366	Hsd17b10	hydroxysteroid (17-beta) dehydrogenase 10 [Source:MGI Symbol;Acc:MGI:1333871]
ENSMUSG00000039148	4158.89	0.485157	0.152062	3.19053	0.00142013	0.00367541	2.43469	Sart1	squamous cell carcinoma antigen recognized by T cells 1 [Source:MGI Symbol;Acc:MGI:1309453]
ENSMUSG00000003429	10181.3	0.485151	0.156243	3.1051	0.00190213	0.00481269	2.31761	Rps11	ribosomal protein S11 [Source:MGI Symbol;Acc:MGI:1351329]
ENSMUSG00000028851	3937.51	0.483137	0.144545	3.34248	0.000830331	0.00222797	2.65209	Nudc	nudC nuclear distribution protein [Source:MGI Symbol;Acc:MGI:106014]
ENSMUSG00000022048	2273.51	0.483057	0.222983	2.16634	0.0302852	0.0592915	1.22701	Dpysl2	dihydropyrimidinase-like 2 [Source:MGI Symbol;Acc:MGI:1349763]
ENSMUSG00000022831	12857.5	0.48269	0.11311	4.26744	1.97731e-05	6.69295e-05	4.17438	Hcls1	hematopoietic cell specific Lyn substrate 1 [Source:MGI Symbol;Acc:MGI:104568]
ENSMUSG00000059208	18131.3	0.482045	0.117067	4.11769	3.82692e-05	0.000124395	3.9052	Hnrnpm	heterogeneous nuclear ribonucleoprotein M [Source:MGI Symbol;Acc:MGI:1926465]
ENSMUSG00000078676	3501.47	0.481893	0.131474	3.66532	0.000247025	0.000717982	3.14389	Casc3	cancer susceptibility candidate 3 [Source:MGI Symbol;Acc:MGI:2179723]
ENSMUSG00000039536	3101.09	0.480392	0.162008	2.96524	0.00302444	0.00738199	2.13183	Stau1	staufen double-stranded RNA binding protein 1 [Source:MGI Symbol;Acc:MGI:1338864]
ENSMUSG00000016833	317.554	0.480251	0.171267	2.8041	0.00504566	0.0118318	1.92695	Mrps18c	mitochondrial ribosomal protein S18C [Source:MGI Symbol;Acc:MGI:1915985]
ENSMUSG00000003119	3439.05	0.478329	0.323196	1.48	0.138874	0.222464	0.65274	Cdk12	cyclin-dependent kinase 12 [Source:MGI Symbol;Acc:MGI:1098802]
ENSMUSG00000047084	1634.12	0.476213	0.170947	2.78574	0.00534061	0.0124543	1.90468	Ngrn	neugrin, neurite outgrowth associated [Source:MGI Symbol;Acc:MGI:1933212]
ENSMUSG00000031590	1627.63	0.473373	0.197217	2.40027	0.0163832	0.0343454	1.46413	Frg1	FSHD region gene 1 [Source:MGI Symbol;Acc:MGI:893597]
ENSMUSG00000051695	16865.5	0.471333	0.137535	3.42702	0.000610247	0.00167122	2.77697	Pcbp1	poly(rC) binding protein 1 [Source:MGI Symbol;Acc:MGI:1345635]
ENSMUSG00000007891	54093.1	0.47041	0.187738	2.50567	0.0122219	0.0264371	1.57779	Ctsd	cathepsin D [Source:MGI Symbol;Acc:MGI:88562]
ENSMUSG00000026254	3564.4	0.468469	0.0986577	4.74842	2.05009e-06	7.81658e-06	5.10698	Eif4e2	eukaryotic translation initiation factor 4E member 2 [Source:MGI Symbol;Acc:MGI:1914440]
ENSMUSG00000078348	2854.03	0.466213	0.249637	1.86756	0.0618229	0.111144	0.954112	Sf3b5	splicing factor 3b, subunit 5 [Source:MGI Symbol;Acc:MGI:1913375]
ENSMUSG00000025889	19.9456	0.464679	0.689446	0.67399	0.500318	0.617533	0.20934	Snca	synuclein, alpha [Source:MGI Symbol;Acc:MGI:1277151]
ENSMUSG00000037958	1718.91	0.463957	0.137268	3.37994	0.000725008	0.00196187	2.70733	Nsrp1	nuclear speckle regulatory protein 1 [Source:MGI Symbol;Acc:MGI:2144305]
ENSMUSG00000023971	1458.11	0.458635	0.159673	2.87233	0.00407452	0.00971506	2.01255	Rrp36	ribosomal RNA processing 36 [Source:MGI Symbol;Acc:MGI:2385053]
ENSMUSG00000034088	15933.5	0.45828	0.211137	2.17053	0.0299667	0.0587659	1.23087	Hdlbp	high density lipoprotein (HDL) binding protein [Source:MGI Symbol;Acc:MGI:99256]
ENSMUSG00000018765	5111.9	0.454472	0.0906385	5.01412	5.32766e-07	2.16819e-06	5.6639	Fxr2	FMR1 autosomal homolog 2 [Source:MGI Symbol;Acc:MGI:1346074]
ENSMUSG00000020514	612.793	0.4542	0.210733	2.15533	0.0311359	0.0608219	1.21594	Mrpl22	mitochondrial ribosomal protein L22 [Source:MGI Symbol;Acc:MGI:1333794]
ENSMUSG00000024188	4401.78	0.454106	0.121254	3.74509	0.000180326	0.000533657	3.27274	Luc7l	Luc7-like [Source:MGI Symbol;Acc:MGI:1914228]
ENSMUSG00000001017	6981.2	0.453363	0.108598	4.17469	2.98396e-05	9.85425e-05	4.00638	Chtop	chromatin target of PRMT1 [Source:MGI Symbol;Acc:MGI:1913761]
ENSMUSG00000004865	6866.9	0.449294	0.10826	4.15014	3.32267e-05	0.000109013	3.96252	Srpk1	serine/arginine-rich protein specific kinase 1 [Source:MGI Symbol;Acc:MGI:106908]
ENSMUSG00000028936	8562.54	0.44824	0.181943	2.46363	0.0137539	0.0293662	1.53215	Rpl22	ribosomal protein L22 [Source:MGI Symbol;Acc:MGI:99262]
ENSMUSG00000025364	5955.44	0.445239	0.0907599	4.90568	9.31052e-07	3.69728e-06	5.43212	Pa2g4	proliferation-associated 2G4 [Source:MGI Symbol;Acc:MGI:894684]
ENSMUSG00000069662	257.784	0.444469	1.31859	0.33708	0.736057	0.816074	0.0882705	Marcks	myristoylated alanine rich protein kinase C substrate [Source:MGI Symbol;Acc:MGI:96907]
ENSMUSG00000033845	1317.48	0.443932	0.160759	2.76147	0.00575413	0.0133275	1.87525	Mrpl15	mitochondrial ribosomal protein L15 [Source:MGI Symbol;Acc:MGI:1351639]
ENSMUSG00000028821	3608.69	0.442994	0.151924	2.91589	0.00354678	0.00856689	2.06718	Syf2	SYF2 homolog, RNA splicing factor (S. cerevisiae) [Source:MGI Symbol;Acc:MGI:1915842]
ENSMUSG00000035150	5992.64	0.441244	0.200041	2.20577	0.0274	0.0542712	1.26543	Eif2s3x	eukaryotic translation initiation factor 2, subunit 3, structural gene X-linked [Source:MGI Symbol;Acc:MGI:1349431]
ENSMUSG00000031370	1573.34	0.440859	0.157892	2.79216	0.00523571	0.0122448	1.91205	Zrsr2	zinc finger (CCCH type), RNA binding motif and serine/arginine rich 2 [Source:MGI Symbol;Acc:MGI:103287]
ENSMUSG00000035227	11172.5	0.440705	0.181865	2.42325	0.0153823	0.0324629	1.48861	Spcs2	signal peptidase complex subunit 2 homolog (S. cerevisiae) [Source:MGI Symbol;Acc:MGI:1913874]
ENSMUSG00000020719	76718.1	0.44057	0.14845	2.96779	0.00299948	0.00732698	2.13507	Ddx5	DEAD box helicase 5 [Source:MGI Symbol;Acc:MGI:105037]
ENSMUSG00000036850	1431.07	0.440151	0.220222	1.99867	0.0456445	0.0852638	1.06924	Mrpl41	mitochondrial ribosomal protein L41 [Source:MGI Symbol;Acc:MGI:1333816]
ENSMUSG00000027680	3879.49	0.440035	0.104461	4.21243	2.52635e-05	8.42995e-05	4.07417	Fxr1	FMR1 autosomal homolog 1 [Source:MGI Symbol;Acc:MGI:104860]
ENSMUSG00000020079	887.072	0.43873	0.12755	3.43967	0.000582429	0.00159898	2.79616	Supv3l1	suppressor of var1, 3-like 1 (S. cerevisiae) [Source:MGI Symbol;Acc:MGI:2441711]
ENSMUSG00000056851	10769.8	0.438255	0.128042	3.42274	0.000619942	0.00169602	2.77057	Pcbp2	poly(rC) binding protein 2 [Source:MGI Symbol;Acc:MGI:108202]
ENSMUSG00000040681	1081.07	0.435572	0.31423	1.38616	0.165699	0.258158	0.588115	Hmgn1	high mobility group nucleosomal binding domain 1 [Source:MGI Symbol;Acc:MGI:96120]
ENSMUSG00000024829	736.352	0.435337	0.179604	2.42387	0.0153559	0.0324136	1.48927	Mrpl21	mitochondrial ribosomal protein L21 [Source:MGI Symbol;Acc:MGI:2660674]
ENSMUSG00000031207	55892.4	0.431282	0.191277	2.25475	0.0241492	0.0485484	1.31383	Msn	moesin [Source:MGI Symbol;Acc:MGI:97167]
ENSMUSG00000026553	15595.1	0.43039	0.187484	2.29561	0.0216983	0.0441994	1.35458	Copa	coatomer protein complex subunit alpha [Source:MGI Symbol;Acc:MGI:1334462]
ENSMUSG00000062604	2844.37	0.429695	0.13648	3.14841	0.00164163	0.00420542	2.37619	Srpk2	serine/arginine-rich protein specific kinase 2 [Source:MGI Symbol;Acc:MGI:1201408]
ENSMUSG00000034820	3790.46	0.429204	0.132198	3.24668	0.00116759	0.00306077	2.51417	Cpsf7	cleavage and polyadenylation specific factor 7 [Source:MGI Symbol;Acc:MGI:1917826]
ENSMUSG00000004610	167.897	0.42782	0.283704	1.50798	0.13156	0.212577	0.672483	Etfb	electron transferring flavoprotein, beta polypeptide [Source:MGI Symbol;Acc:MGI:106098]
ENSMUSG00000029701	3051.6	0.427558	0.100472	4.2555	2.0858e-05	7.02981e-05	4.15306	Rbm28	RNA binding motif protein 28 [Source:MGI Symbol;Acc:MGI:2655711]
ENSMUSG00000028382	24323.6	0.427418	0.189096	2.26033	0.0238008	0.0479464	1.31924	Ptbp3	polypyrimidine tract binding protein 3 [Source:MGI Symbol;Acc:MGI:1923334]
ENSMUSG00000055204	9106.06	0.426994	0.281765	1.51543	0.129665	0.209922	0.677942	Ankrd17	ankyrin repeat domain 17 [Source:MGI Symbol;Acc:MGI:1932101]
ENSMUSG00000050188	901.946	0.424777	0.18149	2.34049	0.0192583	0.0397466	1.4007	Lsm10	U7 snRNP-specific Sm-like protein LSM10 [Source:MGI Symbol;Acc:MGI:2151045]
ENSMUSG00000004096	3439.34	0.424347	0.192083	2.20919	0.0271614	0.0538541	1.26878	Cwc15	CWC15 spliceosome-associated protein [Source:MGI Symbol;Acc:MGI:1913320]
ENSMUSG00000025580	4973.1	0.419884	0.123955	3.38738	0.000705629	0.00191335	2.7182	Eif4a3	eukaryotic translation initiation factor 4A3 [Source:MGI Symbol;Acc:MGI:1923731]
ENSMUSG00000071533	2992.48	0.418748	0.110686	3.78321	0.000154818	0.000462638	3.33476	Pcnp	PEST proteolytic signal containing nuclear protein [Source:MGI Symbol;Acc:MGI:1923552]
ENSMUSG00000032959	5005.9	0.417567	0.183703	2.27306	0.0230226	0.0465873	1.33173	Pebp1	phosphatidylethanolamine binding protein 1 [Source:MGI Symbol;Acc:MGI:1344408]
ENSMUSG00000027509	2196.32	0.410845	0.10833	3.79253	0.000149118	0.000446679	3.35	Rae1	ribonucleic acid export 1 [Source:MGI Symbol;Acc:MGI:1913929]
ENSMUSG00000002625	3956.17	0.409463	0.119522	3.42585	0.000612886	0.00167736	2.77537	Akap8l	A kinase (PRKA) anchor protein 8-like [Source:MGI Symbol;Acc:MGI:1860606]
ENSMUSG00000024949	13372.9	0.409382	0.123029	3.32753	0.000876188	0.00234012	2.63076	Sf1	splicing factor 1 [Source:MGI Symbol;Acc:MGI:1095403]
ENSMUSG00000029599	2869.61	0.409034	0.178084	2.29685	0.0216271	0.0440713	1.35584	Ddx54	DEAD box helicase 54 [Source:MGI Symbol;Acc:MGI:1919240]
ENSMUSG00000028790	10045.2	0.407866	0.0885775	4.60462	4.13214e-06	1.52066e-05	4.81797	Khdrbs1	KH domain containing, RNA binding, signal transduction associated 1 [Source:MGI Symbol;Acc:MGI:893579]
ENSMUSG00000007050	919.511	0.40723	0.187164	2.17579	0.0295713	0.0580767	1.236	Lsm2	LSM2 homolog, U6 small nuclear RNA and mRNA degradation associated [Source:MGI Symbol;Acc:MGI:90676]
ENSMUSG00000020537	1571.96	0.405869	0.10609	3.82569	0.000130405	0.000394198	3.40429	Drg2	developmentally regulated GTP binding protein 2 [Source:MGI Symbol;Acc:MGI:1342307]
ENSMUSG00000025962	780.529	0.404329	0.124763	3.24079	0.001192	0.00312097	2.50571	Fastkd2	FAST kinase domains 2 [Source:MGI Symbol;Acc:MGI:1922869]
ENSMUSG00000019802	4959.02	0.402198	0.183373	2.19333	0.0282838	0.0558543	1.25294	Sec63	SEC63-like (S. cerevisiae) [Source:MGI Symbol;Acc:MGI:2155302]
ENSMUSG00000030220	20431.1	0.40206	0.102888	3.90773	9.31656e-05	0.000287717	3.54104	Arhgdib	Rho, GDP dissociation inhibitor (GDI) beta [Source:MGI Symbol;Acc:MGI:101940]
ENSMUSG00000034994	106167	0.395025	0.125893	3.13779	0.00170228	0.00434814	2.3617	Eef2	eukaryotic translation elongation factor 2 [Source:MGI Symbol;Acc:MGI:95288]
ENSMUSG00000033499	6461.92	0.389289	0.190802	2.04027	0.041323	0.0781627	1.107	Larp4b	La ribonucleoprotein 4B [Source:MGI Symbol;Acc:MGI:106330]
ENSMUSG00000035575	4005.4	0.389151	0.0990007	3.93079	8.46658e-05	0.00026312	3.57985	Utp6	UTP6 small subunit processome component [Source:MGI Symbol;Acc:MGI:2445193]
ENSMUSG00000028902	2409.13	0.388444	0.104188	3.72829	0.00019278	0.00056797	3.24567	Sf3a3	splicing factor 3a, subunit 3 [Source:MGI Symbol;Acc:MGI:1922312]
ENSMUSG00000029152	8828.86	0.38779	0.0890871	4.35293	1.34329e-05	4.65647e-05	4.33194	Ociad1	OCIA domain containing 1 [Source:MGI Symbol;Acc:MGI:1915345]
ENSMUSG00000062867	2803.96	0.386257	0.124014	3.11461	0.00184188	0.0046731	2.33039	Impdh2	inosine monophosphate dehydrogenase 2 [Source:MGI Symbol;Acc:MGI:109367]
ENSMUSG00000036114	603.673	0.385752	0.25114	1.536	0.124538	0.202817	0.692895	Rpp25l	ribonuclease P/MRP 25 subunit-like [Source:MGI Symbol;Acc:MGI:1917211]
ENSMUSG00000001767	2889.54	0.381022	0.109585	3.47695	0.000507158	0.00140437	2.85252	Crnkl1	crooked neck pre-mRNA splicing factor 1 [Source:MGI Symbol;Acc:MGI:1914127]
ENSMUSG00000027620	14856.1	0.378812	0.0965652	3.92286	8.75027e-05	0.000271378	3.56643	Rbm39	RNA binding motif protein 39 [Source:MGI Symbol;Acc:MGI:2157953]
ENSMUSG00000058076	3630.03	0.375355	0.177985	2.10892	0.0349516	0.06749	1.17076	Sdhc	succinate dehydrogenase complex, subunit C, integral membrane protein [Source:MGI Symbol;Acc:MGI:1913302]
ENSMUSG00000032096	10370.8	0.374796	0.17588	2.13097	0.0330913	0.0642203	1.19233	Arcn1	archain 1 [Source:MGI Symbol;Acc:MGI:2387591]
ENSMUSG00000027714	1179.3	0.373284	0.130114	2.8689	0.004119	0.00981669	2.00803	Exosc9	exosome component 9 [Source:MGI Symbol;Acc:MGI:1355319]
ENSMUSG00000026349	3613.07	0.371819	0.224243	1.65811	0.097295	0.164416	0.784055	Ccnt2	cyclin T2 [Source:MGI Symbol;Acc:MGI:1920199]
ENSMUSG00000037487	8664.68	0.36271	0.331677	1.09356	0.274146	0.389045	0.41	Ubr5	ubiquitin protein ligase E3 component n-recognin 5 [Source:MGI Symbol;Acc:MGI:1918040]
ENSMUSG00000026701	3799.93	0.362565	0.136779	2.65073	0.00803169	0.018043	1.74369	Prdx6	peroxiredoxin 6 [Source:MGI Symbol;Acc:MGI:894320]
ENSMUSG00000027248	28146.9	0.359556	0.0886091	4.05778	4.95422e-05	0.000158676	3.79949	Pdia3	protein disulfide isomerase associated 3 [Source:MGI Symbol;Acc:MGI:95834]
ENSMUSG00000019432	13395.3	0.357772	0.0864565	4.13818	3.50075e-05	0.000114518	3.94113	Ddx39b	DEAD box helicase 39b [Source:MGI Symbol;Acc:MGI:99240]
ENSMUSG00000028433	3398.31	0.356265	0.231705	1.53758	0.124151	0.202266	0.694078	Ubap2	ubiquitin-associated protein 2 [Source:MGI Symbol;Acc:MGI:1916176]
ENSMUSG00000028809	9122.44	0.355963	0.185846	1.91537	0.0554457	0.101175	0.994928	Srrm1	serine/arginine repetitive matrix 1 [Source:MGI Symbol;Acc:MGI:1858303]
ENSMUSG00000002107	13931.7	0.353986	0.12944	2.73476	0.00624267	0.0143506	1.84313	Celf2	CUGBP, Elav-like family member 2 [Source:MGI Symbol;Acc:MGI:1338822]
ENSMUSG00000040354	3223.43	0.351342	0.100808	3.48525	0.00049168	0.00136544	2.86473	Mars1	methionine-tRNA synthetase 1 [Source:MGI Symbol;Acc:MGI:1345633]
ENSMUSG00000021748	3409.97	0.350142	0.158777	2.20524	0.0274373	0.0543247	1.265	Pdhb	pyruvate dehydrogenase (lipoamide) beta [Source:MGI Symbol;Acc:MGI:1915513]
ENSMUSG00000069049	1757.59	0.349952	2.29002	0.152816	0.878543	0.918785	0.036786	Eif2s3y	eukaryotic translation initiation factor 2, subunit 3, structural gene Y-linked [Source:MGI Symbol;Acc:MGI:1349430]
ENSMUSG00000026878	11791.6	0.347176	0.0959164	3.61957	0.000295095	0.000848945	3.07112	Rab14	RAB14, member RAS oncogene family [Source:MGI Symbol;Acc:MGI:1915615]
ENSMUSG00000033813	3268.09	0.346106	0.0956611	3.61805	0.000296836	0.000853607	3.06874	Tcea1	transcription elongation factor A (SII) 1 [Source:MGI Symbol;Acc:MGI:1196624]
ENSMUSG00000019470	3838.15	0.344271	0.089955	3.82715	0.000129635	0.000391981	3.40673	Xab2	XPA binding protein 2 [Source:MGI Symbol;Acc:MGI:1914689]
ENSMUSG00000032293	4746.3	0.342482	0.184317	1.85812	0.0631526	0.113198	0.946161	Ireb2	iron responsive element binding protein 2 [Source:MGI Symbol;Acc:MGI:1928268]
ENSMUSG00000075376	2684.63	0.342429	0.185226	1.8487	0.0645006	0.115294	0.938193	Rc3h2	ring finger and CCCH-type zinc finger domains 2 [Source:MGI Symbol;Acc:MGI:2442789]
ENSMUSG00000022710	7370.84	0.341436	0.159389	2.14216	0.0321805	0.0626771	1.20289	Usp7	ubiquitin specific peptidase 7 [Source:MGI Symbol;Acc:MGI:2182061]
ENSMUSG00000009079	12852.3	0.340501	0.0805087	4.22938	2.3434e-05	7.8517e-05	4.10504	Ewsr1	Ewing sarcoma breakpoint region 1 [Source:MGI Symbol;Acc:MGI:99960]
ENSMUSG00000022551	2956.28	0.339352	0.160951	2.10842	0.0349947	0.0675545	1.17035	Cyc1	cytochrome c-1 [Source:MGI Symbol;Acc:MGI:1913695]
ENSMUSG00000037296	838.764	0.33725	0.172937	1.95012	0.0511612	0.0941712	1.02608	Lsm1	LSM1 homolog, mRNA degradation associated [Source:MGI Symbol;Acc:MGI:1914457]
ENSMUSG00000050240	387.487	0.334415	0.279733	1.19548	0.2319	0.340308	0.468128	Hic2	hypermethylated in cancer 2 [Source:MGI Symbol;Acc:MGI:1929869]
ENSMUSG00000062078	6032.01	0.333127	0.164581	2.0241	0.04296	0.0808277	1.09244	Qki	quaking, KH domain containing RNA binding [Source:MGI Symbol;Acc:MGI:97837]
ENSMUSG00000007721	1752.42	0.332711	0.200094	1.66277	0.0963575	0.163053	0.78767	Ccdc124	coiled-coil domain containing 124 [Source:MGI Symbol;Acc:MGI:1916403]
ENSMUSG00000005103	14671.3	0.330526	0.0750537	4.40386	1.06341e-05	3.72845e-05	4.42847	Wdr1	WD repeat domain 1 [Source:MGI Symbol;Acc:MGI:1337100]
ENSMUSG00000028861	999.623	0.330299	0.18251	1.80976	0.0703328	0.124236	0.905754	Mrps15	mitochondrial ribosomal protein S15 [Source:MGI Symbol;Acc:MGI:1913657]
ENSMUSG00000026806	626.767	0.32998	0.129815	2.54192	0.0110246	0.0241029	1.61793	Ddx31	DEAD/H box helicase 31 [Source:MGI Symbol;Acc:MGI:2682639]
ENSMUSG00000027193	7769.63	0.329818	0.158261	2.08402	0.0371586	0.0712246	1.14737	Api5	apoptosis inhibitor 5 [Source:MGI Symbol;Acc:MGI:1888993]
ENSMUSG00000021494	2704.94	0.328288	0.09662	3.39772	0.000679498	0.00184818	2.73325	Ddx41	DEAD box helicase 41 [Source:MGI Symbol;Acc:MGI:1920185]
ENSMUSG00000020454	3048.66	0.326972	0.160551	2.03655	0.0416947	0.0787343	1.10384	Eif4enif1	eukaryotic translation initiation factor 4E nuclear import factor 1 [Source:MGI Symbol;Acc:MGI:1921453]
ENSMUSG00000030062	16770	0.322608	0.101377	3.18226	0.0014613	0.00377179	2.42345	Rpn1	ribophorin I [Source:MGI Symbol;Acc:MGI:98084]
ENSMUSG00000025982	18922.7	0.322086	0.182824	1.76173	0.0781152	0.135826	0.867016	Sf3b1	splicing factor 3b, subunit 1 [Source:MGI Symbol;Acc:MGI:1932339]
ENSMUSG00000042369	1836.85	0.321242	0.129282	2.48482	0.0129617	0.0278548	1.5551	Rbm45	RNA binding motif protein 45 [Source:MGI Symbol;Acc:MGI:2387367]
ENSMUSG00000004788	1664.81	0.316885	0.147599	2.14693	0.031799	0.0619855	1.20771	Eif2b2	eukaryotic translation initiation factor 2B, subunit 2 beta [Source:MGI Symbol;Acc:MGI:2145118]
ENSMUSG00000015757	3200.68	0.316394	0.139161	2.27359	0.0229907	0.0465316	1.33225	Ppil4	peptidylprolyl isomerase (cyclophilin)-like 4 [Source:MGI Symbol;Acc:MGI:1914668]
ENSMUSG00000026341	11899.2	0.315582	0.0888831	3.55053	0.000384456	0.0010852	2.96449	Actr3	ARP3 actin-related protein 3 [Source:MGI Symbol;Acc:MGI:1921367]
ENSMUSG00000037935	3820.4	0.314612	0.0965498	3.25855	0.00111985	0.00294549	2.53084	Smarce1	SWI/SNF related, matrix associated, actin dependent regulator of chromatin, subfamily e, member 1 [Source:MGI Symbol;Acc:MGI:1927347]
ENSMUSG00000018974	2995.47	0.31425	0.0892174	3.5223	0.000427826	0.00120009	2.92079	Sart3	squamous cell carcinoma antigen recognized by T cells 3 [Source:MGI Symbol;Acc:MGI:1858230]
ENSMUSG00000041297	5245.15	0.310178	0.251223	1.23467	0.216953	0.322679	0.49123	Cdk13	cyclin-dependent kinase 13 [Source:MGI Symbol;Acc:MGI:1916812]
ENSMUSG00000001440	14094.9	0.30941	0.140433	2.20325	0.027577	0.0545757	1.263	Kpnb1	karyopherin (importin) beta 1 [Source:MGI Symbol;Acc:MGI:107532]
ENSMUSG00000027184	18886.6	0.30892	0.195018	1.58406	0.11318	0.187102	0.727921	Caprin1	cell cycle associated protein 1 [Source:MGI Symbol;Acc:MGI:1858234]
ENSMUSG00000037275	1512.18	0.30777	0.210127	1.46469	0.143007	0.228219	0.641648	Gemin5	gem nuclear organelle associated protein 5 [Source:MGI Symbol;Acc:MGI:2449311]
ENSMUSG00000002129	5920.73	0.307556	0.132904	2.31411	0.0206615	0.0423198	1.37346	Sf3a1	splicing factor 3a, subunit 1 [Source:MGI Symbol;Acc:MGI:1914715]
ENSMUSG00000045983	21789.5	0.307415	0.163445	1.88084	0.0599933	0.108362	0.965122	Eif4g1	eukaryotic translation initiation factor 4, gamma 1 [Source:MGI Symbol;Acc:MGI:2384784]
ENSMUSG00000025651	4013.15	0.300307	0.192109	1.56321	0.118003	0.193878	0.712471	Uqcrc1	ubiquinol-cytochrome c reductase core protein 1 [Source:MGI Symbol;Acc:MGI:107876]
ENSMUSG00000051934	168.028	0.299918	0.270506	1.10873	0.267547	0.381755	0.418215	Spats2	spermatogenesis associated, serine-rich 2 [Source:MGI Symbol;Acc:MGI:1919822]
ENSMUSG00000025289	1706.48	0.299634	0.227859	1.315	0.188511	0.287326	0.541625	Prdx4	peroxiredoxin 4 [Source:MGI Symbol;Acc:MGI:1859815]
ENSMUSG00000025153	16765.3	0.298428	0.23822	1.25274	0.210301	0.314529	0.50234	Fasn	fatty acid synthase [Source:MGI Symbol;Acc:MGI:95485]
ENSMUSG00000038646	1946.85	0.296665	0.112033	2.64802	0.00809651	0.0181793	1.74042	Ramac	RNA guanine-7 methyltransferase activating subunit [Source:MGI Symbol;Acc:MGI:1914398]
ENSMUSG00000029823	10528	0.296427	0.198443	1.49376	0.135237	0.21766	0.662221	Luc7l2	LUC7-like 2 (S. cerevisiae) [Source:MGI Symbol;Acc:MGI:2183260]
ENSMUSG00000040761	6261.38	0.295837	0.365347	0.809744	0.418088	0.541121	0.266706	Spen	spen family transcription repressor [Source:MGI Symbol;Acc:MGI:1891706]
ENSMUSG00000037070	2013.46	0.295186	0.14362	2.05533	0.0398471	0.0756847	1.12099	Rbmxl1	RNA binding motif protein, X-linked like-1 [Source:MGI Symbol;Acc:MGI:1343045]
ENSMUSG00000030264	1418.72	0.291141	0.101816	2.85947	0.00424348	0.0100917	1.99603	Thumpd3	THUMP domain containing 3 [Source:MGI Symbol;Acc:MGI:1277973]
ENSMUSG00000026131	699.714	0.289398	0.381375	0.758827	0.447956	0.569357	0.244615	Dst	dystonin [Source:MGI Symbol;Acc:MGI:104627]
ENSMUSG00000042390	4070.64	0.289055	0.18395	1.57138	0.116094	0.191292	0.718303	Gatad2b	GATA zinc finger domain containing 2B [Source:MGI Symbol;Acc:MGI:2443225]
ENSMUSG00000027002	6803.77	0.288438	0.200666	1.4374	0.150604	0.238012	0.623402	Nckap1	NCK-associated protein 1 [Source:MGI Symbol;Acc:MGI:1355333]
ENSMUSG00000027639	3848.18	0.28843	0.142773	2.0202	0.0433624	0.0814722	1.08899	Samhd1	SAM domain and HD domain, 1 [Source:MGI Symbol;Acc:MGI:1927468]
ENSMUSG00000076432	6625.69	0.288159	0.0951983	3.02693	0.00247047	0.00612534	2.21287	Ywhaq	tyrosine 3-monooxygenase/tryptophan 5-monooxygenase activation protein theta [Source:MGI Symbol;Acc:MGI:891963]
ENSMUSG00000044155	1890.24	0.286729	0.196664	1.45796	0.144852	0.230677	0.636997	Lsm8	LSM8 homolog, U6 small nuclear RNA associated [Source:MGI Symbol;Acc:MGI:1923772]
ENSMUSG00000022814	1190.83	0.286006	0.116978	2.44495	0.0144873	0.0307691	1.51189	Umps	uridine monophosphate synthetase [Source:MGI Symbol;Acc:MGI:1298388]
ENSMUSG00000001924	17062.9	0.283871	0.116379	2.43919	0.0147204	0.0312249	1.5055	Uba1	ubiquitin-like modifier activating enzyme 1 [Source:MGI Symbol;Acc:MGI:98890]
ENSMUSG00000035478	4117.4	0.278959	0.164718	1.69355	0.0903502	0.154109	0.812171	Mbd3	methyl-CpG binding domain protein 3 [Source:MGI Symbol;Acc:MGI:1333812]
ENSMUSG00000029227	3573.1	0.278687	0.0864927	3.22209	0.0012726	0.00331714	2.47924	Fip1l1	FIP1 like 1 (S. cerevisiae) [Source:MGI Symbol;Acc:MGI:1914149]
ENSMUSG00000029439	3385.76	0.277346	0.135326	2.04946	0.040417	0.0766054	1.11574	Sfswap	splicing factor SWAP [Source:MGI Symbol;Acc:MGI:101760]
ENSMUSG00000000355	1427.94	0.277181	0.113068	2.45145	0.0142281	0.030284	1.51879	Mcts1	malignant T cell amplified sequence 1 [Source:MGI Symbol;Acc:MGI:1916245]
ENSMUSG00000024800	593.737	0.277103	0.145919	1.89901	0.0575628	0.104526	0.980777	Rpp30	ribonuclease P/MRP 30 subunit [Source:MGI Symbol;Acc:MGI:1859683]
ENSMUSG00000074102	3569.27	0.274746	0.128247	2.14232	0.0321679	0.0626583	1.20302	Rbm15b	RNA binding motif protein 15B [Source:MGI Symbol;Acc:MGI:1923598]
ENSMUSG00000053768	3253.46	0.274327	0.108254	2.5341	0.0112738	0.0246026	1.60902	Chchd3	coiled-coil-helix-coiled-coil-helix domain containing 3 [Source:MGI Symbol;Acc:MGI:1913325]
ENSMUSG00000020677	1949.73	0.273125	0.100584	2.71538	0.00661988	0.0151444	1.81975	Ddx52	DExD box helicase 52 [Source:MGI Symbol;Acc:MGI:1925644]
ENSMUSG00000022119	2679.54	0.272306	0.189699	1.43547	0.151154	0.23873	0.622093	Rbm26	RNA binding motif protein 26 [Source:MGI Symbol;Acc:MGI:1921463]
ENSMUSG00000024369	1960.12	0.268947	0.156163	1.72222	0.0850291	0.146272	0.834838	Nelfe	negative elongation factor complex member E, Rdbp [Source:MGI Symbol;Acc:MGI:102744]
ENSMUSG00000035851	4439.44	0.267309	0.103182	2.59065	0.00957958	0.0212119	1.67342	Ythdc1	YTH domain containing 1 [Source:MGI Symbol;Acc:MGI:2443713]
ENSMUSG00000004356	1973.08	0.266325	0.222269	1.19821	0.230834	0.33905	0.469736	Utp20	UTP20 small subunit processome component [Source:MGI Symbol;Acc:MGI:1917933]
ENSMUSG00000020402	5209.05	0.266094	0.171945	1.54756	0.121729	0.198887	0.701393	Vdac1	voltage-dependent anion channel 1 [Source:MGI Symbol;Acc:MGI:106919]
ENSMUSG00000022774	3689.52	0.263519	0.124957	2.10887	0.0349557	0.0674916	1.17075	Ncbp2	nuclear cap binding protein subunit 2 [Source:MGI Symbol;Acc:MGI:1915342]
ENSMUSG00000028455	2150	0.262936	0.163824	1.605	0.108494	0.18067	0.743114	Stoml2	stomatin (Epb7.2)-like 2 [Source:MGI Symbol;Acc:MGI:1913842]
ENSMUSG00000054604	6091.87	0.262374	0.0875832	2.99571	0.00273806	0.00674923	2.17075	Cggbp1	CGG triplet repeat binding protein 1 [Source:MGI Symbol;Acc:MGI:2146370]
ENSMUSG00000024604	3013.15	0.258966	0.0949023	2.72876	0.00635723	0.0145997	1.83566	Rbm22	RNA binding motif protein 22 [Source:MGI Symbol;Acc:MGI:1914060]
ENSMUSG00000032407	5011.52	0.258826	0.111681	2.31754	0.0204741	0.0419645	1.37712	U2surp	U2 snRNP-associated SURP domain containing [Source:MGI Symbol;Acc:MGI:1915208]
ENSMUSG00000039220	4128.8	0.258064	0.176257	1.46413	0.143157	0.228374	0.641354	Ppp1r10	protein phosphatase 1, regulatory subunit 10 [Source:MGI Symbol;Acc:MGI:1289273]
ENSMUSG00000022370	1319.36	0.257802	0.180575	1.42767	0.153386	0.241715	0.616697	Mrpl13	mitochondrial ribosomal protein L13 [Source:MGI Symbol;Acc:MGI:2137218]
ENSMUSG00000021807	2826.69	0.254621	0.142612	1.78541	0.0741954	0.129973	0.886148	Rtraf	RNA transcription, translation and transport factor [Source:MGI Symbol;Acc:MGI:1915295]
ENSMUSG00000032387	552.032	0.252659	0.1932	1.30776	0.190955	0.290361	0.537062	Rbpms2	RNA binding protein with multiple splicing 2 [Source:MGI Symbol;Acc:MGI:1919223]
ENSMUSG00000032479	5196.51	0.252493	0.123038	2.05216	0.0401544	0.0761942	1.11808	Map4	microtubule-associated protein 4 [Source:MGI Symbol;Acc:MGI:97178]
ENSMUSG00000032383	3620.29	0.247406	0.123381	2.00522	0.0449393	0.0841399	1.075	Ppib	peptidylprolyl isomerase B [Source:MGI Symbol;Acc:MGI:97750]
ENSMUSG00000023018	1647.76	0.246421	0.114545	2.15129	0.031453	0.0613902	1.2119	Smarcd1	SWI/SNF related, matrix associated, actin dependent regulator of chromatin, subfamily d, member 1 [Source:MGI Symbol;Acc:MGI:1933623]
ENSMUSG00000027774	2139.33	0.246087	0.113275	2.17247	0.0298201	0.0585158	1.23273	Gfm1	G elongation factor, mitochondrial 1 [Source:MGI Symbol;Acc:MGI:107339]
ENSMUSG00000041815	5529.08	0.245786	0.136413	1.80178	0.0715803	0.126008	0.899603	Poldip3	polymerase (DNA-directed), delta interacting protein 3 [Source:MGI Symbol;Acc:MGI:1921076]
ENSMUSG00000022973	4496.33	0.24171	0.225734	1.07078	0.284271	0.40042	0.397485	Synj1	synaptojanin 1 [Source:MGI Symbol;Acc:MGI:1354961]
ENSMUSG00000018965	8320.67	0.241673	0.110836	2.18046	0.0292235	0.0574952	1.24037	Ywhah	tyrosine 3-monooxygenase/tryptophan 5-monooxygenase activation protein, eta polypeptide [Source:MGI Symbol;Acc:MGI:109194]
ENSMUSG00000024740	18234.2	0.239338	0.11218	2.13351	0.032883	0.063863	1.19475	Ddb1	damage specific DNA binding protein 1 [Source:MGI Symbol;Acc:MGI:1202384]
ENSMUSG00000052397	4693.74	0.238674	0.0878719	2.71615	0.00660452	0.015115	1.82059	Ezr	ezrin [Source:MGI Symbol;Acc:MGI:98931]
ENSMUSG00000018921	1788.21	0.235535	0.0990267	2.3785	0.0173833	0.0362123	1.44114	Pelp1	proline, glutamic acid and leucine rich protein 1 [Source:MGI Symbol;Acc:MGI:1922523]
ENSMUSG00000032348	19.4685	0.233922	1.43033	0.163544	0.87009	0.912609	0.0397155	Gsta4	glutathione S-transferase, alpha 4 [Source:MGI Symbol;Acc:MGI:1309515]
ENSMUSG00000032580	9583.29	0.231467	0.149241	1.55096	0.120911	0.197764	0.703853	Rbm5	RNA binding motif protein 5 [Source:MGI Symbol;Acc:MGI:1933204]
ENSMUSG00000028452	17690.7	0.231342	0.0748841	3.08933	0.00200608	0.0050564	2.29616	Vcp	valosin containing protein [Source:MGI Symbol;Acc:MGI:99919]
ENSMUSG00000030884	3448.8	0.231094	0.108171	2.13638	0.0326483	0.0634363	1.19766	Uqcrc2	ubiquinol cytochrome c reductase core protein 2 [Source:MGI Symbol;Acc:MGI:1914253]
ENSMUSG00000028029	1883.38	0.231086	0.159295	1.45068	0.14687	0.233363	0.631968	Aimp1	aminoacyl tRNA synthetase complex-interacting multifunctional protein 1 [Source:MGI Symbol;Acc:MGI:102774]
ENSMUSG00000028651	933.694	0.229545	0.184728	1.24261	0.214011	0.31922	0.49591	Ppie	peptidylprolyl isomerase E (cyclophilin E) [Source:MGI Symbol;Acc:MGI:1917118]
ENSMUSG00000034681	1271.86	0.228493	0.128067	1.78417	0.074396	0.130259	0.885191	Rnps1	RNA binding protein with serine rich domain 1 [Source:MGI Symbol;Acc:MGI:97960]
ENSMUSG00000020368	23918.4	0.225971	0.0962661	2.34736	0.0189069	0.0390933	1.4079	Canx	calnexin [Source:MGI Symbol;Acc:MGI:88261]
ENSMUSG00000063229	36961.3	0.22077	0.161258	1.36905	0.170985	0.264805	0.577073	Ldha	lactate dehydrogenase A [Source:MGI Symbol;Acc:MGI:96759]
ENSMUSG00000028423	4625.26	0.219179	0.117618	1.86348	0.0623943	0.112	0.950781	Nfx1	nuclear transcription factor, X-box binding 1 [Source:MGI Symbol;Acc:MGI:1921414]
ENSMUSG00000007564	8514.36	0.219024	0.112177	1.95248	0.0508815	0.0937217	1.02816	Ppp2r1a	protein phosphatase 2, regulatory subunit A, alpha [Source:MGI Symbol;Acc:MGI:1926334]
ENSMUSG00000035139	1928.47	0.218809	0.124759	1.75386	0.0794541	0.137837	0.860634	Secisbp2	SECIS binding protein 2 [Source:MGI Symbol;Acc:MGI:1922670]
ENSMUSG00000002524	5343.79	0.21684	0.112844	1.92159	0.0546568	0.0999097	1.00039	Puf60	poly-U binding splicing factor 60 [Source:MGI Symbol;Acc:MGI:1915209]
ENSMUSG00000034259	615.691	0.214761	0.175422	1.22425	0.220857	0.327375	0.484954	Exosc4	exosome component 4 [Source:MGI Symbol;Acc:MGI:1923576]
ENSMUSG00000038784	1968.81	0.210982	0.170248	1.23927	0.215247	0.320588	0.494053	Cnot4	CCR4-NOT transcription complex, subunit 4 [Source:MGI Symbol;Acc:MGI:1859026]
ENSMUSG00000020900	188.762	0.21056	0.413737	0.508923	0.610806	0.714449	0.146029	Myh10	myosin, heavy polypeptide 10, non-muscle [Source:MGI Symbol;Acc:MGI:1930780]
ENSMUSG00000030779	7387.97	0.207406	0.112957	1.83615	0.0663354	0.118142	0.927596	Rbbp6	retinoblastoma binding protein 6, ubiquitin ligase [Source:MGI Symbol;Acc:MGI:894835]
ENSMUSG00000023932	3219.43	0.201624	0.132086	1.52645	0.126897	0.206163	0.68579	Cdc5l	cell division cycle 5-like (S. pombe) [Source:MGI Symbol;Acc:MGI:1918952]
ENSMUSG00000003235	2213.04	0.200847	0.11281	1.78041	0.0750097	0.131149	0.882235	Eif2b5	eukaryotic translation initiation factor 2B, subunit 5 epsilon [Source:MGI Symbol;Acc:MGI:2446176]
ENSMUSG00000029422	4457	0.200652	0.108363	1.85166	0.0640744	0.114656	0.940603	Rsrc2	arginine/serine-rich coiled-coil 2 [Source:MGI Symbol;Acc:MGI:1913489]
ENSMUSG00000028964	4464.09	0.200114	0.170931	1.17073	0.241708	0.351796	0.453709	Park7	Parkinson disease (autosomal recessive, early onset) 7 [Source:MGI Symbol;Acc:MGI:2135637]
ENSMUSG00000020457	3303.59	0.199007	0.116526	1.70783	0.0876679	0.150201	0.823328	Drg1	developmentally regulated GTP binding protein 1 [Source:MGI Symbol;Acc:MGI:1343297]
ENSMUSG00000014551	1046.59	0.198523	0.196016	1.01279	0.311162	0.430282	0.366247	Mrps25	mitochondrial ribosomal protein S25 [Source:MGI Symbol;Acc:MGI:1928140]
ENSMUSG00000027881	5555.68	0.19599	0.11527	1.70027	0.0890798	0.152274	0.817374	Prpf38b	PRP38 pre-mRNA processing factor 38 (yeast) domain containing B [Source:MGI Symbol;Acc:MGI:1914171]
ENSMUSG00000026421	3153.16	0.193552	0.146036	1.32537	0.185049	0.283029	0.548168	Csrp1	cysteine and glycine-rich protein 1 [Source:MGI Symbol;Acc:MGI:88549]
ENSMUSG00000020048	19803.6	0.191928	0.0998612	1.92195	0.0546123	0.0998369	1.00071	Hsp90b1	heat shock protein 90, beta (Grp94), member 1 [Source:MGI Symbol;Acc:MGI:98817]
ENSMUSG00000021196	19343.3	0.190505	0.220395	0.86438	0.387379	0.511043	0.291543	Pfkp	phosphofructokinase, platelet [Source:MGI Symbol;Acc:MGI:1891833]
ENSMUSG00000040043	1277.48	0.189177	0.108914	1.73694	0.0823971	0.142354	0.846631	Rbms2	RNA binding motif, single stranded interacting protein 2 [Source:MGI Symbol;Acc:MGI:1861776]
ENSMUSG00000042605	1766.32	0.188469	0.216542	0.870356	0.384106	0.507516	0.29455	Atxn2	ataxin 2 [Source:MGI Symbol;Acc:MGI:1277223]
ENSMUSG00000034192	747.097	0.184253	0.20654	0.892094	0.372342	0.495722	0.304762	Lsm3	LSM3 homolog, U6 small nuclear RNA and mRNA degradation associated [Source:MGI Symbol;Acc:MGI:1914928]
ENSMUSG00000028898	830.161	0.181373	0.218953	0.828366	0.407463	0.53124	0.274709	Trnau1ap	tRNA selenocysteine 1 associated protein 1 [Source:MGI Symbol;Acc:MGI:1919037]
ENSMUSG00000037475	4796.35	0.180113	0.147446	1.22155	0.221876	0.328541	0.48341	Thoc2	THO complex 2 [Source:MGI Symbol;Acc:MGI:2442413]
ENSMUSG00000069565	4478.01	0.178849	0.0881856	2.0281	0.0425503	0.0801639	1.09602	Dazap1	DAZ associated protein 1 [Source:MGI Symbol;Acc:MGI:1917498]
ENSMUSG00000021134	17802.1	0.178696	0.108167	1.65203	0.0985275	0.166058	0.779741	Srsf5	serine and arginine-rich splicing factor 5 [Source:MGI Symbol;Acc:MGI:98287]
ENSMUSG00000021039	2922.95	0.177983	0.14112	1.26122	0.207229	0.310749	0.507591	Snw1	SNW domain containing 1 [Source:MGI Symbol;Acc:MGI:1913604]
ENSMUSG00000035770	3236.67	0.177536	0.100962	1.75845	0.0786709	0.136649	0.864393	Dync1li2	dynein, cytoplasmic 1 light intermediate chain 2 [Source:MGI Symbol;Acc:MGI:107738]
ENSMUSG00000022477	9925.15	0.176034	0.126514	1.39142	0.164099	0.256055	0.591667	Aco2	aconitase 2, mitochondrial [Source:MGI Symbol;Acc:MGI:87880]
ENSMUSG00000031107	427.919	0.174005	0.248926	0.699023	0.484538	0.602771	0.219847	Rbmx2	RNA binding motif protein, X-linked 2 [Source:MGI Symbol;Acc:MGI:1919414]
ENSMUSG00000059119	5179.79	0.170717	0.0817306	2.08877	0.0367284	0.0704894	1.15188	Nap1l4	nucleosome assembly protein 1-like 4 [Source:MGI Symbol;Acc:MGI:1316687]
ENSMUSG00000027176	2425.73	0.170137	0.156918	1.08424	0.278258	0.393692	0.404844	Cstf3	cleavage stimulation factor, 3' pre-RNA, subunit 3 [Source:MGI Symbol;Acc:MGI:1351825]
ENSMUSG00000021650	1210.01	0.168294	0.121709	1.38275	0.16674	0.259572	0.585742	Ptcd2	pentatricopeptide repeat domain 2 [Source:MGI Symbol;Acc:MGI:1916177]
ENSMUSG00000024393	24966.2	0.166425	0.201962	0.824041	0.409916	0.533714	0.272692	Prrc2a	proline-rich coiled-coil 2A [Source:MGI Symbol;Acc:MGI:1915467]
ENSMUSG00000023456	12671.2	0.165913	0.158413	1.04734	0.294942	0.411949	0.385157	Tpi1	triosephosphate isomerase 1 [Source:MGI Symbol;Acc:MGI:98797]
ENSMUSG00000020705	6120.44	0.16465	0.11334	1.45272	0.146302	0.232706	0.633193	Ddx42	DEAD box helicase 42 [Source:MGI Symbol;Acc:MGI:1919297]
ENSMUSG00000020738	4702.98	0.163209	0.119874	1.3615	0.173355	0.268013	0.571845	Sumo2	small ubiquitin-like modifier 2 [Source:MGI Symbol;Acc:MGI:2158813]
ENSMUSG00000027580	2119.85	0.158187	0.344578	0.459074	0.646181	0.744053	0.128396	Helz2	helicase with zinc finger 2, transcriptional coactivator [Source:MGI Symbol;Acc:MGI:2385169]
ENSMUSG00000030846	4558.97	0.157667	0.086652	1.81955	0.0688282	0.121945	0.913837	Tial1	Tia1 cytotoxic granule-associated RNA binding protein-like 1 [Source:MGI Symbol;Acc:MGI:107913]
ENSMUSG00000024400	3857.08	0.154978	0.115843	1.33783	0.180951	0.277826	0.556227	Wdr33	WD repeat domain 33 [Source:MGI Symbol;Acc:MGI:1921570]
ENSMUSG00000063511	19361	0.151468	0.103329	1.46589	0.142679	0.227782	0.642481	Snrnp70	small nuclear ribonucleoprotein 70 (U1) [Source:MGI Symbol;Acc:MGI:98341]
ENSMUSG00000022961	20983.3	0.150739	0.210192	0.717146	0.473284	0.592353	0.22742	Son	Son DNA binding protein [Source:MGI Symbol;Acc:MGI:98353]
ENSMUSG00000042396	3790.71	0.148474	0.0868854	1.70885	0.0874783	0.149924	0.824128	Rbm7	RNA binding motif protein 7 [Source:MGI Symbol;Acc:MGI:1914260]
ENSMUSG00000039218	24770.8	0.146409	0.325425	0.449902	0.652781	0.749449	0.125258	Srrm2	serine/arginine repetitive matrix 2 [Source:MGI Symbol;Acc:MGI:1923206]
ENSMUSG00000022748	341.547	0.145963	0.252277	0.578583	0.562871	0.673432	0.171706	Cmss1	cms small ribosomal subunit 1 [Source:MGI Symbol;Acc:MGI:1913747]
ENSMUSG00000000838	3818.82	0.145849	0.185778	0.78507	0.432412	0.5543	0.256255	Fmr1	fragile X messenger ribonucleoprotein 1 [Source:MGI Symbol;Acc:MGI:95564]
ENSMUSG00000024683	921.561	0.145759	0.107767	1.35253	0.176205	0.271684	0.565936	Mrpl16	mitochondrial ribosomal protein L16 [Source:MGI Symbol;Acc:MGI:2137219]
ENSMUSG00000021413	7520.05	0.14558	0.186226	0.781739	0.434368	0.556334	0.254664	Prpf4b	pre-mRNA processing factor 4B [Source:MGI Symbol;Acc:MGI:109584]
ENSMUSG00000032314	1972.99	0.144681	0.151072	0.957694	0.338217	0.459359	0.337847	Etfa	electron transferring flavoprotein, alpha polypeptide [Source:MGI Symbol;Acc:MGI:106092]
ENSMUSG00000038914	5652.88	0.142946	0.243989	0.58587	0.557963	0.669074	0.174526	Dido1	death inducer-obliterator 1 [Source:MGI Symbol;Acc:MGI:1344352]
ENSMUSG00000071662	2126.9	0.140798	0.225027	0.625691	0.531517	0.646121	0.189686	Polr2g	polymerase (RNA) II (DNA directed) polypeptide G [Source:MGI Symbol;Acc:MGI:1914960]
ENSMUSG00000021500	6188.12	0.138202	0.130989	1.05506	0.291398	0.407915	0.38943	Ddx46	DEAD box helicase 46 [Source:MGI Symbol;Acc:MGI:1920895]
ENSMUSG00000042699	9933.24	0.136527	0.217289	0.628317	0.529796	0.644879	0.190522	Dhx9	DEAH (Asp-Glu-Ala-His) box polypeptide 9 [Source:MGI Symbol;Acc:MGI:108177]
ENSMUSG00000027810	2949.06	0.133214	0.1011	1.31765	0.18762	0.286195	0.543338	Eif2a	eukaryotic translation initiation factor 2A [Source:MGI Symbol;Acc:MGI:1098684]
ENSMUSG00000014846	136.74	0.132188	0.272397	0.485279	0.627479	0.728429	0.137613	Tppp3	tubulin polymerization-promoting protein family member 3 [Source:MGI Symbol;Acc:MGI:1915221]
ENSMUSG00000043241	1746.99	0.130145	0.162251	0.802122	0.422482	0.54504	0.263572	Upf2	UPF2 regulator of nonsense transcripts homolog (yeast) [Source:MGI Symbol;Acc:MGI:2449307]
ENSMUSG00000029455	45318.4	0.129364	0.0915794	1.41259	0.157777	0.247511	0.606406	Aldh2	aldehyde dehydrogenase 2, mitochondrial [Source:MGI Symbol;Acc:MGI:99600]
ENSMUSG00000005506	6053.16	0.128496	0.13995	0.918159	0.358536	0.481127	0.31774	Celf1	CUGBP, Elav-like family member 1 [Source:MGI Symbol;Acc:MGI:1342295]
ENSMUSG00000053931	357.339	0.127916	0.408678	0.312999	0.754282	0.829362	0.0812561	Cnn3	calponin 3, acidic [Source:MGI Symbol;Acc:MGI:1919244]
ENSMUSG00000021957	10065.7	0.127701	0.0966521	1.32124	0.186422	0.284696	0.545619	Tkt	transketolase [Source:MGI Symbol;Acc:MGI:105992]
ENSMUSG00000007670	7972.64	0.124905	0.103425	1.20768	0.22717	0.334878	0.475114	Khsrp	KH-type splicing regulatory protein [Source:MGI Symbol;Acc:MGI:1336214]
ENSMUSG00000040945	7917.38	0.123536	0.103045	1.19886	0.230583	0.338847	0.469996	Rcc2	regulator of chromosome condensation 2 [Source:MGI Symbol;Acc:MGI:1919784]
ENSMUSG00000037710	927.976	0.123486	0.238181	0.518457	0.60414	0.70903	0.149336	Cisd1	CDGSH iron sulfur domain 1 [Source:MGI Symbol;Acc:MGI:1261855]
ENSMUSG00000005161	2217.08	0.121553	0.23566	0.515799	0.605995	0.71063	0.148357	Prdx2	peroxiredoxin 2 [Source:MGI Symbol;Acc:MGI:109486]
ENSMUSG00000026260	2557.48	0.120444	0.126294	0.953682	0.340245	0.461592	0.335742	Ndufa10	NADH:ubiquinone oxidoreductase subunit A10 [Source:MGI Symbol;Acc:MGI:1914523]
ENSMUSG00000022201	7086.28	0.118392	0.153532	0.771123	0.440634	0.56201	0.250256	Zfr	zinc finger RNA binding protein [Source:MGI Symbol;Acc:MGI:1341890]
ENSMUSG00000037993	3209.45	0.116929	0.153536	0.761574	0.446314	0.567714	0.24587	Dhx38	DEAH (Asp-Glu-Ala-His) box polypeptide 38 [Source:MGI Symbol;Acc:MGI:1927617]
ENSMUSG00000024095	7763.95	0.116914	0.181307	0.644839	0.519032	0.635327	0.197003	Hnrnpll	heterogeneous nuclear ribonucleoprotein L-like [Source:MGI Symbol;Acc:MGI:1919942]
ENSMUSG00000003868	2563.16	0.110851	0.138187	0.80218	0.422449	0.54503	0.263579	Ruvbl2	RuvB-like protein 2 [Source:MGI Symbol;Acc:MGI:1342299]
ENSMUSG00000020949	1063.94	0.109445	0.154491	0.708426	0.47868	0.597559	0.223619	Fkbp3	FK506 binding protein 3 [Source:MGI Symbol;Acc:MGI:1353460]
ENSMUSG00000053536	2485	0.1047	0.105688	0.990651	0.321856	0.441719	0.354854	Cstf2t	cleavage stimulation factor, 3' pre-RNA subunit 2, tau [Source:MGI Symbol;Acc:MGI:1932622]
ENSMUSG00000027770	2920.26	0.104425	0.112034	0.932087	0.351291	0.473208	0.324948	Dhx36	DEAH (Asp-Glu-Ala-His) box polypeptide 36 [Source:MGI Symbol;Acc:MGI:1919412]
ENSMUSG00000031134	3379.08	0.103557	0.102566	1.00967	0.312653	0.431808	0.364709	Rbmx	RNA binding motif protein, X chromosome [Source:MGI Symbol;Acc:MGI:1343044]
ENSMUSG00000030704	3713.45	0.0995357	0.0893855	1.11356	0.26547	0.379236	0.42109	Rab6a	RAB6A, member RAS oncogene family [Source:MGI Symbol;Acc:MGI:894313]
ENSMUSG00000027998	1761.3	0.0969424	0.0900397	1.07666	0.281631	0.397506	0.400656	Plrg1	pleiotropic regulator 1 [Source:MGI Symbol;Acc:MGI:1858197]
ENSMUSG00000030002	5450.94	0.0904493	0.116608	0.77567	0.437944	0.559664	0.252073	Dusp11	dual specificity phosphatase 11 (RNA/RNP complex 1-interacting) [Source:MGI Symbol;Acc:MGI:1919352]
ENSMUSG00000024120	3164.99	0.0898693	0.0968244	0.928168	0.35332	0.475517	0.322834	Lrpprc	leucine-rich PPR-motif containing [Source:MGI Symbol;Acc:MGI:1919666]
ENSMUSG00000014873	1080.42	0.0870371	0.117266	0.742221	0.457954	0.578551	0.237658	Surf2	surfeit gene 2 [Source:MGI Symbol;Acc:MGI:98444]
ENSMUSG00000018379	12571.2	0.0866057	0.0794722	1.08976	0.275819	0.390999	0.407825	Srsf1	serine and arginine-rich splicing factor 1 [Source:MGI Symbol;Acc:MGI:98283]
ENSMUSG00000000399	1866.48	0.0855371	0.13454	0.635777	0.524922	0.640641	0.193385	Ndufa9	NADH:ubiquinone oxidoreductase subunit A9 [Source:MGI Symbol;Acc:MGI:1913358]
ENSMUSG00000034187	2917.63	0.0850121	0.150806	0.563719	0.572945	0.682153	0.166118	Nsf	N-ethylmaleimide sensitive fusion protein [Source:MGI Symbol;Acc:MGI:104560]
ENSMUSG00000038014	13572.6	0.0839241	0.135735	0.618295	0.536381	0.650239	0.186927	Fam120a	family with sequence similarity 120, member A [Source:MGI Symbol;Acc:MGI:2446163]
ENSMUSG00000032279	2645.65	0.0836691	0.132767	0.630194	0.528568	0.643683	0.191328	Idh3a	isocitrate dehydrogenase 3 (NAD+) alpha [Source:MGI Symbol;Acc:MGI:1915084]
ENSMUSG00000041781	5985.91	0.0830519	0.110161	0.753916	0.450899	0.571964	0.242632	Cpsf2	cleavage and polyadenylation specific factor 2 [Source:MGI Symbol;Acc:MGI:1861601]
ENSMUSG00000043991	3386.73	0.0830277	0.131562	0.631093	0.52798	0.643169	0.191675	Pura	purine rich element binding protein A [Source:MGI Symbol;Acc:MGI:103079]
ENSMUSG00000041718	298.475	0.0802624	0.288301	0.278398	0.780707	0.849715	0.0707269	Alg13	asparagine-linked glycosylation 13 [Source:MGI Symbol;Acc:MGI:1914824]
ENSMUSG00000024902	699.017	0.0796725	0.27577	0.288909	0.772651	0.843901	0.0737086	Mrpl11	mitochondrial ribosomal protein L11 [Source:MGI Symbol;Acc:MGI:2137215]
ENSMUSG00000024097	6988.9	0.0787389	0.112822	0.697902	0.485239	0.603324	0.21945	Srsf7	serine and arginine-rich splicing factor 7 [Source:MGI Symbol;Acc:MGI:1926232]
ENSMUSG00000028465	52349.4	0.0778132	0.235568	0.330322	0.741157	0.819365	0.0865224	Tln1	talin 1 [Source:MGI Symbol;Acc:MGI:1099832]
ENSMUSG00000027014	1843.91	0.074433	0.144387	0.515512	0.606195	0.710826	0.148237	Cwc22	CWC22 spliceosome-associated protein [Source:MGI Symbol;Acc:MGI:2136773]
ENSMUSG00000002767	941.75	0.074064	0.225208	0.328869	0.742254	0.820241	0.0860585	Mrpl2	mitochondrial ribosomal protein L2 [Source:MGI Symbol;Acc:MGI:1351622]
ENSMUSG00000012535	3615.26	0.0726508	0.229158	0.317033	0.751219	0.827115	0.0824341	Tnpo3	transportin 3 [Source:MGI Symbol;Acc:MGI:1196412]
ENSMUSG00000026667	14962.7	0.0726487	0.189519	0.383332	0.701474	0.789119	0.102857	Uhmk1	U2AF homology motif (UHM) kinase 1 [Source:MGI Symbol;Acc:MGI:1341908]
ENSMUSG00000027763	40015.3	0.0708315	0.153795	0.460558	0.645115	0.743271	0.128853	Mbnl1	muscleblind like splicing factor 1 [Source:MGI Symbol;Acc:MGI:1928482]
ENSMUSG00000066148	1535.69	0.0688485	0.126745	0.543206	0.586988	0.69452	0.158315	Prpf4	pre-mRNA processing factor 4 [Source:MGI Symbol;Acc:MGI:1917302]
ENSMUSG00000001962	2524.17	0.0640047	0.130623	0.489997	0.624136	0.725425	0.139407	Fam50a	family with sequence similarity 50, member A [Source:MGI Symbol;Acc:MGI:1351626]
ENSMUSG00000030536	54161.6	0.0612316	0.223986	0.273372	0.784568	0.852103	0.0695077	Iqgap1	IQ motif containing GTPase activating protein 1 [Source:MGI Symbol;Acc:MGI:1352757]
ENSMUSG00000021218	13096.8	0.0598494	0.0865507	0.691495	0.489255	0.607281	0.21661	Gdi2	guanosine diphosphate (GDP) dissociation inhibitor 2 [Source:MGI Symbol;Acc:MGI:99845]
ENSMUSG00000024181	844.555	0.0595668	0.262648	0.226794	0.820584	0.877769	0.0566199	Mrpl28	mitochondrial ribosomal protein L28 [Source:MGI Symbol;Acc:MGI:1915861]
ENSMUSG00000039262	15517.7	0.0582908	0.310884	0.1875	0.851268	0.899876	0.0458174	Prrc2b	proline-rich coiled-coil 2B [Source:MGI Symbol;Acc:MGI:1923304]
ENSMUSG00000029480	1725.01	0.0551524	0.147482	0.373961	0.708434	0.794447	0.0999353	Dhx37	DEAH (Asp-Glu-Ala-His) box polypeptide 37 [Source:MGI Symbol;Acc:MGI:3028576]
ENSMUSG00000027374	938.999	0.052685	0.152556	0.345349	0.729832	0.810958	0.0910014	Mrps5	mitochondrial ribosomal protein S5 [Source:MGI Symbol;Acc:MGI:1924971]
ENSMUSG00000027201	761.544	0.0466782	0.209479	0.22283	0.823668	0.87988	0.0555764	Myef2	myelin basic protein expression factor 2, repressor [Source:MGI Symbol;Acc:MGI:104592]
ENSMUSG00000020464	1162.53	0.0444135	0.144269	0.307852	0.758195	0.832534	0.079598	Pnpt1	polyribonucleotide nucleotidyltransferase 1 [Source:MGI Symbol;Acc:MGI:1918951]
ENSMUSG00000031696	11613.1	0.0440833	0.108585	0.405979	0.684758	0.77559	0.110368	Vps35	VPS35 retromer complex component [Source:MGI Symbol;Acc:MGI:1890467]
ENSMUSG00000028911	940.188	0.0439717	0.314889	0.139642	0.888943	0.925997	0.0333905	Srsf4	serine and arginine-rich splicing factor 4 [Source:MGI Symbol;Acc:MGI:1890577]
ENSMUSG00000036202	2586.55	0.043908	0.25929	0.169339	0.86553	0.90963	0.0411352	Rif1	replication timing regulatory factor 1 [Source:MGI Symbol;Acc:MGI:1098622]
ENSMUSG00000048222	682.255	0.0391465	0.139819	0.279979	0.779493	0.849006	0.0710894	Mfap1b	microfibrillar-associated protein 1B [Source:MGI Symbol;Acc:MGI:3694697]
ENSMUSG00000020936	3880.69	0.0356369	0.110906	0.321325	0.747964	0.824606	0.0837537	Nmt1	N-myristoyltransferase 1 [Source:MGI Symbol;Acc:MGI:102579]
ENSMUSG00000022680	5164.74	0.0344825	0.217774	0.158341	0.874188	0.915861	0.0381702	Pdxdc1	pyridoxal-dependent decarboxylase domain containing 1 [Source:MGI Symbol;Acc:MGI:1920909]
ENSMUSG00000017478	4063.99	0.034137	0.19627	0.173929	0.861921	0.907055	0.0423663	Zc3h18	zinc finger CCCH-type containing 18 [Source:MGI Symbol;Acc:MGI:1923264]
ENSMUSG00000022323	466.775	0.030235	0.203711	0.148421	0.88201	0.921317	0.0355908	Rida	reactive intermediate imine deaminase A homolog [Source:MGI Symbol;Acc:MGI:1095401]
ENSMUSG00000021377	6341.14	0.0300942	0.120205	0.250357	0.802311	0.864991	0.0629885	Dek	DEK proto-oncogene (DNA binding) [Source:MGI Symbol;Acc:MGI:1926209]
ENSMUSG00000075706	10293.3	0.0293313	0.226371	0.129571	0.896906	0.931995	0.0305862	Gpx4	glutathione peroxidase 4 [Source:MGI Symbol;Acc:MGI:104767]
ENSMUSG00000020152	27571	0.0270452	0.112923	0.239501	0.810717	0.8709	0.0600316	Actr2	ARP2 actin-related protein 2 [Source:MGI Symbol;Acc:MGI:1913963]
ENSMUSG00000025920	818.034	0.0221994	0.128535	0.172711	0.862879	0.907837	0.0419921	Stau2	staufen double-stranded RNA binding protein 2 [Source:MGI Symbol;Acc:MGI:1352508]
ENSMUSG00000031754	2726.75	0.0204911	0.152234	0.134603	0.892926	0.929322	0.0318339	Nudt21	nudix hydrolase 21 [Source:MGI Symbol;Acc:MGI:1915469]
ENSMUSG00000043962	9450.89	0.0169457	0.188862	0.0897254	0.928505	0.952768	0.0210129	Thrap3	thyroid hormone receptor associated protein 3 [Source:MGI Symbol;Acc:MGI:2442637]
ENSMUSG00000025785	968.929	0.0156985	0.157853	0.0994505	0.920781	0.948025	0.0231804	Exosc7	exosome component 7 [Source:MGI Symbol;Acc:MGI:1913696]
ENSMUSG00000034593	5425.61	0.0130694	0.268686	0.048642	0.961205	0.974083	0.011404	Myo5a	myosin VA [Source:MGI Symbol;Acc:MGI:105976]
ENSMUSG00000027349	2756.58	0.0109242	0.109502	0.0997631	0.920532	0.94796	0.0232102	Fam98b	family with sequence similarity 98, member B [Source:MGI Symbol;Acc:MGI:1915465]
ENSMUSG00000028273	11277.1	0.00994498	0.160623	0.061915	0.950631	0.96727	0.0144522	Pdlim5	PDZ and LIM domain 5 [Source:MGI Symbol;Acc:MGI:1927489]
ENSMUSG00000004951	22.9856	0.00896023	0.690373	0.0129788	0.989645	0.992992	0.00305446	Hspb1	heat shock protein 1 [Source:MGI Symbol;Acc:MGI:96240]
ENSMUSG00000024268	14.4098	0.00795767	0.991636	0.00802479	0.993597	0.995811	0.0018231	Celf4	CUGBP, Elav-like family member 4 [Source:MGI Symbol;Acc:MGI:1932407]
ENSMUSG00000020076	3506.4	0.00699442	0.0920024	0.0760243	0.9394	0.960445	0.0175276	Ddx50	DExD box helicase 50 [Source:MGI Symbol;Acc:MGI:2182303]
ENSMUSG00000001472	14141.7	0.00425742	0.103211	0.0412498	0.967097	0.97792	0.00969649	Tcf25	transcription factor 25 (basic helix-loop-helix) [Source:MGI Symbol;Acc:MGI:1914105]
ENSMUSG00000027433	4531.14	-0.000960731	0.132625	-0.00724398	0.99422	0.996152	0.00167439	Xrn2	5'-3' exoribonuclease 2 [Source:MGI Symbol;Acc:MGI:894687]
ENSMUSG00000031633	3632.5	-0.00402419	0.207732	-0.019372	0.984544	0.989033	0.00478929	Slc25a4	solute carrier family 25 (mitochondrial carrier, adenine nucleotide translocator), member 4 [Source:MGI Symbol;Acc:MGI:1353495]
ENSMUSG00000059447	2446.01	-0.00525799	0.12801	-0.0410749	0.967236	0.977968	0.00967544	Hadhb	hydroxyacyl-CoA dehydrogenase trifunctional multienzyme complex subunit beta [Source:MGI Symbol;Acc:MGI:2136381]
ENSMUSG00000018326	16550.4	-0.015452	0.0841589	-0.183605	0.854323	0.901843	0.0448693	Ywhab	tyrosine 3-monooxygenase/tryptophan 5-monooxygenase activation protein, beta polypeptide [Source:MGI Symbol;Acc:MGI:1891917]
ENSMUSG00000052488	3095.08	-0.0171581	0.178673	-0.0960308	0.923496	0.949407	0.0225476	Cherp	calcium homeostasis endoplasmic reticulum protein [Source:MGI Symbol;Acc:MGI:106417]
ENSMUSG00000011306	1873.86	-0.0174982	0.13061	-0.133973	0.893424	0.929713	0.0316509	Sugp1	SURP and G patch domain containing 1 [Source:MGI Symbol;Acc:MGI:1917866]
ENSMUSG00000029826	7699.58	-0.0177558	0.183356	-0.0968376	0.922855	0.948872	0.0227923	Zc3hav1	zinc finger CCCH type, antiviral 1 [Source:MGI Symbol;Acc:MGI:1926031]
ENSMUSG00000019302	3820.47	-0.0187721	0.113178	-0.165864	0.868264	0.911552	0.0402184	Atp6v0a1	ATPase, H+ transporting, lysosomal V0 subunit A1 [Source:MGI Symbol;Acc:MGI:103286]
ENSMUSG00000008373	2626.99	-0.0207559	0.10359	-0.200367	0.841194	0.892394	0.0494433	Prpf31	pre-mRNA processing factor 31 [Source:MGI Symbol;Acc:MGI:1916238]
ENSMUSG00000020680	5314.4	-0.0212791	0.0819766	-0.259575	0.795192	0.859814	0.0655956	Taf15	TATA-box binding protein associated factor 15 [Source:MGI Symbol;Acc:MGI:1917689]
ENSMUSG00000030611	471.175	-0.0266141	0.215144	-0.123703	0.90155	0.935075	0.0291535	Mrps11	mitochondrial ribosomal protein S11 [Source:MGI Symbol;Acc:MGI:1915244]
ENSMUSG00000016664	6044.38	-0.0281232	0.111644	-0.2519	0.801118	0.864278	0.0633468	Pacsin2	protein kinase C and casein kinase substrate in neurons 2 [Source:MGI Symbol;Acc:MGI:1345153]
ENSMUSG00000001016	2118.74	-0.0285894	0.140777	-0.203083	0.83907	0.890737	0.0502507	Ilf2	interleukin enhancer binding factor 2 [Source:MGI Symbol;Acc:MGI:1915031]
ENSMUSG00000027905	1173.39	-0.0297315	0.165221	-0.179949	0.857192	0.903564	0.0440413	Ddx20	DEAD box helicase 20 [Source:MGI Symbol;Acc:MGI:1858415]
ENSMUSG00000043279	4136.03	-0.0301825	0.212907	-0.141764	0.887267	0.924843	0.033932	Trim56	tripartite motif-containing 56 [Source:MGI Symbol;Acc:MGI:2685298]
ENSMUSG00000020850	17541.7	-0.0312911	0.300571	-0.104106	0.917085	0.946073	0.0240752	Prpf8	pre-mRNA processing factor 8 [Source:MGI Symbol;Acc:MGI:2179381]
ENSMUSG00000038542	1376.17	-0.0331472	0.116961	-0.283404	0.776867	0.847062	0.072085	Pcid2	PCI domain containing 2 [Source:MGI Symbol;Acc:MGI:2443003]
ENSMUSG00000031010	8615.99	-0.0385181	0.619572	-0.0621688	0.950428	0.967125	0.0145174	Usp9x	ubiquitin specific peptidase 9, X chromosome [Source:MGI Symbol;Acc:MGI:894681]
ENSMUSG00000039810	806.307	-0.0406031	0.145224	-0.279589	0.779793	0.849058	0.0710628	Zc3h10	zinc finger CCCH type containing 10 [Source:MGI Symbol;Acc:MGI:2143670]
ENSMUSG00000018362	3415.55	-0.0419601	0.126577	-0.3315	0.740267	0.818724	0.0868625	Kpna2	karyopherin (importin) alpha 2 [Source:MGI Symbol;Acc:MGI:103561]
ENSMUSG00000020994	6019.95	-0.0474496	0.113468	-0.418176	0.675818	0.768759	0.11421	Pnn	pinin [Source:MGI Symbol;Acc:MGI:1100514]
ENSMUSG00000001424	7864.81	-0.0488957	0.0852899	-0.573289	0.566449	0.676695	0.169607	Snd1	staphylococcal nuclease and tudor domain containing 1 [Source:MGI Symbol;Acc:MGI:1929266]
ENSMUSG00000031586	49.7018	-0.0490309	0.648516	-0.0756048	0.939733	0.960635	0.0174418	Rbpms	RNA binding protein gene with multiple splicing [Source:MGI Symbol;Acc:MGI:1334446]
ENSMUSG00000030216	3271.54	-0.0529999	0.0934407	-0.567204	0.570576	0.680187	0.167372	Wbp11	WW domain binding protein 11 [Source:MGI Symbol;Acc:MGI:1891823]
ENSMUSG00000016018	3467.85	-0.0533755	0.191502	-0.27872	0.78046	0.849577	0.0707974	Mtrex	Mtr4 exosome RNA helicase [Source:MGI Symbol;Acc:MGI:1919448]
ENSMUSG00000028772	1477.83	-0.0534871	0.168005	-0.318367	0.750207	0.826284	0.0828708	Zcchc17	zinc finger, CCHC domain containing 17 [Source:MGI Symbol;Acc:MGI:1919955]
ENSMUSG00000001909	1870.27	-0.0549914	0.0987896	-0.556652	0.577765	0.686127	0.163596	Trmt1	tRNA methyltransferase 1 [Source:MGI Symbol;Acc:MGI:1289155]
ENSMUSG00000022516	1061.79	-0.0589467	0.213289	-0.27637	0.782264	0.85092	0.0701111	Nudt16l1	nudix hydrolase 16 like 1 [Source:MGI Symbol;Acc:MGI:1914161]
ENSMUSG00000071172	12664.3	-0.0613637	0.104913	-0.584902	0.558613	0.669589	0.174192	Srsf3	serine and arginine-rich splicing factor 3 [Source:MGI Symbol;Acc:MGI:98285]
ENSMUSG00000032047	4843.23	-0.0644014	0.0967842	-0.665412	0.505787	0.622793	0.205656	Acat1	acetyl-Coenzyme A acetyltransferase 1 [Source:MGI Symbol;Acc:MGI:87870]
ENSMUSG00000024735	4281.48	-0.0672967	0.0867234	-0.775992	0.437754	0.55952	0.252185	Prpf19	pre-mRNA processing factor 19 [Source:MGI Symbol;Acc:MGI:106247]
ENSMUSG00000066568	6871.97	-0.0682761	0.10283	-0.663968	0.506711	0.623784	0.204965	Lsm14a	LSM14A mRNA processing body assembly factor [Source:MGI Symbol;Acc:MGI:1914320]
ENSMUSG00000059923	15818.1	-0.0685324	0.102301	-0.669909	0.502916	0.619907	0.207673	Grb2	growth factor receptor bound protein 2 [Source:MGI Symbol;Acc:MGI:95805]
ENSMUSG00000017264	3535.42	-0.069661	0.1128	-0.617564	0.536863	0.650562	0.186712	Exosc10	exosome component 10 [Source:MGI Symbol;Acc:MGI:1355322]
ENSMUSG00000063524	14195.7	-0.0739852	0.13119	-0.563954	0.572785	0.682013	0.166207	Eno1	enolase 1, alpha non-neuron [Source:MGI Symbol;Acc:MGI:95393]
ENSMUSG00000039501	2114.99	-0.0773789	0.232389	-0.332972	0.739155	0.817875	0.0873131	Znfx1	zinc finger, NFX1-type containing 1 [Source:MGI Symbol;Acc:MGI:2138982]
ENSMUSG00000026843	2108.81	-0.0786581	0.110659	-0.710815	0.477199	0.595991	0.22476	Fubp3	far upstream element (FUSE) binding protein 3 [Source:MGI Symbol;Acc:MGI:2443699]
ENSMUSG00000007880	8869.78	-0.0842732	0.27768	-0.30349	0.761516	0.834845	0.0783944	Arid1a	AT rich interactive domain 1A (SWI-like) [Source:MGI Symbol;Acc:MGI:1935147]
ENSMUSG00000029405	7526.15	-0.0870588	0.113186	-0.769163	0.441796	0.563051	0.249452	G3bp2	GTPase activating protein (SH3 domain) binding protein 2 [Source:MGI Symbol;Acc:MGI:2442040]
ENSMUSG00000021843	4070.72	-0.0887557	0.166795	-0.532125	0.594639	0.701096	0.154223	Ktn1	kinectin 1 [Source:MGI Symbol;Acc:MGI:109153]
ENSMUSG00000002455	3488.39	-0.0897876	0.0980707	-0.91554	0.359908	0.482479	0.316521	Prpf6	pre-mRNA splicing factor 6 [Source:MGI Symbol;Acc:MGI:1922946]
ENSMUSG00000014606	6449.2	-0.092007	0.164936	-0.557836	0.576957	0.685397	0.164058	Slc25a11	solute carrier family 25 (mitochondrial carrier oxoglutarate carrier), member 11 [Source:MGI Symbol;Acc:MGI:1915113]
ENSMUSG00000031672	2158.51	-0.0920905	0.147008	-0.626432	0.531032	0.645828	0.189883	Got2	glutamatic-oxaloacetic transaminase 2, mitochondrial [Source:MGI Symbol;Acc:MGI:95792]
ENSMUSG00000029625	1072.68	-0.0926041	0.102197	-0.906135	0.364864	0.487948	0.311627	Cpsf4	cleavage and polyadenylation specific factor 4 [Source:MGI Symbol;Acc:MGI:1861602]
ENSMUSG00000027422	9314.9	-0.0981736	0.130342	-0.7532	0.45133	0.572338	0.242348	Rrbp1	ribosome binding protein 1 [Source:MGI Symbol;Acc:MGI:1932395]
ENSMUSG00000005510	1534.05	-0.104633	0.199912	-0.523396	0.600699	0.706182	0.151084	Ndufs3	NADH:ubiquinone oxidoreductase core subunit S3 [Source:MGI Symbol;Acc:MGI:1915599]
ENSMUSG00000026520	1867.88	-0.108384	0.202319	-0.535707	0.592161	0.699071	0.155479	Pycr2	pyrroline-5-carboxylate reductase family, member 2 [Source:MGI Symbol;Acc:MGI:1277956]
ENSMUSG00000024422	3736.66	-0.111254	0.0986752	-1.12748	0.25954	0.372569	0.428793	Dhx16	DEAH (Asp-Glu-Ala-His) box polypeptide 16 [Source:MGI Symbol;Acc:MGI:1916442]
ENSMUSG00000057738	8301.86	-0.112972	0.253518	-0.445616	0.655874	0.752142	0.1237	Sptan1	spectrin alpha, non-erythrocytic 1 [Source:MGI Symbol;Acc:MGI:98386]
ENSMUSG00000029486	518.221	-0.1136	0.187363	-0.606306	0.544312	0.657065	0.182392	Mrpl1	mitochondrial ribosomal protein L1 [Source:MGI Symbol;Acc:MGI:2137202]
ENSMUSG00000042650	5881.26	-0.114168	0.113497	-1.00591	0.314459	0.433735	0.362775	Alkbh5	alkB homolog 5, RNA demethylase [Source:MGI Symbol;Acc:MGI:2144489]
ENSMUSG00000037857	4644.54	-0.114725	0.167357	-0.685511	0.493022	0.611024	0.213942	Nufip2	nuclear FMR1 interacting protein 2 [Source:MGI Symbol;Acc:MGI:1915814]
ENSMUSG00000025899	1070.66	-0.115141	0.138416	-0.831845	0.405497	0.529263	0.276328	Alkbh8	alkB homolog 8, tRNA methyltransferase [Source:MGI Symbol;Acc:MGI:1914917]
ENSMUSG00000027430	349.768	-0.117048	0.190618	-0.614046	0.539185	0.65259	0.185359	Dtd1	D-tyrosyl-tRNA deacylase 1 [Source:MGI Symbol;Acc:MGI:1913294]
ENSMUSG00000028410	5886.28	-0.117101	0.112881	-1.03738	0.299558	0.417183	0.379673	Dnaja1	DnaJ heat shock protein family (Hsp40) member A1 [Source:MGI Symbol;Acc:MGI:1270129]
ENSMUSG00000026434	5980.24	-0.119537	0.155842	-0.767045	0.443055	0.564349	0.248452	Nucks1	nuclear casein kinase and cyclin-dependent kinase substrate 1 [Source:MGI Symbol;Acc:MGI:1934811]
ENSMUSG00000056211	3425.87	-0.120289	0.231809	-0.518915	0.60382	0.708787	0.149484	R3hdm1	R3H domain containing 1 [Source:MGI Symbol;Acc:MGI:2448514]
ENSMUSG00000025968	3021.29	-0.122366	0.095318	-1.28377	0.199223	0.300598	0.522015	Ndufs1	NADH:ubiquinone oxidoreductase core subunit S1 [Source:MGI Symbol;Acc:MGI:2443241]
ENSMUSG00000032637	11062.2	-0.122582	0.200231	-0.612203	0.540404	0.653579	0.184702	Atxn2l	ataxin 2-like [Source:MGI Symbol;Acc:MGI:2446242]
ENSMUSG00000025745	6167.53	-0.122978	0.106952	-1.14984	0.25021	0.361706	0.441645	Hadha	hydroxyacyl-CoA dehydrogenase trifunctional multienzyme complex subunit alpha [Source:MGI Symbol;Acc:MGI:2135593]
ENSMUSG00000028527	159.548	-0.123196	0.34191	-0.360316	0.718611	0.802624	0.095488	Ak4	adenylate kinase 4 [Source:MGI Symbol;Acc:MGI:87979]
ENSMUSG00000035248	6156.24	-0.128473	0.284971	-0.450829	0.652113	0.74886	0.125599	Tut7	terminal uridylyl transferase 7 [Source:MGI Symbol;Acc:MGI:2387179]
ENSMUSG00000028688	466.122	-0.128663	0.13739	-0.93648	0.349026	0.470817	0.327148	Toe1	target of EGR1, member 1 (nuclear) [Source:MGI Symbol;Acc:MGI:1915526]
ENSMUSG00000032187	7307.33	-0.128991	0.119159	-1.08252	0.279023	0.394589	0.403855	Smarca4	SWI/SNF related, matrix associated, actin dependent regulator of chromatin, subfamily a, member 4 [Source:MGI Symbol;Acc:MGI:88192]
ENSMUSG00000060679	1243.58	-0.132912	0.126117	-1.05388	0.291938	0.408573	0.38873	Mrps9	mitochondrial ribosomal protein S9 [Source:MGI Symbol;Acc:MGI:1916777]
ENSMUSG00000035325	8061.11	-0.133846	0.197745	-0.676862	0.498493	0.616	0.210419	Sec31a	Sec31 homolog A (S. cerevisiae) [Source:MGI Symbol;Acc:MGI:1916412]
ENSMUSG00000018707	15156.3	-0.134912	0.349682	-0.385813	0.699635	0.787684	0.103648	Dync1h1	dynein cytoplasmic 1 heavy chain 1 [Source:MGI Symbol;Acc:MGI:103147]
ENSMUSG00000021427	14833	-0.135239	0.0893893	-1.51292	0.130301	0.210855	0.676017	Ssr1	signal sequence receptor, alpha [Source:MGI Symbol;Acc:MGI:105082]
ENSMUSG00000063870	20057.1	-0.135303	0.214155	-0.631798	0.527519	0.642813	0.191915	Chd4	chromodomain helicase DNA binding protein 4 [Source:MGI Symbol;Acc:MGI:1344380]
ENSMUSG00000028411	581.517	-0.136953	0.151542	-0.90373	0.366139	0.48928	0.310442	Aptx	aprataxin [Source:MGI Symbol;Acc:MGI:1913658]
ENSMUSG00000020832	642.804	-0.141815	0.12315	-1.15156	0.249502	0.360937	0.442569	Eral1	Era (G-protein)-like 1 (E. coli) [Source:MGI Symbol;Acc:MGI:1889295]
ENSMUSG00000071054	5420.85	-0.142996	0.0959189	-1.4908	0.136014	0.218695	0.660162	Safb	scaffold attachment factor B [Source:MGI Symbol;Acc:MGI:2146974]
ENSMUSG00000066551	5362.37	-0.143779	0.166075	-0.865746	0.38663	0.510309	0.292167	Hmgb1	high mobility group box 1 [Source:MGI Symbol;Acc:MGI:96113]
ENSMUSG00000076441	748.595	-0.145708	1.50615	-0.0967424	0.922931	0.948872	0.0227923	Ass1	argininosuccinate synthetase 1 [Source:MGI Symbol;Acc:MGI:88090]
ENSMUSG00000046841	439.778	-0.15158	0.88182	-0.171894	0.863521	0.908051	0.0418896	Ckap4	cytoskeleton-associated protein 4 [Source:MGI Symbol;Acc:MGI:2444926]
ENSMUSG00000030619	2011.25	-0.151657	0.118719	-1.27744	0.201446	0.30341	0.51797	Eed	embryonic ectoderm development [Source:MGI Symbol;Acc:MGI:95286]
ENSMUSG00000026516	2187.13	-0.154927	0.153184	-1.01138	0.311835	0.431046	0.365477	Nvl	nuclear VCP-like [Source:MGI Symbol;Acc:MGI:1914709]
ENSMUSG00000027663	1490.99	-0.155513	0.125699	-1.23719	0.216016	0.321552	0.492749	Zmat3	zinc finger matrin type 3 [Source:MGI Symbol;Acc:MGI:1195270]
ENSMUSG00000022884	11456.9	-0.158528	0.126242	-1.25575	0.209206	0.313247	0.504113	Eif4a2	eukaryotic translation initiation factor 4A2 [Source:MGI Symbol;Acc:MGI:106906]
ENSMUSG00000037965	4794.31	-0.163329	0.146607	-1.11407	0.265251	0.378992	0.42137	Zc3h7a	zinc finger CCCH type containing 7 A [Source:MGI Symbol;Acc:MGI:2445044]
ENSMUSG00000028959	2382.76	-0.164413	0.103038	-1.59566	0.110566	0.18344	0.736505	Fastk	Fas-activated serine/threonine kinase [Source:MGI Symbol;Acc:MGI:1913837]
ENSMUSG00000027108	2864.47	-0.169781	0.111852	-1.51791	0.129037	0.209067	0.679715	Ola1	Obg-like ATPase 1 [Source:MGI Symbol;Acc:MGI:1914309]
ENSMUSG00000070780	31.4853	-0.171264	0.798081	-0.214594	0.830084	0.88429	0.0534051	Rbm47	RNA binding motif protein 47 [Source:MGI Symbol;Acc:MGI:2384294]
ENSMUSG00000005683	8042.1	-0.171356	0.0835838	-2.05011	0.0403535	0.076529	1.11617	Cs	citrate synthase [Source:MGI Symbol;Acc:MGI:88529]
ENSMUSG00000040383	4374.44	-0.172004	0.244581	-0.70326	0.481894	0.600314	0.221621	Aqr	aquarius [Source:MGI Symbol;Acc:MGI:1276102]
ENSMUSG00000032480	2776.72	-0.174225	0.09897	-1.76038	0.0783432	0.136156	0.865965	Dhx30	DEAH (Asp-Glu-Ala-His) box polypeptide 30 [Source:MGI Symbol;Acc:MGI:1920081]
ENSMUSG00000022536	6068.14	-0.180715	0.123627	-1.46178	0.143803	0.229249	0.639692	Glyr1	glyoxylate reductase 1 homolog (Arabidopsis) [Source:MGI Symbol;Acc:MGI:1921272]
ENSMUSG00000020329	1325.5	-0.181582	0.139955	-1.29743	0.194482	0.294707	0.53061	Polrmt	polymerase (RNA) mitochondrial (DNA directed) [Source:MGI Symbol;Acc:MGI:1915843]
ENSMUSG00000066037	4849.85	-0.190199	0.126445	-1.5042	0.132531	0.213891	0.669808	Hnrnpr	heterogeneous nuclear ribonucleoprotein R [Source:MGI Symbol;Acc:MGI:1891692]
ENSMUSG00000041638	6983.83	-0.192702	0.238058	-0.809475	0.418242	0.541254	0.266599	Gcn1	GCN1 activator of EIF2AK4 [Source:MGI Symbol;Acc:MGI:2444248]
ENSMUSG00000061286	1423.4	-0.195982	0.178221	-1.09966	0.27148	0.386195	0.413193	Exosc5	exosome component 5 [Source:MGI Symbol;Acc:MGI:107889]
ENSMUSG00000036779	2598.58	-0.196891	0.156638	-1.25698	0.20876	0.3128	0.504733	Tent4b	terminal nucleotidyltransferase 4B [Source:MGI Symbol;Acc:MGI:1917820]
ENSMUSG00000058655	16965.5	-0.202293	0.100399	-2.01488	0.0439168	0.0824403	1.08386	Eif4b	eukaryotic translation initiation factor 4B [Source:MGI Symbol;Acc:MGI:95304]
ENSMUSG00000052707	4230.3	-0.208753	0.196318	-1.06334	0.287627	0.403839	0.393792	Tnrc6a	trinucleotide repeat containing 6a [Source:MGI Symbol;Acc:MGI:2385292]
ENSMUSG00000021144	2692.83	-0.210327	0.0904829	-2.32449	0.0200991	0.0413081	1.38397	Mta1	metastasis associated 1 [Source:MGI Symbol;Acc:MGI:2150037]
ENSMUSG00000005687	1871.99	-0.210511	0.188092	-1.11919	0.263058	0.376469	0.424271	Bcas2	BCAS2 pre-mRNA processing factor [Source:MGI Symbol;Acc:MGI:1915433]
ENSMUSG00000037364	5899.5	-0.214315	0.0895689	-2.39274	0.0167233	0.0349623	1.4564	Srrt	serrate RNA effector molecule homolog (Arabidopsis) [Source:MGI Symbol;Acc:MGI:1933527]
ENSMUSG00000030138	5210.34	-0.224907	0.189987	-1.1838	0.236493	0.345561	0.461475	Bms1	BMS1, ribosome biogenesis factor [Source:MGI Symbol;Acc:MGI:2446132]
ENSMUSG00000038563	821.55	-0.225751	0.111055	-2.03279	0.0420735	0.0793859	1.10026	Efl1	elongation factor like GTPase 1 [Source:MGI Symbol;Acc:MGI:2141969]
ENSMUSG00000020923	8750.49	-0.227799	0.109433	-2.08163	0.0373761	0.0715701	1.14527	Ubtf	upstream binding transcription factor, RNA polymerase I [Source:MGI Symbol;Acc:MGI:98512]
ENSMUSG00000053841	4359.84	-0.235309	0.13556	-1.73583	0.0825944	0.142618	0.845827	Txlna	taxilin alpha [Source:MGI Symbol;Acc:MGI:105968]
ENSMUSG00000031433	591.056	-0.238575	0.338881	-0.704009	0.481427	0.599896	0.221924	Rbm41	RNA binding motif protein 41 [Source:MGI Symbol;Acc:MGI:2444923]
ENSMUSG00000020721	3091.94	-0.239817	0.279776	-0.857176	0.391348	0.51481	0.288353	Helz	helicase with zinc finger domain [Source:MGI Symbol;Acc:MGI:1925705]
ENSMUSG00000034211	1591.88	-0.245274	0.169332	-1.44848	0.147483	0.234091	0.630615	Mrps17	mitochondrial ribosomal protein S17 [Source:MGI Symbol;Acc:MGI:1913508]
ENSMUSG00000007603	1799.62	-0.250907	0.0934642	-2.68452	0.00726332	0.0164783	1.78309	Dus3l	dihydrouridine synthase 3-like (S. cerevisiae) [Source:MGI Symbol;Acc:MGI:2147092]
ENSMUSG00000030045	967.999	-0.254152	0.160243	-1.58604	0.11273	0.186432	0.729479	Mrpl19	mitochondrial ribosomal protein L19 [Source:MGI Symbol;Acc:MGI:1926274]
ENSMUSG00000042426	1822.87	-0.254818	0.156569	-1.62751	0.103629	0.173731	0.760123	Dhx29	DEAH (Asp-Glu-Ala-His) box polypeptide 29 [Source:MGI Symbol;Acc:MGI:2145374]
ENSMUSG00000042520	8978.54	-0.254818	0.234011	-1.08891	0.276192	0.391423	0.407353	Ubap2l	ubiquitin-associated protein 2-like [Source:MGI Symbol;Acc:MGI:1921633]
ENSMUSG00000035726	4885.38	-0.255824	0.248548	-1.02927	0.303352	0.42133	0.375378	Supt16	SPT16, facilitates chromatin remodeling subunit [Source:MGI Symbol;Acc:MGI:1890948]
ENSMUSG00000060279	3919.37	-0.262105	0.136723	-1.91705	0.0552313	0.100838	0.996377	Ap2a1	adaptor-related protein complex 2, alpha 1 subunit [Source:MGI Symbol;Acc:MGI:101921]
ENSMUSG00000024974	5448.75	-0.265197	0.104906	-2.52795	0.0114729	0.0249779	1.60244	Smc3	structural maintenance of chromosomes 3 [Source:MGI Symbol;Acc:MGI:1339795]
ENSMUSG00000021012	2937.82	-0.270791	0.179354	-1.50981	0.131091	0.211946	0.673775	Zc3h14	zinc finger CCCH type containing 14 [Source:MGI Symbol;Acc:MGI:1919824]
ENSMUSG00000030357	5112.96	-0.272813	0.156526	-1.74293	0.0813467	0.140774	0.851479	Fkbp4	FK506 binding protein 4 [Source:MGI Symbol;Acc:MGI:95543]
ENSMUSG00000022185	8072.51	-0.273895	0.0781094	-3.50656	0.000453942	0.0012688	2.89661	Acin1	apoptotic chromatin condensation inducer 1 [Source:MGI Symbol;Acc:MGI:1891824]
ENSMUSG00000029911	913.533	-0.281625	0.139958	-2.01221	0.0441976	0.0829052	1.08142	Ssbp1	single-stranded DNA binding protein 1 [Source:MGI Symbol;Acc:MGI:1920040]
ENSMUSG00000020929	5028.36	-0.283237	0.114083	-2.48272	0.0130383	0.0280024	1.5528	Eftud2	elongation factor Tu GTP binding domain containing 2 [Source:MGI Symbol;Acc:MGI:1336880]
ENSMUSG00000118667	992.842	-0.284702	0.173931	-1.63687	0.101658	0.170807	0.767494	Ahnak2	AHNAK nucleoprotein 2 [Source:MGI Symbol;Acc:MGI:2144831]
ENSMUSG00000096370	23.4712	-0.286023	0.50918	-0.561733	0.574298	0.683122	0.165502	Gm21992	predicted gene 21992 [Source:MGI Symbol;Acc:MGI:5439461]
ENSMUSG00000040112	588.127	-0.286691	0.183563	-1.56181	0.118333	0.194314	0.711496	Mrps35	mitochondrial ribosomal protein S35 [Source:MGI Symbol;Acc:MGI:2385255]
ENSMUSG00000074698	3939.63	-0.287419	0.0801588	-3.58562	0.000336281	0.000958819	3.01826	Csnk2a1	casein kinase 2, alpha 1 polypeptide [Source:MGI Symbol;Acc:MGI:88543]
ENSMUSG00000102976	550.793	-0.288025	0.389287	-0.739878	0.459374	0.579895	0.23665	Zc3h11a	zinc finger CCCH type containing 11A [Source:MGI Symbol;Acc:MGI:1917829]
ENSMUSG00000036285	942.597	-0.289386	0.14207	-2.03693	0.0416572	0.0786776	1.10415	Noa1	nitric oxide associated 1 [Source:MGI Symbol;Acc:MGI:1914306]
ENSMUSG00000031311	10910.9	-0.291845	0.0844571	-3.45554	0.000549199	0.00151325	2.82009	Nono	non-POU-domain-containing, octamer binding protein [Source:MGI Symbol;Acc:MGI:1855692]
ENSMUSG00000030309	330.081	-0.294588	0.186537	-1.57925	0.114279	0.188653	0.724336	Caprin2	caprin family member 2 [Source:MGI Symbol;Acc:MGI:2448541]
ENSMUSG00000029250	4284.8	-0.301375	0.169448	-1.77857	0.0753108	0.13161	0.88071	Polr2b	polymerase (RNA) II (DNA directed) polypeptide B [Source:MGI Symbol;Acc:MGI:2388280]
ENSMUSG00000029545	1350.24	-0.302193	0.184896	-1.63439	0.102176	0.171595	0.765495	Acads	acyl-Coenzyme A dehydrogenase, short chain [Source:MGI Symbol;Acc:MGI:87868]
ENSMUSG00000024474	5193.14	-0.30717	0.0808558	-3.79899	0.000145289	0.00043564	3.36087	Ik	IK cytokine [Source:MGI Symbol;Acc:MGI:1345142]
ENSMUSG00000022350	3761.59	-0.308669	0.136817	-2.25607	0.0240664	0.0484121	1.31505	Washc5	WASH complex subunit 5 [Source:MGI Symbol;Acc:MGI:2146110]
ENSMUSG00000020594	10664.5	-0.313634	0.177203	-1.76991	0.0767417	0.133746	0.873719	Pum2	pumilio RNA-binding family member 2 [Source:MGI Symbol;Acc:MGI:1931751]
ENSMUSG00000034274	1543.46	-0.315112	0.0927541	-3.39728	0.000680582	0.00185042	2.73273	Thoc5	THO complex 5 [Source:MGI Symbol;Acc:MGI:1351333]
ENSMUSG00000020534	360.103	-0.316089	0.245261	-1.28879	0.197473	0.298404	0.525195	Shmt1	serine hydroxymethyltransferase 1 (soluble) [Source:MGI Symbol;Acc:MGI:98299]
ENSMUSG00000068479	1779.16	-0.321293	0.120642	-2.66318	0.00774061	0.0174464	1.75829	Mfap1a	microfibrillar-associated protein 1A [Source:MGI Symbol;Acc:MGI:1914782]
ENSMUSG00000032621	2558.03	-0.332919	0.131513	-2.53145	0.0113593	0.024756	1.60632	Srek1	splicing regulatory glutamine/lysine-rich protein 1 [Source:MGI Symbol;Acc:MGI:2145245]
ENSMUSG00000067150	3016.84	-0.333547	0.152176	-2.19185	0.0283906	0.0560444	1.25147	Xpo5	exportin 5 [Source:MGI Symbol;Acc:MGI:1913789]
ENSMUSG00000022721	2470.63	-0.333861	0.101054	-3.30379	0.000953865	0.00253604	2.59584	Trmt2a	TRM2 tRNA methyltransferase 2A [Source:MGI Symbol;Acc:MGI:96270]
ENSMUSG00000028706	650.767	-0.334498	0.179152	-1.86711	0.0618856	0.111229	0.953783	Nsun4	NOL1/NOP2/Sun domain family, member 4 [Source:MGI Symbol;Acc:MGI:1919431]
ENSMUSG00000025266	3283.67	-0.335098	0.190146	-1.76232	0.0780157	0.135687	0.867463	Gnl3l	guanine nucleotide binding protein-like 3 (nucleolar)-like [Source:MGI Symbol;Acc:MGI:2448557]
ENSMUSG00000037608	7316.89	-0.337782	0.180922	-1.867	0.0619014	0.111248	0.953709	Bclaf1	BCL2-associated transcription factor 1 [Source:MGI Symbol;Acc:MGI:1917580]
ENSMUSG00000051329	2243.72	-0.338849	0.219036	-1.547	0.121863	0.199044	0.70105	Nup160	nucleoporin 160 [Source:MGI Symbol;Acc:MGI:1926227]
ENSMUSG00000071659	12628.8	-0.33903	0.178659	-1.89764	0.0577432	0.104817	0.979567	Hnrnpul2	heterogeneous nuclear ribonucleoprotein U-like 2 [Source:MGI Symbol;Acc:MGI:1915943]
ENSMUSG00000026192	3241.35	-0.343542	0.144243	-2.38168	0.0172337	0.0359432	1.44438	Atic	5-aminoimidazole-4-carboxamide ribonucleotide formyltransferase/IMP cyclohydrolase [Source:MGI Symbol;Acc:MGI:1351352]
ENSMUSG00000028649	12345.9	-0.344166	0.38173	-0.901596	0.367271	0.490422	0.30943	Macf1	microtubule-actin crosslinking factor 1 [Source:MGI Symbol;Acc:MGI:108559]
ENSMUSG00000027752	1153.96	-0.344452	0.123812	-2.78206	0.00540143	0.0125809	1.90029	Exosc8	exosome component 8 [Source:MGI Symbol;Acc:MGI:1916889]
ENSMUSG00000025261	11875.4	-0.345395	0.409714	-0.843016	0.39922	0.522943	0.281546	Huwe1	HECT, UBA and WWE domain containing 1 [Source:MGI Symbol;Acc:MGI:1926884]
ENSMUSG00000032582	3558.7	-0.349653	0.139947	-2.49847	0.012473	0.0269251	1.56984	Rbm6	RNA binding motif protein 6 [Source:MGI Symbol;Acc:MGI:1338037]
ENSMUSG00000027533	384.083	-0.350797	0.854859	-0.410357	0.681544	0.772972	0.111836	Fabp5	fatty acid binding protein 5, epidermal [Source:MGI Symbol;Acc:MGI:101790]
ENSMUSG00000027067	6828.96	-0.355863	0.0814379	-4.36975	1.24389e-05	4.33036e-05	4.36348	Ssrp1	structure specific recognition protein 1 [Source:MGI Symbol;Acc:MGI:107912]
ENSMUSG00000028622	943.364	-0.359372	0.171011	-2.10146	0.0356006	0.068599	1.16368	Mrpl37	mitochondrial ribosomal protein L37 [Source:MGI Symbol;Acc:MGI:1926268]
ENSMUSG00000024835	8134.31	-0.359525	0.0976039	-3.68351	0.00023004	0.000671384	3.17303	Coro1b	coronin, actin binding protein 1B [Source:MGI Symbol;Acc:MGI:1345963]
ENSMUSG00000036550	10542.2	-0.35973	0.321648	-1.1184	0.263396	0.376876	0.423801	Cnot1	CCR4-NOT transcription complex, subunit 1 [Source:MGI Symbol;Acc:MGI:2442402]
ENSMUSG00000048000	3455.96	-0.362525	0.151664	-2.39031	0.016834	0.0351753	1.45376	Gigyf2	GRB10 interacting GYF protein 2 [Source:MGI Symbol;Acc:MGI:2138584]
ENSMUSG00000024613	2538.33	-0.364668	0.116813	-3.12182	0.00179738	0.00457064	2.34002	Tcof1	treacle ribosome biogenesis factor 1 [Source:MGI Symbol;Acc:MGI:892003]
ENSMUSG00000026374	4242.27	-0.369908	0.106925	-3.4595	0.00054118	0.00149291	2.82597	Tsn	translin [Source:MGI Symbol;Acc:MGI:109263]
ENSMUSG00000040054	5505.55	-0.379252	0.209578	-1.8096	0.0703573	0.124268	0.905639	Baz2a	bromodomain adjacent to zinc finger domain, 2A [Source:MGI Symbol;Acc:MGI:2151152]
ENSMUSG00000002718	3153.98	-0.388964	0.169845	-2.29011	0.0220147	0.0447749	1.34896	Cse1l	chromosome segregation 1-like (S. cerevisiae) [Source:MGI Symbol;Acc:MGI:1339951]
ENSMUSG00000045817	23742.8	-0.390536	0.142747	-2.73586	0.00622182	0.0143089	1.84439	Zfp36l2	zinc finger protein 36, C3H type-like 2 [Source:MGI Symbol;Acc:MGI:107945]
ENSMUSG00000024045	5831.6	-0.392403	0.145807	-2.69124	0.00711865	0.01619	1.79075	Akap8	A kinase (PRKA) anchor protein 8 [Source:MGI Symbol;Acc:MGI:1928488]
ENSMUSG00000044150	331.225	-0.396231	0.20563	-1.92692	0.0539902	0.0987814	1.00532	Bclaf3	Bclaf1 and Thrap3 family member 3 [Source:MGI Symbol;Acc:MGI:2685992]
ENSMUSG00000030246	25.0624	-0.397875	0.838081	-0.474746	0.634968	0.734864	0.133793	Ldhb	lactate dehydrogenase B [Source:MGI Symbol;Acc:MGI:96763]
ENSMUSG00000001120	21.371	-0.399537	0.903678	-0.442123	0.6584	0.754507	0.122337	Pcbp3	poly(rC) binding protein 3 [Source:MGI Symbol;Acc:MGI:1890470]
ENSMUSG00000020069	1947.59	-0.400117	0.118176	-3.38576	0.000709817	0.00192446	2.71569	Hnrnph3	heterogeneous nuclear ribonucleoprotein H3 [Source:MGI Symbol;Acc:MGI:1926462]
ENSMUSG00000031256	1736.24	-0.402934	0.187715	-2.14652	0.0318316	0.0620433	1.20731	Cstf2	cleavage stimulation factor, 3' pre-RNA subunit 2 [Source:MGI Symbol;Acc:MGI:1343054]
ENSMUSG00000020783	2505.63	-0.4053	0.0893866	-4.53423	5.78136e-06	2.08975e-05	4.67991	Ncbp3	nuclear cap binding subunit 3 [Source:MGI Symbol;Acc:MGI:1914124]
ENSMUSG00000026707	484.282	-0.409121	0.204511	-2.00048	0.0454482	0.0849496	1.07084	Nsun6	NOL1/NOP2/Sun domain family member 6 [Source:MGI Symbol;Acc:MGI:1921705]
ENSMUSG00000048439	411.094	-0.410483	0.171167	-2.39814	0.0164786	0.0345248	1.46187	Nupl2	nucleoporin like 2 [Source:MGI Symbol;Acc:MGI:2387631]
ENSMUSG00000006005	9751.44	-0.415038	0.275624	-1.50581	0.132116	0.213319	0.670971	Tpr	translocated promoter region, nuclear basket protein [Source:MGI Symbol;Acc:MGI:1922066]
ENSMUSG00000027655	962.443	-0.420255	0.125971	-3.33612	0.000849554	0.00227646	2.64274	Dhx35	DEAH (Asp-Glu-Ala-His) box polypeptide 35 [Source:MGI Symbol;Acc:MGI:1918965]
ENSMUSG00000041632	350.692	-0.422133	0.191078	-2.20922	0.0271595	0.0538541	1.26878	Mrps27	mitochondrial ribosomal protein S27 [Source:MGI Symbol;Acc:MGI:1919064]
ENSMUSG00000022332	17.8545	-0.422717	0.927662	-0.45568	0.64862	0.745927	0.127304	Khdrbs3	KH domain containing, RNA binding, signal transduction associated 3 [Source:MGI Symbol;Acc:MGI:1313312]
ENSMUSG00000031527	3633.79	-0.423143	0.156299	-2.70726	0.00678413	0.0154842	1.81011	Eri1	exoribonuclease 1 [Source:MGI Symbol;Acc:MGI:1914526]
ENSMUSG00000015143	674.672	-0.424559	0.910811	-0.466133	0.641121	0.7398	0.130886	Actn1	actinin, alpha 1 [Source:MGI Symbol;Acc:MGI:2137706]
ENSMUSG00000032231	1887.54	-0.425948	1.14599	-0.371687	0.710126	0.795838	0.0991755	Anxa2	annexin A2 [Source:MGI Symbol;Acc:MGI:88246]
ENSMUSG00000020238	3071.35	-0.428883	0.139544	-3.07345	0.00211598	0.00530677	2.27517	Ncln	nicalin [Source:MGI Symbol;Acc:MGI:1926081]
ENSMUSG00000053333	1598.06	-0.429854	0.100011	-4.29806	1.72298e-05	5.8858e-05	4.23019	Dis3l2	DIS3 like 3'-5' exoribonuclease 2 [Source:MGI Symbol;Acc:MGI:2442555]
ENSMUSG00000041133	5844.35	-0.4358	0.142696	-3.05405	0.00225772	0.00563153	2.24937	Smc1a	structural maintenance of chromosomes 1A [Source:MGI Symbol;Acc:MGI:1344345]
ENSMUSG00000035247	13184.1	-0.438862	0.352351	-1.24553	0.212939	0.317822	0.497816	Hectd1	HECT domain E3 ubiquitin protein ligase 1 [Source:MGI Symbol;Acc:MGI:2384768]
ENSMUSG00000017548	4663.77	-0.439235	0.120554	-3.64347	0.000268983	0.000778594	3.10869	Suz12	SUZ12 polycomb repressive complex 2 subunit [Source:MGI Symbol;Acc:MGI:1261758]
ENSMUSG00000029427	2132.61	-0.443292	0.110285	-4.01952	5.83164e-05	0.000185096	3.7326	Zcchc8	zinc finger, CCHC domain containing 8 [Source:MGI Symbol;Acc:MGI:1917900]
ENSMUSG00000018554	44.599	-0.444854	0.353858	-1.25715	0.208698	0.312729	0.504831	Ybx2	Y box protein 2 [Source:MGI Symbol;Acc:MGI:1096372]
ENSMUSG00000003153	4934.04	-0.450493	0.165454	-2.72277	0.00647376	0.0148367	1.82866	Slc2a3	solute carrier family 2 (facilitated glucose transporter), member 3 [Source:MGI Symbol;Acc:MGI:95757]
ENSMUSG00000021577	8238.87	-0.45431	0.0925642	-4.90806	9.19834e-07	3.65547e-06	5.43706	Sdha	succinate dehydrogenase complex, subunit A, flavoprotein (Fp) [Source:MGI Symbol;Acc:MGI:1914195]
ENSMUSG00000038957	1711.66	-0.458845	0.110384	-4.15681	3.22721e-05	0.000106111	3.97424	Edc3	enhancer of mRNA decapping 3 [Source:MGI Symbol;Acc:MGI:2142951]
ENSMUSG00000025366	18449.1	-0.459488	0.076076	-6.03986	1.54251e-09	7.92315e-09	8.1011	Esyt1	extended synaptotagmin-like protein 1 [Source:MGI Symbol;Acc:MGI:1344426]
ENSMUSG00000052337	5459.33	-0.462199	0.082656	-5.59184	2.24678e-08	1.03987e-07	6.98302	Immt	inner membrane protein, mitochondrial [Source:MGI Symbol;Acc:MGI:1923864]
ENSMUSG00000027951	1695.85	-0.462476	0.270149	-1.71193	0.0869093	0.149082	0.826574	Adar	adenosine deaminase, RNA-specific [Source:MGI Symbol;Acc:MGI:1889575]
ENSMUSG00000055065	25428.2	-0.462614	0.204476	-2.26244	0.0236702	0.04772	1.3213	Ddx17	DEAD box helicase 17 [Source:MGI Symbol;Acc:MGI:1914290]
ENSMUSG00000022706	770.082	-0.463874	0.184067	-2.52014	0.0117308	0.0254763	1.59386	Mrpl40	mitochondrial ribosomal protein L40 [Source:MGI Symbol;Acc:MGI:1332635]
ENSMUSG00000027387	105.563	-0.470838	0.290784	-1.6192	0.105404	0.176315	0.75371	Zc3h8	zinc finger CCCH type containing 8 [Source:MGI Symbol;Acc:MGI:1930128]
ENSMUSG00000001089	1246.12	-0.476818	0.218316	-2.18407	0.0289572	0.0570085	1.24406	Luzp1	leucine zipper protein 1 [Source:MGI Symbol;Acc:MGI:107629]
ENSMUSG00000021476	457.772	-0.477354	0.19178	-2.48908	0.0128076	0.0275597	1.55973	Habp4	hyaluronic acid binding protein 4 [Source:MGI Symbol;Acc:MGI:1891713]
ENSMUSG00000015023	1613.59	-0.478404	0.115472	-4.14304	3.42725e-05	0.00011227	3.94974	Ddx19a	DEAD box helicase 19a [Source:MGI Symbol;Acc:MGI:99526]
ENSMUSG00000031683	1618.03	-0.478443	0.174414	-2.74315	0.00608527	0.014033	1.85285	Lsm6	LSM6 homolog, U6 small nuclear RNA and mRNA degradation associated [Source:MGI Symbol;Acc:MGI:1925901]
ENSMUSG00000052727	85.1727	-0.487682	0.768045	-0.634965	0.525451	0.640969	0.193163	Map1b	microtubule-associated protein 1B [Source:MGI Symbol;Acc:MGI:1306778]
ENSMUSG00000038290	2937.34	-0.488196	0.201679	-2.42065	0.0154926	0.0326858	1.48564	Smg6	SMG6 nonsense mediated mRNA decay factor [Source:MGI Symbol;Acc:MGI:2144117]
ENSMUSG00000048755	609.617	-0.492276	0.220839	-2.22912	0.0258062	0.0514906	1.28827	Mcat	malonyl CoA:ACP acyltransferase (mitochondrial) [Source:MGI Symbol;Acc:MGI:2388651]
ENSMUSG00000069769	1598.87	-0.49595	0.0972101	-5.10183	3.36384e-07	1.39502e-06	5.85542	Msi2	musashi RNA-binding protein 2 [Source:MGI Symbol;Acc:MGI:1923876]
ENSMUSG00000026915	1554.29	-0.497153	0.130614	-3.80627	0.000141077	0.000423852	3.37279	Strbp	spermatid perinuclear RNA binding protein [Source:MGI Symbol;Acc:MGI:104626]
ENSMUSG00000027649	1981.72	-0.497438	0.12459	-3.99259	6.53558e-05	0.000205955	3.68623	Ctnnbl1	catenin, beta like 1 [Source:MGI Symbol;Acc:MGI:1913892]
ENSMUSG00000034022	4560.69	-0.499733	0.11425	-4.37402	1.21976e-05	4.25058e-05	4.37155	Cpsf1	cleavage and polyadenylation specific factor 1 [Source:MGI Symbol;Acc:MGI:2679722]
ENSMUSG00000016409	1263.76	-0.500147	0.106775	-4.68411	2.81177e-06	1.05364e-05	4.97731	Nkap	NFKB activating protein [Source:MGI Symbol;Acc:MGI:1914300]
ENSMUSG00000070436	570.169	-0.50174	1.54265	-0.325245	0.744995	0.822233	0.0850051	Serpinh1	serine (or cysteine) peptidase inhibitor, clade H, member 1 [Source:MGI Symbol;Acc:MGI:88283]
ENSMUSG00000031060	2999.01	-0.502144	0.104564	-4.80225	1.56893e-06	6.0596e-06	5.21756	Rbm10	RNA binding motif protein 10 [Source:MGI Symbol;Acc:MGI:2384310]
ENSMUSG00000056493	2662.59	-0.503578	0.274375	-1.83537	0.0664516	0.118299	0.927019	Foxk1	forkhead box K1 [Source:MGI Symbol;Acc:MGI:1347488]
ENSMUSG00000048271	3199.31	-0.508016	0.241189	-2.1063	0.0351785	0.067866	1.16835	Rbm33	RNA binding motif protein 33 [Source:MGI Symbol;Acc:MGI:1919670]
ENSMUSG00000038884	520.257	-0.509062	0.138959	-3.6634	0.000248893	0.000722914	3.14091	Shfl	shiftless antiviral inhibitor of ribosomal frameshifting [Source:MGI Symbol;Acc:MGI:2441788]
ENSMUSG00000035047	894.691	-0.515442	0.264945	-1.94547	0.0517188	0.0950651	1.02198	Kri1	KRI1 homolog [Source:MGI Symbol;Acc:MGI:2384899]
ENSMUSG00000041415	9403.9	-0.524773	0.219247	-2.39352	0.0166875	0.0349044	1.45712	Dicer1	dicer 1, ribonuclease type III [Source:MGI Symbol;Acc:MGI:2177178]
ENSMUSG00000036752	6154.96	-0.528222	0.148837	-3.54899	0.000386712	0.0010907	2.9623	Tubb4b	tubulin, beta 4B class IVB [Source:MGI Symbol;Acc:MGI:1915472]
ENSMUSG00000054256	169.48	-0.536014	0.212439	-2.52315	0.0116309	0.025288	1.59709	Msi1	musashi RNA-binding protein 1 [Source:MGI Symbol;Acc:MGI:107376]
ENSMUSG00000002963	1811.51	-0.548923	0.150315	-3.65181	0.000260397	0.000754573	3.1223	Pnkp	polynucleotide kinase 3'- phosphatase [Source:MGI Symbol;Acc:MGI:1891698]
ENSMUSG00000060657	3610.88	-0.552984	0.165327	-3.3448	0.000823428	0.00221166	2.65528	Marf1	meiosis regulator and mRNA stability 1 [Source:MGI Symbol;Acc:MGI:2444505]
ENSMUSG00000038406	5603.18	-0.554775	0.117371	-4.72668	2.28215e-06	8.64218e-06	5.06338	Scaf1	SR-related CTD-associated factor 1 [Source:MGI Symbol;Acc:MGI:2141980]
ENSMUSG00000010362	234.666	-0.555368	0.242356	-2.29154	0.021932	0.0446239	1.35043	Rdm1	RAD52 motif 1 [Source:MGI Symbol;Acc:MGI:1913849]
ENSMUSG00000043535	3824.19	-0.557384	0.261549	-2.13109	0.033082	0.0642141	1.19237	Setx	senataxin [Source:MGI Symbol;Acc:MGI:2443480]
ENSMUSG00000026202	7516.9	-0.557498	0.132626	-4.20354	2.62777e-05	8.76007e-05	4.05749	Tuba4a	tubulin, alpha 4A [Source:MGI Symbol;Acc:MGI:1095410]
ENSMUSG00000020280	805.847	-0.564018	0.108403	-5.20298	1.9612e-07	8.32603e-07	6.07956	Pus10	pseudouridylate synthase 10 [Source:MGI Symbol;Acc:MGI:1921717]
ENSMUSG00000001445	1129.54	-0.568495	0.119168	-4.77054	1.83733e-06	7.05116e-06	5.15174	Mrpl10	mitochondrial ribosomal protein L10 [Source:MGI Symbol;Acc:MGI:1333801]
ENSMUSG00000038429	4901.71	-0.571311	0.0916769	-6.23179	4.61147e-10	2.47577e-09	8.60629	Usp5	ubiquitin specific peptidase 5 (isopeptidase T) [Source:MGI Symbol;Acc:MGI:1347343]
ENSMUSG00000004040	11152.3	-0.575337	0.173451	-3.31701	0.000909862	0.00242668	2.61499	Stat3	signal transducer and activator of transcription 3 [Source:MGI Symbol;Acc:MGI:103038]
ENSMUSG00000003660	7732.73	-0.576543	0.256093	-2.2513	0.0243663	0.0489409	1.31033	Snrnp200	small nuclear ribonucleoprotein 200 (U5) [Source:MGI Symbol;Acc:MGI:2444401]
ENSMUSG00000022770	2874.09	-0.579367	0.152481	-3.7996	0.000144929	0.000434747	3.36176	Dlg1	discs large MAGUK scaffold protein 1 [Source:MGI Symbol;Acc:MGI:107231]
ENSMUSG00000024853	10282.7	-0.584231	0.116392	-5.01951	5.18036e-07	2.10987e-06	5.67574	Sf3b2	splicing factor 3b, subunit 2 [Source:MGI Symbol;Acc:MGI:2441856]
ENSMUSG00000039660	771.677	-0.584343	0.117493	-4.97344	6.57749e-07	2.64778e-06	5.57712	Spout1	SPOUT domain containing methyltransferase 1 [Source:MGI Symbol;Acc:MGI:106544]
ENSMUSG00000030541	2566.95	-0.591654	0.13487	-4.38683	1.15012e-05	4.01849e-05	4.39594	Idh2	isocitrate dehydrogenase 2 (NADP+), mitochondrial [Source:MGI Symbol;Acc:MGI:96414]
ENSMUSG00000005198	9742.27	-0.591679	0.288722	-2.0493	0.0404325	0.0766246	1.11563	Polr2a	polymerase (RNA) II (DNA directed) polypeptide A [Source:MGI Symbol;Acc:MGI:98086]
ENSMUSG00000024507	2829.38	-0.592002	0.0913031	-6.48392	8.93695e-11	5.08326e-10	9.29386	Hsd17b4	hydroxysteroid (17-beta) dehydrogenase 4 [Source:MGI Symbol;Acc:MGI:105089]
ENSMUSG00000035093	4889.87	-0.592502	0.228182	-2.59663	0.0094144	0.020879	1.68029	Secisbp2l	SECIS binding protein 2-like [Source:MGI Symbol;Acc:MGI:1917604]
ENSMUSG00000040359	1404.18	-0.592611	0.167321	-3.54177	0.000397454	0.0011192	2.95109	Ufl1	UFM1 specific ligase 1 [Source:MGI Symbol;Acc:MGI:1914740]
ENSMUSG00000062908	1895.76	-0.59284	0.129811	-4.56693	4.94916e-06	1.8025e-05	4.74412	Acadm	acyl-Coenzyme A dehydrogenase, medium chain [Source:MGI Symbol;Acc:MGI:87867]
ENSMUSG00000034278	243.241	-0.596983	0.22083	-2.70336	0.00686417	0.0156517	1.80544	Dnajc17	DnaJ heat shock protein family (Hsp40) member C17 [Source:MGI Symbol;Acc:MGI:1916658]
ENSMUSG00000022019	1997.28	-0.603377	0.156155	-3.86397	0.00011156	0.000340543	3.46783	Tdrd3	tudor domain containing 3 [Source:MGI Symbol;Acc:MGI:2444023]
ENSMUSG00000022186	5188.18	-0.60528	0.0901461	-6.71443	1.88804e-11	1.12664e-10	9.94821	Oxct1	3-oxoacid CoA transferase 1 [Source:MGI Symbol;Acc:MGI:1914291]
ENSMUSG00000022779	2202.2	-0.612915	0.163536	-3.74789	0.000178326	0.00052811	3.27728	Top3b	topoisomerase (DNA) III beta [Source:MGI Symbol;Acc:MGI:1333803]
ENSMUSG00000031299	1551.21	-0.617574	0.129092	-4.78398	1.71861e-06	6.61477e-06	5.17949	Pdha1	pyruvate dehydrogenase E1 alpha 1 [Source:MGI Symbol;Acc:MGI:97532]
ENSMUSG00000031386	7844.72	-0.624012	0.290652	-2.14694	0.0317981	0.0619855	1.20771	Hcfc1	host cell factor C1 [Source:MGI Symbol;Acc:MGI:105942]
ENSMUSG00000029687	2561.9	-0.624197	0.165772	-3.7654	0.000166284	0.000494942	3.30545	Ezh2	enhancer of zeste 2 polycomb repressive complex 2 subunit [Source:MGI Symbol;Acc:MGI:107940]
ENSMUSG00000031816	928.2	-0.627845	0.122014	-5.14567	2.66564e-07	1.11797e-06	5.95157	Mthfsd	methenyltetrahydrofolate synthetase domain containing [Source:MGI Symbol;Acc:MGI:2679252]
ENSMUSG00000032939	1718.52	-0.629279	0.130977	-4.80451	1.55129e-06	5.99914e-06	5.22191	Nup93	nucleoporin 93 [Source:MGI Symbol;Acc:MGI:1919055]
ENSMUSG00000036249	2067.01	-0.636835	0.111693	-5.70164	1.18663e-08	5.63136e-08	7.24939	Rbm43	RNA binding motif protein 43 [Source:MGI Symbol;Acc:MGI:1918934]
ENSMUSG00000034610	1535.31	-0.641534	0.274256	-2.33918	0.0193262	0.0398628	1.39943	Tut4	terminal uridylyl transferase 4 [Source:MGI Symbol;Acc:MGI:2445126]
ENSMUSG00000028760	8839.15	-0.641703	0.222761	-2.88067	0.00396828	0.009481	2.02315	Eif4g3	eukaryotic translation initiation factor 4 gamma, 3 [Source:MGI Symbol;Acc:MGI:1923935]
ENSMUSG00000001525	27144.9	-0.649097	0.14322	-4.53216	5.83833e-06	2.10818e-05	4.67609	Tubb5	tubulin, beta 5 class I [Source:MGI Symbol;Acc:MGI:107812]
ENSMUSG00000034653	422.851	-0.660923	0.18935	-3.49047	0.000482163	0.00134201	2.87225	Ythdc2	YTH domain containing 2 [Source:MGI Symbol;Acc:MGI:2448561]
ENSMUSG00000053286	2091.32	-0.664776	0.118549	-5.60762	2.05123e-08	9.52077e-08	7.02133	Trmt1l	tRNA methyltransferase 1 like [Source:MGI Symbol;Acc:MGI:1916185]
ENSMUSG00000033565	145.748	-0.668668	1.28914	-0.518692	0.603976	0.70893	0.149396	Rbfox2	RNA binding protein, fox-1 homolog (C. elegans) 2 [Source:MGI Symbol;Acc:MGI:1933973]
ENSMUSG00000054309	2647.32	-0.669114	0.105588	-6.33703	2.34242e-10	1.29237e-09	8.88861	Cpsf3	cleavage and polyadenylation specificity factor 3 [Source:MGI Symbol;Acc:MGI:1859328]
ENSMUSG00000016503	411.34	-0.686942	0.139393	-4.92808	8.30395e-07	3.31437e-06	5.4796	Gtf3a	general transcription factor III A [Source:MGI Symbol;Acc:MGI:1913846]
ENSMUSG00000029624	627.957	-0.697029	0.146852	-4.74646	2.07008e-06	7.88711e-06	5.10308	Ptcd1	pentatricopeptide repeat domain 1 [Source:MGI Symbol;Acc:MGI:1919049]
ENSMUSG00000028759	8902.48	-0.699131	0.0792544	-8.82135	1.13085e-18	1.08086e-17	16.9662	Hp1bp3	heterochromatin protein 1, binding protein 3 [Source:MGI Symbol;Acc:MGI:109369]
ENSMUSG00000040725	8976.08	-0.700006	0.200397	-3.49309	0.000477462	0.0013305	2.87598	Hnrnpul1	heterogeneous nuclear ribonucleoprotein U-like 1 [Source:MGI Symbol;Acc:MGI:2443517]
ENSMUSG00000027254	162.298	-0.703317	0.605232	-1.16206	0.24521	0.355938	0.448626	Map1a	microtubule-associated protein 1 A [Source:MGI Symbol;Acc:MGI:1306776]
ENSMUSG00000005566	7393.1	-0.705475	0.10911	-6.46574	1.00805e-10	5.71986e-10	9.24261	Trim28	tripartite motif-containing 28 [Source:MGI Symbol;Acc:MGI:109274]
ENSMUSG00000020456	5867.35	-0.707456	0.168548	-4.19735	2.70052e-05	8.98983e-05	4.04625	Ogdh	oxoglutarate (alpha-ketoglutarate) dehydrogenase (lipoamide) [Source:MGI Symbol;Acc:MGI:1098267]
ENSMUSG00000068699	39.4792	-0.712586	0.418388	-1.70317	0.0885359	0.151528	0.819507	Flnc	filamin C, gamma [Source:MGI Symbol;Acc:MGI:95557]
ENSMUSG00000005698	5262.78	-0.713186	0.148336	-4.8079	1.52523e-06	5.90592e-06	5.22871	Ctcf	CCCTC-binding factor [Source:MGI Symbol;Acc:MGI:109447]
ENSMUSG00000048696	696.467	-0.717062	0.136748	-5.24367	1.57412e-07	6.74231e-07	6.17119	Mex3d	mex3 RNA binding family member D [Source:MGI Symbol;Acc:MGI:2681847]
ENSMUSG00000002957	2681.1	-0.720793	0.0885878	-8.13648	4.06945e-16	3.33733e-15	14.4766	Ap2a2	adaptor-related protein complex 2, alpha 2 subunit [Source:MGI Symbol;Acc:MGI:101920]
ENSMUSG00000059273	5259.93	-0.721791	0.229651	-3.14299	0.00167232	0.00427783	2.36878	Zc3h4	zinc finger CCCH-type containing 4 [Source:MGI Symbol;Acc:MGI:2682314]
ENSMUSG00000020228	1114.29	-0.730697	0.201229	-3.63118	0.000282133	0.000814759	3.08897	Helb	helicase (DNA) B [Source:MGI Symbol;Acc:MGI:2152895]
ENSMUSG00000026618	1820.77	-0.730824	0.13304	-5.49325	3.94603e-08	1.78759e-07	6.74773	Iars2	isoleucine-tRNA synthetase 2, mitochondrial [Source:MGI Symbol;Acc:MGI:1919586]
ENSMUSG00000028484	3152.03	-0.73194	0.0975962	-7.49967	6.3978e-14	4.56967e-13	12.3401	Psip1	PC4 and SFRS1 interacting protein 1 [Source:MGI Symbol;Acc:MGI:2142116]
ENSMUSG00000024483	3764.9	-0.732205	0.352668	-2.07619	0.0378763	0.0724165	1.14016	Ankhd1	ankyrin repeat and KH domain containing 1 [Source:MGI Symbol;Acc:MGI:1921733]
ENSMUSG00000029714	3280.28	-0.736586	0.13379	-5.50553	3.68067e-08	1.67204e-07	6.77675	Gigyf1	GRB10 interacting GYF protein 1 [Source:MGI Symbol;Acc:MGI:1888677]
ENSMUSG00000000439	530.983	-0.746099	0.162057	-4.60392	4.14611e-06	1.525e-05	4.81673	Mkrn2	makorin, ring finger protein, 2 [Source:MGI Symbol;Acc:MGI:1914277]
ENSMUSG00000018428	696.557	-0.746261	0.172526	-4.32549	1.5219e-05	5.24211e-05	4.28049	Akap1	A kinase (PRKA) anchor protein 1 [Source:MGI Symbol;Acc:MGI:104729]
ENSMUSG00000060244	107.684	-0.747737	0.267229	-2.79811	0.00514024	0.0120389	1.91941	Alyref2	Aly/REF export factor 2 [Source:MGI Symbol;Acc:MGI:1913144]
ENSMUSG00000026187	1178.75	-0.747896	0.114037	-6.55837	5.44006e-11	3.1356e-10	9.50368	Xrcc5	X-ray repair complementing defective repair in Chinese hamster cells 5 [Source:MGI Symbol;Acc:MGI:104517]
ENSMUSG00000010592	70.7951	-0.753971	0.335228	-2.24913	0.0245045	0.0491718	1.30828	Dazl	deleted in azoospermia-like [Source:MGI Symbol;Acc:MGI:1342328]
ENSMUSG00000048878	1806.05	-0.758325	0.144371	-5.2526	1.49964e-07	6.43374e-07	6.19154	Hexim1	hexamethylene bis-acetamide inducible 1 [Source:MGI Symbol;Acc:MGI:2385923]
ENSMUSG00000040675	1181.31	-0.770947	0.108823	-7.08443	1.39622e-12	9.07158e-12	11.0423	Mthfd1l	methylenetetrahydrofolate dehydrogenase (NADP+ dependent) 1-like [Source:MGI Symbol;Acc:MGI:1924836]
ENSMUSG00000031328	6807.2	-0.775473	0.205033	-3.78218	0.000155462	0.000464366	3.33314	Flna	filamin, alpha [Source:MGI Symbol;Acc:MGI:95556]
ENSMUSG00000044475	847.13	-0.784937	0.183159	-4.28555	1.8229e-05	6.2094e-05	4.20695	Ascc1	activating signal cointegrator 1 complex subunit 1 [Source:MGI Symbol;Acc:MGI:1916340]
ENSMUSG00000040549	4874.78	-0.790936	0.25088	-3.15265	0.00161797	0.00414933	2.38202	Ckap5	cytoskeleton associated protein 5 [Source:MGI Symbol;Acc:MGI:1923036]
ENSMUSG00000015217	709.299	-0.795179	0.167696	-4.74179	2.11837e-06	8.05516e-06	5.09393	Hmgb3	high mobility group box 3 [Source:MGI Symbol;Acc:MGI:1098219]
ENSMUSG00000009585	1060.61	-0.796775	0.144102	-5.52923	3.21641e-08	1.46808e-07	6.83325	Apobec3	apolipoprotein B mRNA editing enzyme, catalytic polypeptide 3 [Source:MGI Symbol;Acc:MGI:1933111]
ENSMUSG00000001983	390.637	-0.798642	0.184439	-4.33011	1.49035e-05	5.13761e-05	4.28924	Taco1	translational activator of mitochondrially encoded cytochrome c oxidase I [Source:MGI Symbol;Acc:MGI:1917457]
ENSMUSG00000050192	593.579	-0.807658	0.172909	-4.671	2.99744e-06	1.12004e-05	4.95077	Eif5a2	eukaryotic translation initiation factor 5A2 [Source:MGI Symbol;Acc:MGI:1933735]
ENSMUSG00000036572	992.353	-0.862566	0.19769	-4.36322	1.28164e-05	4.45445e-05	4.35121	Upf3b	UPF3 regulator of nonsense transcripts homolog B (yeast) [Source:MGI Symbol;Acc:MGI:1915384]
ENSMUSG00000022390	6046.24	-0.865701	0.217645	-3.97758	6.96193e-05	0.000218608	3.66033	Zc3h7b	zinc finger CCCH type containing 7B [Source:MGI Symbol;Acc:MGI:1328310]
ENSMUSG00000032410	3146.97	-0.867279	0.260052	-3.33502	0.00085293	0.00228406	2.64129	Xrn1	5'-3' exoribonuclease 1 [Source:MGI Symbol;Acc:MGI:891964]
ENSMUSG00000028405	1536.5	-0.868361	0.120193	-7.2247	5.02206e-13	3.36641e-12	11.4728	Aco1	aconitase 1 [Source:MGI Symbol;Acc:MGI:87879]
ENSMUSG00000021244	3146.08	-0.870613	0.25725	-3.3843	0.0007136	0.00193342	2.71367	Ylpm1	YLP motif containing 1 [Source:MGI Symbol;Acc:MGI:1926195]
ENSMUSG00000028318	622.817	-0.875558	0.125636	-6.96902	3.19148e-12	2.01476e-11	10.6958	Polr1e	polymerase (RNA) I polypeptide E [Source:MGI Symbol;Acc:MGI:1929022]
ENSMUSG00000022142	1936.6	-0.876139	0.182831	-4.79206	1.65076e-06	6.36635e-06	5.19611	Nup155	nucleoporin 155 [Source:MGI Symbol;Acc:MGI:2181182]
ENSMUSG00000020770	1693.99	-0.887216	0.111081	-7.9871	1.3815e-15	1.09886e-14	13.9591	Unk	unkempt family zinc finger [Source:MGI Symbol;Acc:MGI:2442456]
ENSMUSG00000004880	6244.92	-0.893154	0.140843	-6.34146	2.27591e-10	1.25698e-09	8.90067	Lbr	lamin B receptor [Source:MGI Symbol;Acc:MGI:2138281]
ENSMUSG00000006782	1066.12	-0.902471	0.173773	-5.19338	2.06515e-07	8.74801e-07	6.05809	Cnp	2',3'-cyclic nucleotide 3' phosphodiesterase [Source:MGI Symbol;Acc:MGI:88437]
ENSMUSG00000050043	2058.52	-0.907117	0.151075	-6.0044	1.9204e-09	9.8023e-09	8.00867	Tmx2	thioredoxin-related transmembrane protein 2 [Source:MGI Symbol;Acc:MGI:1914208]
ENSMUSG00000003360	4638.79	-0.91458	0.0969826	-9.43036	4.08703e-21	4.48639e-20	19.3481	Ddx23	DEAD box helicase 23 [Source:MGI Symbol;Acc:MGI:1921601]
ENSMUSG00000025404	3255.47	-0.949742	0.179249	-5.29844	1.16794e-07	5.06306e-07	6.29559	R3hdm2	R3H domain containing 2 [Source:MGI Symbol;Acc:MGI:1919000]
ENSMUSG00000029106	8191.47	-0.974292	0.133115	-7.31917	2.49509e-13	1.71381e-12	11.766	Add1	adducin 1 (alpha) [Source:MGI Symbol;Acc:MGI:87918]
ENSMUSG00000039607	85.9845	-0.985922	0.544128	-1.81193	0.0699969	0.123715	0.907579	Rbms3	RNA binding motif, single stranded interacting protein [Source:MGI Symbol;Acc:MGI:2444477]
ENSMUSG00000013629	2769.71	-1.00944	0.146812	-6.8757	6.16846e-12	3.82108e-11	10.4178	Cad	carbamoyl-phosphate synthetase 2, aspartate transcarbamylase, and dihydroorotase [Source:MGI Symbol;Acc:MGI:1916969]
ENSMUSG00000028693	1549.29	-1.01487	0.17299	-5.86667	4.44629e-09	2.19378e-08	7.65881	Nasp	nuclear autoantigenic sperm protein (histone-binding) [Source:MGI Symbol;Acc:MGI:1355328]
ENSMUSG00000074682	251.458	-1.01765	0.180219	-5.64675	1.63507e-08	7.65979e-08	7.11578	Zcchc3	zinc finger, CCHC domain containing 3 [Source:MGI Symbol;Acc:MGI:1915167]
ENSMUSG00000058672	6510.92	-1.03135	0.138061	-7.47026	8.00364e-14	5.67257e-13	12.2462	Tubb2a	tubulin, beta 2A class IIA [Source:MGI Symbol;Acc:MGI:107861]
ENSMUSG00000023104	14186.4	-1.03381	0.118448	-8.72798	2.59273e-18	2.42761e-17	16.6148	Rfc2	replication factor C (activator 1) 2 [Source:MGI Symbol;Acc:MGI:1341868]
ENSMUSG00000020459	1199.62	-1.04016	0.105766	-9.83445	8.00018e-23	9.65961e-22	21.015	Mtif2	mitochondrial translational initiation factor 2 [Source:MGI Symbol;Acc:MGI:1924034]
ENSMUSG00000026199	1246.9	-1.055	0.165567	-6.37205	1.8652e-10	1.03829e-09	8.98368	Ankzf1	ankyrin repeat and zinc finger domain containing 1 [Source:MGI Symbol;Acc:MGI:1098746]
ENSMUSG00000068036	706.044	-1.06388	0.289199	-3.67873	0.000234402	0.000683265	3.16541	Afdn	afadin, adherens junction formation factor [Source:MGI Symbol;Acc:MGI:1314653]
ENSMUSG00000023495	677.653	-1.08433	0.323496	-3.35191	0.000802563	0.00215903	2.66574	Pcbp4	poly(rC) binding protein 4 [Source:MGI Symbol;Acc:MGI:1890471]
ENSMUSG00000035051	957.664	-1.09565	0.20466	-5.35352	8.62575e-08	3.78666e-07	6.42174	Dhx57	DEAH (Asp-Glu-Ala-Asp/His) box polypeptide 57 [Source:MGI Symbol;Acc:MGI:2147067]
ENSMUSG00000029814	10.1287	-1.09802	0.836076	-1.3133	0.189083	0.288052	0.540529	Igf2bp3	insulin-like growth factor 2 mRNA binding protein 3 [Source:MGI Symbol;Acc:MGI:1890359]
ENSMUSG00000024590	2499.37	-1.10212	0.134463	-8.19645	2.47586e-16	2.06732e-15	14.6846	Lmnb1	lamin B1 [Source:MGI Symbol;Acc:MGI:96795]
ENSMUSG00000009941	20.9246	-1.10371	0.495804	-2.2261	0.0260074	0.0518676	1.2851	Nxf2	nuclear RNA export factor 2 [Source:MGI Symbol;Acc:MGI:1933192]
ENSMUSG00000066306	9373.74	-1.12437	0.184666	-6.08869	1.13836e-09	5.90608e-09	8.2287	Numa1	nuclear mitotic apparatus protein 1 [Source:MGI Symbol;Acc:MGI:2443665]
ENSMUSG00000054717	4625.4	-1.12787	0.192332	-5.86415	4.51451e-09	2.2264e-08	7.6524	Hmgb2	high mobility group box 2 [Source:MGI Symbol;Acc:MGI:96157]
ENSMUSG00000033392	1811.75	-1.13423	0.21818	-5.19858	2.00813e-07	8.51673e-07	6.06973	Clasp2	CLIP associating protein 2 [Source:MGI Symbol;Acc:MGI:1923749]
ENSMUSG00000041530	2553.93	-1.13868	0.216801	-5.25219	1.50301e-07	6.44687e-07	6.19065	Ago1	argonaute RISC catalytic subunit 1 [Source:MGI Symbol;Acc:MGI:2446630]
ENSMUSG00000039108	893.309	-1.14158	0.115823	-9.8562	6.4443e-23	7.80329e-22	21.1077	Lsm14b	LSM family member 14B [Source:MGI Symbol;Acc:MGI:3040677]
ENSMUSG00000014355	4551.42	-1.14538	0.23414	-4.89184	9.98974e-07	3.9566e-06	5.40268	Anapc1	anaphase promoting complex subunit 1 [Source:MGI Symbol;Acc:MGI:103097]
ENSMUSG00000024246	260.123	-1.14709	0.236206	-4.85631	1.19593e-06	4.69793e-06	5.32809	Thumpd2	THUMP domain containing 2 [Source:MGI Symbol;Acc:MGI:1919417]
ENSMUSG00000044986	11.2523	-1.15403	1.25132	-0.922247	0.3564	0.478656	0.319977	Tst	thiosulfate sulfurtransferase, mitochondrial [Source:MGI Symbol;Acc:MGI:98852]
ENSMUSG00000036109	240.048	-1.15837	0.227142	-5.09974	3.40129e-07	1.40973e-06	5.85087	Mbnl3	muscleblind like splicing factor 3 [Source:MGI Symbol;Acc:MGI:2444912]
ENSMUSG00000014329	62.9871	-1.18449	1.91638	-0.618085	0.536519	0.650295	0.18689	Bicc1	BicC family RNA binding protein 1 [Source:MGI Symbol;Acc:MGI:1933388]
ENSMUSG00000022031	2086.04	-1.1936	0.10776	-11.0765	1.63119e-28	2.56789e-27	26.5904	Elp3	elongator acetyltransferase complex subunit 3 [Source:MGI Symbol;Acc:MGI:1921445]
ENSMUSG00000001506	548.037	-1.20862	1.20127	-1.00611	0.314361	0.433628	0.362883	Col1a1	collagen, type I, alpha 1 [Source:MGI Symbol;Acc:MGI:88467]
ENSMUSG00000018199	1153.68	-1.2123	0.165297	-7.33406	2.23277e-13	1.54165e-12	11.812	Ro60	Ro60, Y RNA binding protein [Source:MGI Symbol;Acc:MGI:106652]
ENSMUSG00000004642	2302.21	-1.21601	0.128066	-9.49522	2.19736e-21	2.45025e-20	19.6108	Slbp	stem-loop binding protein [Source:MGI Symbol;Acc:MGI:108402]
ENSMUSG00000042535	2034.2	-1.23367	0.105345	-11.7108	1.12275e-31	2.06051e-30	29.686	Gtpbp1	GTP binding protein 1 [Source:MGI Symbol;Acc:MGI:109443]
ENSMUSG00000045193	2338.85	-1.24479	0.152038	-8.18736	2.67028e-16	2.22176e-15	14.6533	Cirbp	cold inducible RNA binding protein [Source:MGI Symbol;Acc:MGI:893588]
ENSMUSG00000021975	1023.83	-1.24601	0.110299	-11.2966	1.36427e-29	2.27292e-28	27.6434	Ints9	integrator complex subunit 9 [Source:MGI Symbol;Acc:MGI:1098533]
ENSMUSG00000020277	2899.05	-1.24673	0.190101	-6.55824	5.44452e-11	3.13731e-10	9.50344	Pfkl	phosphofructokinase, liver, B-type [Source:MGI Symbol;Acc:MGI:97547]
ENSMUSG00000024054	3532.47	-1.25993	0.244678	-5.14935	2.61393e-07	1.09759e-06	5.95956	Smchd1	SMC hinge domain containing 1 [Source:MGI Symbol;Acc:MGI:1921605]
ENSMUSG00000038507	772.78	-1.27285	0.127542	-9.97987	1.86709e-23	2.30707e-22	21.6369	Parp12	poly (ADP-ribose) polymerase family, member 12 [Source:MGI Symbol;Acc:MGI:2143990]
ENSMUSG00000041912	443.925	-1.27977	0.2157	-5.93311	2.97244e-09	1.48671e-08	7.82777	Tdrkh	tudor and KH domain containing protein [Source:MGI Symbol;Acc:MGI:1919884]
ENSMUSG00000037461	1643.14	-1.2915	0.149834	-8.61948	6.72603e-18	6.15059e-17	16.2111	Ints7	integrator complex subunit 7 [Source:MGI Symbol;Acc:MGI:1924315]
ENSMUSG00000020290	4561.13	-1.29881	0.121795	-10.6639	1.50148e-26	2.12906e-25	24.6718	Xpo1	exportin 1 [Source:MGI Symbol;Acc:MGI:2144013]
ENSMUSG00000024135	845.403	-1.30754	0.213491	-6.12456	9.0934e-10	4.7505e-09	8.32326	Srbd1	S1 RNA binding domain 1 [Source:MGI Symbol;Acc:MGI:1925836]
ENSMUSG00000019942	1167.35	-1.30922	0.28641	-4.57113	4.8509e-06	1.76793e-05	4.75253	Cdk1	cyclin-dependent kinase 1 [Source:MGI Symbol;Acc:MGI:88351]
ENSMUSG00000004085	857.905	-1.31097	0.145253	-9.02545	1.78961e-19	1.78556e-18	17.7482	Map3k20	mitogen-activated protein kinase kinase kinase 20 [Source:MGI Symbol;Acc:MGI:2443258]
ENSMUSG00000062380	37.3726	-1.31882	0.502775	-2.62308	0.00871399	0.0194624	1.7108	Tubb3	tubulin, beta 3 class III [Source:MGI Symbol;Acc:MGI:107813]
ENSMUSG00000031393	2860.42	-1.33424	0.190679	-6.9973	2.6094e-12	1.65769e-11	10.7805	Mecp2	methyl CpG binding protein 2 [Source:MGI Symbol;Acc:MGI:99918]
ENSMUSG00000035517	756.768	-1.33927	0.227104	-5.89718	3.69769e-09	1.83599e-08	7.73613	Tdrd7	tudor domain containing 7 [Source:MGI Symbol;Acc:MGI:2140279]
ENSMUSG00000002227	345.669	-1.34406	0.188013	-7.14876	8.75639e-13	5.77081e-12	11.2388	Mov10	Mov10 RISC complex RNA helicase [Source:MGI Symbol;Acc:MGI:97054]
ENSMUSG00000028763	2191.72	-1.3527	0.254221	-5.32094	1.03231e-07	4.50558e-07	6.34625	Hspg2	perlecan (heparan sulfate proteoglycan 2) [Source:MGI Symbol;Acc:MGI:96257]
ENSMUSG00000029726	4726.59	-1.36228	0.120824	-11.2748	1.74688e-29	2.89894e-28	27.5378	Mepce	methylphosphate capping enzyme [Source:MGI Symbol;Acc:MGI:106477]
ENSMUSG00000049932	1163.39	-1.37329	0.232317	-5.91127	3.39476e-09	1.69114e-08	7.77182	H2ax	H2A.X variant histone [Source:MGI Symbol;Acc:MGI:102688]
ENSMUSG00000026496	3027.23	-1.39795	0.109704	-12.743	3.41076e-37	7.73715e-36	35.1114	Parp1	poly (ADP-ribose) polymerase family, member 1 [Source:MGI Symbol;Acc:MGI:1340806]
ENSMUSG00000034818	12.5398	-1.4118	0.686476	-2.05658	0.0397262	0.0754958	1.12208	Celf5	CUGBP, Elav-like family member 5 [Source:MGI Symbol;Acc:MGI:2442333]
ENSMUSG00000029554	498.116	-1.4127	0.165382	-8.54203	1.3188e-17	1.18994e-16	15.9245	Mad1l1	MAD1 mitotic arrest deficient 1-like 1 [Source:MGI Symbol;Acc:MGI:1341857]
ENSMUSG00000036983	187.105	-1.43467	0.24585	-5.83555	5.36137e-09	2.63115e-08	7.57985	Tfb1m	transcription factor B1, mitochondrial [Source:MGI Symbol;Acc:MGI:2146851]
ENSMUSG00000026576	330.703	-1.4415	0.263263	-5.47551	4.36251e-08	1.96573e-07	6.70648	Atp1b1	ATPase, Na+/K+ transporting, beta 1 polypeptide [Source:MGI Symbol;Acc:MGI:88108]
ENSMUSG00000042557	2915.99	-1.46249	0.188427	-7.7616	8.38665e-15	6.30998e-14	13.2	Sin3a	transcriptional regulator, SIN3A (yeast) [Source:MGI Symbol;Acc:MGI:107157]
ENSMUSG00000002731	580.05	-1.4688	0.136115	-10.7909	3.80133e-27	5.5541e-26	25.2554	Prkra	protein kinase, interferon inducible double stranded RNA dependent activator [Source:MGI Symbol;Acc:MGI:1344375]
ENSMUSG00000004099	5771.95	-1.47149	0.182714	-8.05352	8.04494e-16	6.49184e-15	14.1876	Dnmt1	DNA methyltransferase (cytosine-5) 1 [Source:MGI Symbol;Acc:MGI:94912]
ENSMUSG00000000751	4749.07	-1.47359	0.117771	-12.5123	6.39221e-36	1.37481e-34	33.8618	Rpa1	replication protein A1 [Source:MGI Symbol;Acc:MGI:1915525]
ENSMUSG00000025571	2607.63	-1.47476	0.219182	-6.72847	1.71452e-11	1.02903e-10	9.98757	Tnrc6c	trinucleotide repeat containing 6C [Source:MGI Symbol;Acc:MGI:2443265]
ENSMUSG00000022685	1328.47	-1.47792	0.109387	-13.5109	1.34932e-41	3.68095e-40	39.434	Parn	poly(A)-specific ribonuclease (deadenylation nuclease) [Source:MGI Symbol;Acc:MGI:1921358]
ENSMUSG00000027510	1902.67	-1.50248	0.178887	-8.39905	4.50101e-17	3.91445e-16	15.4073	Rbm38	RNA binding motif protein 38 [Source:MGI Symbol;Acc:MGI:1889294]
ENSMUSG00000039456	1850.03	-1.5067	0.130867	-11.5132	1.13206e-30	1.99951e-29	28.6991	Morc3	microrchidia 3 [Source:MGI Symbol;Acc:MGI:2136841]
ENSMUSG00000020086	13.0865	-1.53376	0.842265	-1.82099	0.0686083	0.121667	0.914826	Macroh2a2	macroH2A.2 histone [Source:MGI Symbol;Acc:MGI:3037658]
ENSMUSG00000041859	5284.6	-1.54791	0.095828	-16.153	1.08138e-58	5.23168e-57	56.2814	Mcm3	minichromosome maintenance complex component 3 [Source:MGI Symbol;Acc:MGI:101845]
ENSMUSG00000022881	307.359	-1.55371	0.192051	-8.09008	5.96231e-16	4.84455e-15	14.3147	Rfc4	replication factor C (activator 1) 4 [Source:MGI Symbol;Acc:MGI:2146571]
ENSMUSG00000008393	1177.11	-1.58138	0.173356	-9.12214	7.36521e-20	7.50435e-19	18.1247	Carhsp1	calcium regulated heat stable protein 1 [Source:MGI Symbol;Acc:MGI:1196368]
ENSMUSG00000047888	3555.09	-1.58331	0.250486	-6.32094	2.59979e-10	1.42766e-09	8.84538	Tnrc6b	trinucleotide repeat containing 6b [Source:MGI Symbol;Acc:MGI:2443730]
ENSMUSG00000034021	1593.13	-1.58712	0.207525	-7.64784	2.04381e-14	1.50768e-13	12.8217	Pds5b	PDS5 cohesin associated factor B [Source:MGI Symbol;Acc:MGI:2140945]
ENSMUSG00000071337	1817.03	-1.58827	0.103297	-15.3757	2.38259e-53	9.68705e-52	51.0138	Tia1	cytotoxic granule-associated RNA binding protein 1 [Source:MGI Symbol;Acc:MGI:107914]
ENSMUSG00000032216	37455.9	-1.59711	0.158566	-10.0722	7.3309e-24	9.22559e-23	22.035	Nedd4	neural precursor cell expressed, developmentally down-regulated 4 [Source:MGI Symbol;Acc:MGI:97297]
ENSMUSG00000040249	1202.2	-1.66589	1.12167	-1.48519	0.137495	0.220638	0.656319	Lrp1	low density lipoprotein receptor-related protein 1 [Source:MGI Symbol;Acc:MGI:96828]
ENSMUSG00000006281	1461.54	-1.68844	0.163212	-10.3451	4.40533e-25	5.85771e-24	23.2323	Tep1	telomerase associated protein 1 [Source:MGI Symbol;Acc:MGI:109573]
ENSMUSG00000000631	3880.23	-1.69288	0.119858	-14.1241	2.6997e-45	8.51897e-44	43.0696	Myo18a	myosin XVIIIA [Source:MGI Symbol;Acc:MGI:2667185]
ENSMUSG00000029730	3039.29	-1.70927	0.134474	-12.7108	5.15216e-37	1.16003e-35	34.9355	Mcm7	minichromosome maintenance complex component 7 [Source:MGI Symbol;Acc:MGI:1298398]
ENSMUSG00000043639	233.804	-1.7361	0.355714	-4.88059	1.05768e-06	4.17817e-06	5.37901	Rbm20	RNA binding motif protein 20 [Source:MGI Symbol;Acc:MGI:1920963]
ENSMUSG00000024588	1821.56	-1.74777	0.0998485	-17.5042	1.33139e-68	8.63442e-67	66.0638	Fech	ferrochelatase [Source:MGI Symbol;Acc:MGI:95513]
ENSMUSG00000022191	1766.18	-1.7702	0.159411	-11.1046	1.191e-28	1.88757e-27	26.7241	Drosha	drosha, ribonuclease type III [Source:MGI Symbol;Acc:MGI:1261425]
ENSMUSG00000033065	631.996	-1.7833	0.175551	-10.1583	3.04262e-24	3.89153e-23	22.4099	Pfkm	phosphofructokinase, muscle [Source:MGI Symbol;Acc:MGI:97548]
ENSMUSG00000041607	2084.4	-1.79555	0.197301	-9.10055	8.98785e-20	9.13124e-19	18.0395	Mbp	myelin basic protein [Source:MGI Symbol;Acc:MGI:96925]
ENSMUSG00000060261	8365.52	-1.84537	0.132992	-13.8757	8.88767e-44	2.60615e-42	41.584	Gtf2i	general transcription factor II I [Source:MGI Symbol;Acc:MGI:1202722]
ENSMUSG00000021488	3458.76	-1.87303	0.214434	-8.73476	2.44184e-18	2.29039e-17	16.6401	Nsd1	nuclear receptor-binding SET-domain protein 1 [Source:MGI Symbol;Acc:MGI:1276545]
ENSMUSG00000033970	399.987	-1.91147	0.237238	-8.05719	7.80673e-16	6.31166e-15	14.1999	Rfc3	replication factor C (activator 1) 3 [Source:MGI Symbol;Acc:MGI:1916513]
ENSMUSG00000005410	2859.81	-2.0587	0.136448	-15.0878	1.94954e-51	7.43994e-50	49.1284	Mcm5	minichromosome maintenance complex component 5 [Source:MGI Symbol;Acc:MGI:103197]
ENSMUSG00000064302	1238.18	-2.08321	0.226851	-9.18318	4.18564e-20	4.31672e-19	18.3648	Clasp1	CLIP associating protein 1 [Source:MGI Symbol;Acc:MGI:1923957]
ENSMUSG00000020330	1110.14	-2.08665	0.176601	-11.8156	3.24078e-32	6.06879e-31	30.2169	Hmmr	hyaluronan mediated motility receptor (RHAMM) [Source:MGI Symbol;Acc:MGI:104667]
ENSMUSG00000020898	805.596	-2.09344	0.132539	-15.7949	3.37178e-56	1.51351e-54	53.82	Ctc1	CTS telomere maintenance complex component 1 [Source:MGI Symbol;Acc:MGI:1916214]
ENSMUSG00000005370	1639.45	-2.10821	0.150645	-13.9946	1.68181e-44	5.13826e-43	42.2892	Msh6	mutS homolog 6 [Source:MGI Symbol;Acc:MGI:1343961]
ENSMUSG00000019961	5197.75	-2.11968	0.117726	-18.0051	1.77612e-72	1.2904e-70	69.8893	Tmpo	thymopoietin [Source:MGI Symbol;Acc:MGI:106920]
ENSMUSG00000039652	137.926	-2.15136	0.306294	-7.02385	2.15838e-12	1.37821e-11	10.8607	Cpeb3	cytoplasmic polyadenylation element binding protein 3 [Source:MGI Symbol;Acc:MGI:2443075]
ENSMUSG00000033712	2276.69	-2.17304	0.12964	-16.7621	4.61823e-63	2.54267e-61	60.5947	Ccar2	cell cycle activator and apoptosis regulator 2 [Source:MGI Symbol;Acc:MGI:2444228]
ENSMUSG00000052928	228.843	-2.19258	0.242611	-9.03744	1.60387e-19	1.60707e-18	17.794	Ctif	CBP80/20-dependent translation initiation factor [Source:MGI Symbol;Acc:MGI:2685518]
ENSMUSG00000025262	505.829	-2.19563	0.278368	-7.88752	3.08263e-15	2.39518e-14	13.6207	Fam120c	family with sequence similarity 120, member C [Source:MGI Symbol;Acc:MGI:2387687]
ENSMUSG00000026193	3998.51	-2.23396	1.0405	-2.14701	0.0317921	0.0619845	1.20772	Fn1	fibronectin 1 [Source:MGI Symbol;Acc:MGI:95566]
ENSMUSG00000036777	1146.25	-2.28599	0.386348	-5.91692	3.28018e-09	1.63792e-08	7.78571	Anln	anillin, actin binding protein [Source:MGI Symbol;Acc:MGI:1920174]
ENSMUSG00000027306	1346.55	-2.31425	0.183812	-12.5903	2.38721e-36	5.23009e-35	34.2815	Nusap1	nucleolar and spindle associated protein 1 [Source:MGI Symbol;Acc:MGI:2675669]
ENSMUSG00000035045	154.728	-2.34369	0.260048	-9.01251	2.01393e-19	2.00275e-18	17.6984	Zc3h12b	zinc finger CCCH-type containing 12B [Source:MGI Symbol;Acc:MGI:2442133]
ENSMUSG00000020914	5828.56	-2.3665	0.131202	-18.0371	9.96153e-73	7.33821e-71	70.1344	Top2a	topoisomerase (DNA) II alpha [Source:MGI Symbol;Acc:MGI:98790]
ENSMUSG00000025001	732.394	-2.47892	0.175886	-14.094	4.1372e-45	1.29583e-43	42.8875	Hells	helicase, lymphoid specific [Source:MGI Symbol;Acc:MGI:106209]
ENSMUSG00000036054	3532.15	-2.51361	0.12961	-19.3937	8.72961e-84	8.42746e-82	81.0743	Sugp2	SURP and G patch domain containing 2 [Source:MGI Symbol;Acc:MGI:2678085]
ENSMUSG00000022385	548.407	-2.5953	0.347799	-7.46207	8.51743e-14	6.03066e-13	12.2196	Gtse1	G two S phase expressed protein 1 [Source:MGI Symbol;Acc:MGI:1352755]
ENSMUSG00000070327	2111.08	-2.69596	0.307302	-8.77299	1.73977e-18	1.64721e-17	16.7833	Rnf213	ring finger protein 213 [Source:MGI Symbol;Acc:MGI:1289196]
ENSMUSG00000020315	5805.38	-2.78257	0.170495	-16.3205	7.05505e-60	3.54294e-58	57.4506	Sptbn1	spectrin beta, non-erythrocytic 1 [Source:MGI Symbol;Acc:MGI:98388]
ENSMUSG00000024151	1505.74	-2.82627	0.131263	-21.5313	7.9299e-103	1.17241e-100	99.9309	Msh2	mutS homolog 2 [Source:MGI Symbol;Acc:MGI:101816]
ENSMUSG00000079553	552.985	-2.91761	0.324285	-8.99704	2.31894e-19	2.29742e-18	17.6388	Kifc1	kinesin family member C1 [Source:MGI Symbol;Acc:MGI:109596]
ENSMUSG00000038943	1191.6	-3.04533	0.142677	-21.3442	4.41105e-101	6.17605e-99	98.2093	Prc1	protein regulator of cytokinesis 1 [Source:MGI Symbol;Acc:MGI:1858961]
ENSMUSG00000031004	6049.63	-3.28361	0.278407	-11.7943	4.17729e-32	7.80179e-31	30.1078	Mki67	antigen identified by monoclonal antibody Ki 67 [Source:MGI Symbol;Acc:MGI:106035]
ENSMUSG00000058290	699.566	-3.41544	0.198907	-17.171	4.37483e-66	2.68095e-64	63.5717	Espl1	extra spindle pole bodies 1, separase [Source:MGI Symbol;Acc:MGI:2146156]
ENSMUSG00000059708	391.453	-3.58292	0.180476	-19.8526	1.04554e-87	1.09975e-85	84.9587	Akap17b	A kinase (PRKA) anchor protein 17B [Source:MGI Symbol;Acc:MGI:2443758]
ENSMUSG00000045659	15.8872	-3.5924	0.808718	-4.4421	8.9086e-06	3.1517e-05	4.50145	Plekha7	pleckstrin homology domain containing, family A member 7 [Source:MGI Symbol;Acc:MGI:2445094]

## Sheet: Functional categories
Supplementary Figure 1b. Gene ontology analysis of differentially expressed RBP genes in IgE-stimulated BMMCs. Genes falling into RNA metabolic process GO term are shown.
log2FC>0.5	628
log2FC<-0.5	199
total	827
Out of 827 DE genes:
435	57	37	297	34	115	82
GO:0016070 RNA metabolic process	GO:0043487 Regulation of RNA stability	GO:0009451 RNA Modification	GO:0006396 RNA Processing	GO:0006403 RNA Localization	GO:0006412 Translation	Others
Rbfox3	0	0	1	0	0
Trim71	1	0	1	0	1
Mbnl2	0	0	1	0	0
Sub1	0	0	0	0	0
Isy1	0	0	1	0	0
Rrp1b	0	0	1	0	0
Utp14b	0	0	1	0	0
Ppan	0	0	1	0	0
Cavin1	0	0	0	0	0
Etf1	0	0	0	0	1
Hmga1	0	0	0	0	0
Mak16	0	0	1	0	0
Zfp36	1	0	0	1	1
Gtpbp4	0	0	1	0	0
Ddx21	0	0	1	0	0
Basp1	0	0	0	0	0
Utp4	0	0	1	0	0
Tfrc	0	0	0	0	0
Rrp12	0	0	1	0	0
Htatsf1	0	0	1	0	0
Wdr43	0	0	1	0	0
Tsr1	0	0	1	0	0
Rrp15	0	0	1	0	0
Rrp9	0	0	1	0	0
Elac2	0	0	1	0	0
Nifk	0	0	1	0	0
Hsph1	0	0	0	0	0
Nolc1	0	0	0	0	1
Gnl3	0	0	0	0	0
Riox1	0	0	0	0	0
Nop2	0	1	1	0	0
Pabpn1	0	0	1	1	0
Brix1	0	0	1	0	0
Rc3h1	1	0	0	0	1
Sqstm1	0	0	0	0	0
Pop1	0	0	1	0	0
Lrrfip1	0	0	0	0	0
Wdr75	0	0	1	0	0
Rrs1	0	0	1	0	0
Eif6	0	0	1	0	1
Rbm12	0	0	1	0	0
Rsl1d1	0	0	1	0	0
Vim	1	0	0	0	1
Ctnnb1	0	0	0	0	0
Pprc1	0	0	0	0	0
Magoh	0	0	1	1	1
Ago2	1	0	1	0	1
Heatr1	0	0	1	0	0
Fbl	0	1	1	1	0
Utp25	0	0	1	0	0
Sf3b4	0	0	1	0	0
Snrpf	0	0	1	0	0
Hspa8	0	0	1	0	0
Mphosph10	0	0	1	0	0
Mrto4	0	0	1	0	0
Rrp8	0	0	1	0	0
C1qbp	0	0	1	0	1
Trmt10c	0	1	1	0	1
Mybbp1a	0	0	0	0	0
Cnbp	0	0	0	0	1
Pwp2	0	0	1	0	0
Mtpap	0	0	1	0	0
Esf1	0	0	1	0	0
Dimt1	0	1	1	0	0
Rbm4	0	0	1	0	1
Nhp2	0	1	1	0	0
Ncbp1	0	0	1	1	1
Ftsj3	0	1	1	0	0
Snrpa1	0	0	1	0	0
Zfp36l1	1	0	1	1	1
Kdm1a	0	0	0	0	0
Ctu2	0	1	1	0	0
Lgals3	0	0	1	0	0
Srsf10	0	0	1	0	0
Npm1	1	0	1	1	1
U2af1	0	0	1	0	0
Mettl1	1	1	1	0	0
Prkci	0	0	0	0	0
Ngdn	0	0	1	0	1
Strap	0	0	1	0	0
Ppargc1b	0	0	0	0	0
Dkc1	1	1	1	1	0
Rpf2	0	0	1	0	0
Nop9	0	0	1	0	0
Ddx18	0	0	1	0	0
Snrpd1	0	0	1	0	0
Rpl35	0	0	1	0	1
Ptbp1	1	0	1	0	1
Zc3h12d	1	0	0	0	1
Nufip1	0	0	0	0	0
Rpl35a	0	0	1	0	1
Tbrg4	1	0	1	0	0
Usp36	0	0	1	0	0
Ebna1bp2	0	0	1	0	0
Wdr36	0	0	1	0	0
Fubp1	0	0	0	0	0
Pspc1	0	0	0	0	0
Snrpb	0	0	1	0	0
Dnttip2	0	0	1	0	0
Ddx27	0	0	1	0	0
Urb1	0	0	1	0	0
Hnrnpc	1	1	1	0	0
Hnrnpab	0	1	0	1	0
Nup98	0	0	1	1	0
Rbm34	0	0	1	0	0
Dis3	0	0	1	0	0
Larp7	0	1	1	0	0
Gar1	0	1	1	0	0
Nop14	0	0	1	0	0
Pwp1	0	0	1	0	0
Mrm3	0	0	1	0	0
Ube2n	0	0	0	0	0
Nsa2	0	0	1	0	0
Ddx56	0	0	1	0	0
Nat10	0	1	1	0	1
Yars2	0	0	0	0	1
Exosc1	0	0	1	0	0
Abt1	0	0	1	0	0
Sfpq	0	0	1	0	0
Ahnak	0	0	1	0	0
Nol11	0	0	1	0	0
Nsun2	1	1	1	1	0
Noc2l	0	0	0	0	0
Purb	0	0	0	0	0
Cebpz	0	0	0	0	0
Apex1	1	0	0	0	0
Gtf2f1	0	0	0	0	0
Naca	0	0	0	0	0
Igf2bp2	1	0	0	1	1
Smndc1	0	0	1	0	0
Rrp7a	0	0	1	0	0
Nol10	0	0	1	0	0
Pum1	1	0	1	0	1
Rps13	0	0	1	0	1
Srfbp1	0	0	1	0	0
Utp15	0	0	1	0	0
Rbbp7	0	0	0	0	0
Snu13	0	0	1	0	0
Exosc3	1	0	1	0	1
Utp11	0	0	1	0	0
Rpf1	0	0	1	0	0
Hnrnpa2b1	0	0	1	1	0
Dcaf13	0	0	1	0	0
Mrpl12	0	0	0	0	1
Rpp38	0	0	1	0	0
Zc3h12a	1	0	0	0	1
Rps28	0	0	1	0	1
Utp18	0	0	1	0	0
Rpl10a	0	0	1	0	1
Sltm	0	0	1	0	0
Naf1	1	1	1	0	0
Rrp1	0	0	1	0	0
Mphosph6	0	0	1	0	0
Wdr3	0	0	1	0	0
Pes1	0	0	1	0	0
Rbm3	0	0	1	0	1
Lyar	0	0	1	0	0
Rps8	0	0	1	0	1
Rps3	0	0	0	0	1
Pabpc1	1	0	1	0	1
Ythdf2	1	0	1	0	1
Naa15	0	0	0	0	0
Ywhaz	0	0	0	0	0
Tra2b	0	0	1	0	0
Rbm15	0	1	1	0	0
Nol6	0	0	1	1	0
Rpl7l1	0	0	1	0	0
Lsm7	0	0	1	0	0
Rps14	0	0	0	0	1
Bysl	0	0	1	0	0
Hnrnpa1	0	0	1	1	0
Ybx3	0	0	0	0	0
Dnajc2	0	0	0	0	0
Hnrnpu	1	0	1	1	1
Utp3	0	0	1	0	0
Farsb	0	0	0	0	1
Rbm4b	0	0	1	0	1
Rps25	0	0	1	0	1
Rpl27	0	0	1	0	1
Rpl23	0	0	0	0	1
Mocs3	0	1	1	0	0
Prkrip1	0	0	1	0	0
Elavl1	1	0	0	0	1
Dhx15	0	0	1	0	0
Cdk9	0	0	1	0	0
Gspt1	0	0	0	0	1
Rps24	0	0	1	0	1
Rps17	0	0	1	0	1
Snrpd2	0	0	1	0	0
Imp3	0	0	1	0	0
Snrpd3	0	0	1	0	0
Lrrc47	0	0	0	0	1
Farsa	0	0	0	0	1
Rps27	0	0	1	0	1
Rps21	0	0	1	0	1
Brd2	0	0	0	0	0
Thoc1	0	0	1	1	0
Ptma	0	0	0	0	0
Smarca5	0	0	0	0	0
Hnrnpk	0	0	1	0	0
Rpl26	0	0	1	0	1
Rps6	0	0	1	0	1
Trnt1	0	0	1	0	1
Larp1	1	0	0	0	1
Hnrnpd	1	0	0	0	1
Hdgf	0	0	0	0	0
Scaf8	0	0	1	0	0
Ncl	0	0	1	0	1
Tfb2m	0	1	1	0	0
Phax	1	0	0	1	0
Imp4	0	0	1	0	0
Phf5a	0	0	1	0	0
Lsm11	0	0	1	0	0
Snrpb2	0	0	1	0	0
Rps26	0	0	1	0	1
Srsf2	0	0	1	0	0
Eif3e	0	0	0	0	1
Tet2	0	0	0	0	0
Rps16	0	0	1	0	1
Gatad2a	0	0	0	0	0
Snrnp35	0	0	1	0	0
Srsf9	0	0	1	0	0
Rps7	0	0	1	0	1
Hnrnph1	0	0	1	0	0
Rbm8a	0	0	1	1	0
Rpl7a	0	0	1	0	1
Tardbp	1	0	1	0	1
Tbl3	0	0	1	0	0
Thumpd1	0	1	1	0	0
Pfn1	0	0	0	0	0
Pdcd11	0	0	1	0	0
Emg1	0	1	1	0	0
Syncrip	1	1	1	0	1
Rnmt	0	0	1	0	0
Tarbp2	0	0	1	0	1
Ddx10	0	0	1	0	0
Rps19	0	0	1	0	1
Ilf3	0	0	0	0	1
Rps15	0	0	1	0	1
Cpsf6	0	0	1	1	0
Dnd1	1	0	0	0	1
Wdr46	0	0	1	0	0
Sap18	0	0	1	0	0
Zcrb1	0	0	1	0	0
Rbm19	0	0	1	0	0
Rpl7	0	0	1	0	1
Mettl16	1	1	1	0	1
Tra2a	0	0	1	0	0
Rpl11	0	0	1	0	1
Trmt10a	0	1	1	0	0
Ddx49	1	0	1	0	0
Aatf	0	0	0	0	0
Kin	0	0	1	0	0
Thoc7	0	0	1	1	0
U2af2	0	0	1	0	0
Abce1	0	0	0	0	1
Top1	0	0	0	0	0
Rpl14	0	0	1	0	1
Snrpe	0	0	1	0	0
Snip1	0	0	1	0	0
Scaf4	0	0	1	0	0
Utp14a	0	0	1	0	0
Nol8	0	0	1	0	0
Ythdf1	1	0	0	0	1
Rbm12b2	0	0	1	0	0
Npm3	0	0	1	0	0
Ddx51	0	0	1	0	0
Rbm17	0	0	1	0	0
Bop1	0	0	1	0	0
Nsun5	0	1	1	0	0
Snrpc	0	0	1	0	0
Sarnp	0	0	0	1	1
Smu1	0	0	1	0	0
Pabpc4	1	0	0	0	0
Ythdf3	1	0	0	0	1
Hnrnpf	0	0	1	0	0
Pym1	0	0	0	0	1
Phb2	0	0	0	0	0
Krr1	0	0	1	0	0
Rbm14	0	0	1	0	0
Rpl5	0	0	1	0	1
Trim25	0	0	0	0	0
Raly	0	0	1	0	0
Calr	0	0	0	0	1
Patl1	1	0	0	0	1
Dhx8	0	0	1	0	0
Ncor2	0	0	0	0	0
Upf1	1	0	0	0	1
Smg7	0	0	0	0	0
Alyref	0	0	1	1	0
Hnrnpl	0	0	1	0	0
Rnpc3	0	0	1	0	0
Nop53	0	0	1	0	0
Cpeb1	0	0	1	1	1
Eef1d	0	0	0	0	1
Tut1	0	0	1	0	0
Las1l	0	0	1	0	0
Ybx1	1	0	1	1	1
Ddx3x	0	0	1	0	1
Mrpl44	0	0	1	0	1
Zc3h13	0	1	1	0	0
Sf3a2	0	0	1	0	0
Nkrf	0	0	0	0	0
Hnrnpa0	1	0	0	0	0
Snrpa	0	0	1	0	0
Rpusd4	0	1	1	0	1
Zfp326	0	0	1	0	0
Prpf3	0	0	1	0	0
Exosc2	1	0	1	0	1
Ppia	0	0	0	0	0
Rbm25	0	0	1	0	0
Sf3b3	0	0	1	0	0
Rpl10	0	0	0	0	1
Sf3b6	0	0	1	0	0
Prpf40a	0	0	1	0	0
Ssb	0	0	1	1	1
Ruvbl1	0	0	0	0	0
Rbm27	0	0	1	0	0
Grsf1	0	0	1	0	0
Hnrnph2	0	0	1	0	0
Rbm12b1	0	0	1	0	0
Hnrnpdl	0	0	0	0	0
Snrpg	0	0	1	0	0
Hnrnpa3	0	0	1	1	0
Ptbp2	0	0	1	0	0
Trub2	0	1	1	0	1
Lsm4	0	0	1	0	0
Ccar1	0	0	0	0	0
Fus	1	0	1	0	0
Elp1	0	1	1	0	0
Rtcb	0	0	1	0	0
Dhx33	0	0	0	0	1
Luc7l3	0	0	1	0	0
Pkm	0	0	0	0	1
Mtdh	0	0	0	0	0
Zranb2	0	0	1	0	0
Utp23	0	0	1	0	0
Pus7	0	1	1	0	1
Csde1	1	0	0	0	1
Ccnt1	0	0	0	0	0
Ddx39a	0	0	1	1	0
Rexo4	0	0	1	0	0
Nkap	0	0	0	0	0
Rbm10	1	0	1	0	0
Foxk1	0	0	0	0	0
Kri1	0	0	1	0	0
Dicer1	1	0	1	0	0
Scaf1	0	0	1	0	0
Setx	0	0	1	0	0
Pus10	0	1	1	0	0
Stat3	0	0	1	0	0
Snrnp200	0	0	1	0	0
Dlg1	0	0	0	0	0
Sf3b2	0	0	1	0	0
Spout1	0	0	1	0	0
Polr2a	0	0	1	0	0
Ufl1	0	0	0	0	0
Dnajc17	0	0	1	0	0
Tdrd3	0	0	1	0	0
Hcfc1	0	0	0	0	0
Ezh2	0	0	0	0	0
Tut4	1	0	1	0	1
Trmt1l	0	1	1	0	0
Rbfox2	0	0	1	0	0
Cpsf3	0	0	1	0	0
Ptcd1	0	0	1	0	1
Hp1bp3	0	0	0	0	0
Trim28	0	0	0	0	0
Ctcf	0	0	0	0	0
Mex3d	1	0	0	0	1
Zc3h4	0	0	0	0	0
Helb	0	0	0	0	0
Iars2	0	0	0	0	1
Psip1	0	0	1	0	0
Alyref2	0	0	1	1	0
Xrcc5	0	0	0	0	0
Dazl	1	0	0	0	1
Hexim1	0	0	0	0	0
Flna	0	0	0	0	0
Ascc1	0	0	0	0	0
Hmgb3	0	0	0	0	0
Apobec3	0	1	0	0	0
Upf3b	0	0	0	0	1
Zc3h7b	0	0	1	0	0
Xrn1	0	0	1	0	1
Ylpm1	0	0	0	0	0
Polr1e	0	0	0	0	0
Nup155	0	0	1	1	0
Ddx23	0	0	1	0	0
Pcbp4	1	0	1	0	0
Igf2bp3	1	0	0	1	1
Hmgb2	0	0	0	0	0
Ago1	0	0	1	0	1
Thumpd2	0	1	1	0	0
Mbnl3	0	0	1	0	0
Elp3	0	1	1	0	0
Col1a1	0	0	0	0	0
Slbp	0	0	1	1	1
Gtpbp1	0	0	0	0	1
Cirbp	1	0	1	0	1
Ints9	0	0	1	0	0
Tdrkh	0	0	1	0	0
Ints7	0	0	1	0	0
Xpo1	0	0	0	1	0
Mecp2	0	0	1	0	0
Tdrd7	0	0	1	0	0
Mov10	1	0	0	0	1
Mepce	0	1	0	0	0
Parp1	0	0	0	0	0
Celf5	0	0	1	0	0
Tfb1m	0	1	1	0	0
Sin3a	0	0	0	0	0
Prkra	0	0	1	0	0
Dnmt1	0	0	0	0	0
Tnrc6c	1	0	0	0	1
Parn	1	0	1	1	1
Rbm38	1	0	1	0	0
Morc3	0	0	0	0	0
Macroh2a2	0	0	0	0	0
Carhsp1	1	0	0	0	0
Tnrc6b	1	0	0	0	1
Tia1	0	0	1	0	1
Nedd4	0	0	0	0	0
Rbm20	0	0	1	0	0
Drosha	0	0	1	0	0
Pfkm	0	0	0	0	0
Gtf2i	0	0	0	0	0
Nsd1	0	0	0	0	0
Tmpo	0	0	0	0	0
Cpeb3	1	0	0	0	1
Ccar2	0	0	1	0	0
Ctif	0	0	0	0	1
Top2a	0	0	0	0	0
Sugp2	0	0	1	0	0
Akap17b	0	0	1	0	0

## Sheet: ImmGen microarray_Regnase genes
Supplementary Figure 1d. Microarray data from ImmGen Database (Dwyer et al., 2016). Normalized counts are shown.
	MC.Trachea	MC.Tongue	MC.Skin	MC.Peritoneum	MC.Esophagus
Zc3h12a	604.299	658.819	453.567	240.815	625.073
Zc3h12b	188.427	137.661	114.589	248.423	114.613
Zc3h12c	685.032	1414.78	2849.76	377.082	1139.16
Zc3h12d	165.767	188.616	187.306	185.632	183.6

## Sheet: RNAseq_human MCs
Supplementary Figure 1e. RNA-seq data from human skin mast cells (Gao et al., 2023) and peripheral blood-derived mast cells (Cildir et al., 2019)
Log2FC (Unstim vs IgE)	Skin hMCs	CD34+ precursors-derived hMCs
ZC3H12A	1.02276	2.5
ZC3H12B	-0.709474	-0.226
ZC3H12C	0.751876	4.06
ZC3H12D	-0.611577	2.58
TNF	2.07872	9.32
IL6	2.80126	6.79
IL13	2.88053	10.7
