# Supplementary material for: Crosstalk between Regnase-1 and -3 shapes mast cell survival and cytokine expression
Source: Life Sci Alliance. 2024 Jun 3;7(8):e202402784. doi: 10.26508/lsa.202402784 (PMC11147952; doi:10.26508/lsa.202402784)
Supplement: Supplementary file 2 [file LSA-2024-02784_SdataF1.xlsx]

## Sheet: Figure 1A
Figure 1A RT-qPCR: Regnase gene expression in resting and IgE-stimulated BMMCs, normalized to Tbp expression (and 0h for activated cells)
RESTING	Zc3h12a	Zc3h12b	Zc3h12c	Zc3h12d		ACTIVATED Zc3h12a	0	0.5	1	2	4	8	24	hours		ACTIVATED Zc3h12b	0	0.5	1	2	4	8	24	hours		ACTIVATED Zc3h12c	0	0.5	1	2	4	8	24	hours		ACTIVATED Zc3h12d	0	0.5	1	2	4	8	24	hours
BMMC 1	0.333722	0.0173733	0.265066	0.000505404		BMMC 1	1.00014			1.593	0.684303	0.591763	0.831584			BMMC 1	1.00099			0.527	0.521285	1.86458	1.65943			mouse 1	1.01975			30.155	3.67127	0.572876	0.756214			mouse 1	1.00024			7.955	9.31845	3.42999	5.18031
BMMC 2	0.33964	0.0224386	0.300025	0.000635929		BMMC 2	1.01493	2.539	3.00942		0.566038	0.540011	0.591751			BMMC 2	1.00969	0.902	1.11026	0.889445	0.64352	1.79166	1.60251			mouse 2	1.00006	2.257	6.22675	31.5937	2.13088	0.340508	0.525734			mouse 2	1.24013	1.388		11.6466	7.03275	3.13222	2.37316
BMMC 3	0.282945	0.0497564	0.287062	0.000610654		BMMC 3	1.04067	3.556	4.79771	1.31787	0.896571	0.443906	0.524765			BMMC 3	1.02076	0.902	1.02033	0.528165	0.697997	1.27157	0.802443			mouse 3	1.00172	3.692	6.17938	18.3552	1.11006	0.326443	0.450496			mouse 3	1.15671	0.694	1.43968	8.97449	4.92507	0.809485	1.4043
BMMC 4	0.378749	0.0185623	0.183457	0.00354171		BMMC 4	1.00418	1.773	3.47939	1.29178						BMMC 4	1.00709	1.148	1.24629	0.71734						mouse 4	1.00109	2.203	5.20209	32.858						mouse 4	1	1.276	1.40925	3.04023	2.99636	2.97609	1.00187
BMMC 5	0.309603	0.0605083	0.813671	0.000516349		BMMC 5	1.00002	1.456	3.12479	0.744808	0.385586	0.492146	0.484312			BMMC 5	1.00534	0.752	0.79723	0.165344	0.329859	0.927234	0.627506
BMMC 6	0.0973953	0.0338401	0.440464
BMMC 7	0.0538181	0.0204421	0.307647			Mean	1.01199	2.331	3.60283	1.23686	0.633124	0.516957	0.608103			Mean	1.00877	0.926	1.04353	0.565459	0.548165	1.46376	1.17297			Mean	1.00566	2.71733	5.86941	28.2405	2.30407	0.413276	0.577481			Mean	1.09927	1.11933	1.42446	7.90409	6.06816	2.58695	2.48991
BMMC 8	0.111544	0.0205362	0.187165			SD	0.0171488	0.93468	0.821304	0.355213	0.21432	0.0634546	0.155436			SD	0.00741113	0.164024	0.188649	0.269721	0.16322	0.444586	0.534157			SD	0.00942061	0.844518	0.578398	6.68207	1.28936	0.138397	0.159293			SD	0.119448	0.372582	0.0215198	3.59685	2.72258	1.19984	1.88367
BMMC 9		0.0138736	0.183682			SEM	0.00766915	0.46734	0.410652	0.177607	0.10716	0.0317273	0.0777178			SEM	0.00331436	0.0820122	0.0943244	0.120623	0.0816099	0.222293	0.267079			SEM	0.00471031	0.487583	0.333938	3.34103	0.744411	0.0799033	0.0919677			SEM	0.0597238	0.21511	0.0152168	1.79843	1.36129	0.599919	0.941836
Mean	0.238427	0.0285923	0.329805	0.00116201		Statistic	One-way ANOVA (mixed-effects analysis)									Statistic	One-way ANOVA (mixed-effects analysis)									Statistic	One-way ANOVA (mixed-effects analysis)									Statistic	One-way ANOVA (mixed-effects analysis)
SD	0.128804	0.0162265	0.199024	0.00133152		Dunnett's multiple comparisons test	Mean Diff.	95.00% CI of diff.	Below threshold?	Summary	Adjusted P Value					Dunnett's multiple comparisons test	Mean Diff.	95.00% CI of diff.	Below threshold?	Summary	Adjusted P Value					Dunnett's multiple comparisons test	Mean Diff.	95.00% CI of diff.	Below threshold?	Summary	Adjusted P Value					Dunnett's multiple comparisons test	Mean Diff.	95.00% CI of diff.	Below threshold?	Summary	Adjusted P Value
SEM	0.045539	0.00540882	0.0663412	0.000595472		0 vs. 0.5	-1.319	-3.485 to 0.8470	No	ns	0.1711					0 vs. 0.5	0.08277	-0.3048 to 0.4704	No	ns	0.7927					0 vs. 0.5	-1.712	-5.011 to 1.587	No	ns	0.1679					0 vs. 0.5	-0.02006	-1.564 to 1.524	No	ns	0.9999
						0 vs. 1	-2.591	-4.494 to -0.6876	Yes	*	0.0214					0 vs. 1	-0.03475	-0.4787 to 0.4092	No	ns	0.9954					0 vs. 1	-4.864	-7.126 to -2.602	Yes	*	0.0112					0 vs. 1	-0.3252	-1.742 to 1.092	No	ns	0.2142
Statistic	N/A					0 vs. 2	-0.2249	-1.058 to 0.6079	No	ns	0.655					0 vs. 2	0.4433	-0.05737 to 0.9440	No	ns	0.0736					0 vs. 2	-27.23	-43.89 to -10.58	Yes	*	0.0127					0 vs. 2	-6.805	-15.49 to 1.879	No	ns	0.094
						0 vs. 4	0.3789	-0.09272 to 0.8504	No	ns	0.0883					0 vs. 4	0.4606	0.08911 to 0.8321	Yes	*	0.0278					0 vs. 4	-1.298	-6.301 to 3.704	No	ns	0.4773					0 vs. 4	-4.969	-11.72 to 1.779	No	ns	0.1095
						0 vs. 8	0.495	0.3098 to 0.6802	Yes	**	0.0031					0 vs. 8	-0.455	-1.509 to 0.5994	No	ns	0.342					0 vs. 8	0.5924	0.09360 to 1.091	Yes	*	0.0359					0 vs. 8	-1.488	-4.580 to 1.605	No	ns	0.2796
						0 vs. 24	0.4039	0.01607 to 0.7917	Yes	*	0.0448					0 vs. 24	-0.1642	-1.433 to 1.104	No	ns	0.9573					0 vs. 24	0.4282	-0.1542 to 1.011	No	ns	0.0895					0 vs. 24	-1.391	-6.161 to 3.380	No	ns	0.6025

## Sheet: Figure 1B
Figure 1B RT-qPCR: Regnase gene expression in resting and PMA-ionomycin-stimulated PMCs, normalized to Tbp expression (and resting cells)
RESTING	Zc3h12a	Zc3h12c	Zc3h12d		ACTIVATED Zc3h12a	Resting	PMA+Iono		ACTIVATED Zc3h12c	Resting	PMA+Iono		ACTIVATED Zc3h12d	Resting	PMA+Iono
PMC 1	1.98106	0.602484	0.480463		PMC 1	1.00087	3.26976		PMC 1	1.00066	1.83597		PMC 1	1.00459	1.03223
PMC 2	2.49488	0.523978	1.8515		PMC 2	1.00005	4.19717		PMC 2	1.00014	1.46563		PMC 2	1.00004	1.49708
PMC 3	1.31144	0.961124	0.573635		PMC 3	1.00017	2.31072		PMC 3	1.00005	1.41532		PMC 3	1.00089	2.52361
PMC 4	1.34226	1.27	0.592909		PMC 4	1	1.44695		PMC 4	1	1.71831		PMC 4	1	1.48329
					PMC 5	1	4.8509
Mean	1.78241	0.839396	0.874628
SD	0.566459	0.344409	0.653099		Mean	1.00022	3.2151		Mean	1.00021	1.60881		Mean	1.00138	1.63405
SEM	0.283229	0.172205	0.32655		SD	0.00037201	1.37727		SD	0.000302456	0.20127		SD	0.0021795	0.631134
					SEM	0.000166368	0.615936		SEM	0.000151228	0.100635		SEM	0.00108975	0.315567
Statistic	N/A
					Statistic	Paired t-test			Statistic	Paired t-test			Statistic	Paired t-test
					P value	0.0228			P value	0.009			P value	0.1391
					P value summary	*			P value summary	**			P value summary	ns
					Significantly different (P < 0.05)?	Yes			Significantly different (P < 0.05)?	Yes			Significantly different (P < 0.05)?	No
					One- or two-tailed P value?	Two-tailed			One- or two-tailed P value?	Two-tailed			One- or two-tailed P value?	Two-tailed
					t, df	t=3.596, df=4			t, df	t=6.053, df=3			t, df	t=2.002, df=3
					Number of pairs	5			Number of pairs	4			Number of pairs	4

## Sheet: Figure 1C
Figure 1C Western blot: Regnase-1 and Regnase-3 expression in resting and activated BMMCs (quantification by densitometry, relative signal to B-tubulin and 0h is shown).
													Regnase-1	0	1	2	4	8	24	1	hours
															IgE+DNP					PMA+Iono
													BMMC 1	1	1.72234	1.85379	1.8459	1.17996
													BMMC 2	1	1.64859	1.41609	1.61039	1.69563	1.04848	1.66629
													BMMC 3	1	1.823	2.42679	2.16377	1.8703	1.30907
													BMMC 4	1	2.19533	2.41364	1.9399	2.36419	2.45031	3.145
													BMMC 5	1						1.38034
													Mean	1	1.84732	2.02758	1.88999	1.77752	1.60262	2.06388
													SD	0	0.242771	0.487351	0.229175	0.48873	0.745594	0.947136
													SEM	0	0.121386	0.243676	0.114587	0.244365	0.430469	0.546829
													Statistic	One-way ANOVA
													Two-stage linear step-up procedure of Benjamini, Krieger and Yekutieli	Mean Diff.	Discovery?	q value	Individual P Value
													0 vs. 1	-0.8473	Yes	0.0044	0.0166
													0 vs. 2	-1.028	Yes	0.0036	0.0048
													0 vs. 4	-0.89	Yes	0.0044	0.0125
													0 vs. 8	-0.7775	Yes	0.0055	0.0263
													0 vs. 24	-0.6026	Yes	0.0181	0.1032
													0 vs. 1	-1.064	Yes	0.0036	0.0068
													Regnase-3	0	1	2	4	8	24	1	hours
															IgE+DNP					PMA+Iono
													BMMC 1	1	2.66403	2.62279	3.16767	3.16174	1.42078
													BMMC 2	1	3.0435	4.42647	4.23015	3.38847	2.22059	9.45004
													BMMC 3	1	6.48828	7.15233	8.84148	5.8603	3.57012	5.92314
													BMMC 4	1						8.50002
													Mean	1	4.06527	4.73386	5.4131	4.13684	2.40383	7.95773
													SD	0	2.10694	2.28036	3.01622	1.49686	1.08632	1.82491
													SEM	0	1.21645	1.31657	1.74141	0.864212	0.627187	1.05361
													Statistic	One-way ANOVA
													Two-stage linear step-up procedure of Benjamini, Krieger and Yekutieli	Mean Diff.	Discovery?	q value	Individual P Value
													0 vs. 1	-3.065	Yes	0.0289	0.0459
													0 vs. 2	-3.734	Yes	0.019	0.0181
													0 vs. 4	-4.413	Yes	0.0107	0.0068
													0 vs. 8	-3.137	Yes	0.0289	0.0416
													0 vs. 24	-1.404	No	0.1756	0.3345
													0 vs. 1	-6.958	Yes	0.0006	0.0002

## Sheet: Figure 1D
Figure 1D Western blot: Regnase-1 and Regnase-3 expression in resting and activated PCMCs (quantification by densitometry, relative signal to B-tubulin is shown).
										Regnase-1	Resting	IgE+DNP	PMA+Iono
										PCMC 1	n.d.	0.689663	1.23796
										PCMC 2	n.d.	0.538265	1.07577
										PCMC 3	n.d.	0.726854	0.739982
										Mean	N/A	0.651594	1.01791
										SD	N/A	0.0998919	0.253984
										SEM	N/A	0.0576726	0.146638
										Statistic	N/A
										Regnase-3	Resting	IgE+DNP	PMA+Iono
										PCMC 1	n.d.	0.495412	9.19045
										PCMC 2	n.d.	0.323809	3.27682
										PCMC 3	n.d.	0.123634	4.57524
										Mean	N/A	0.314285	5.68083
										SD	N/A	0.186072	3.10797
										SEM	N/A	0.107429	1.79439
										Statistic	N/A

## Sheet: Figure 1E
Figure 1E RT-qPCR: Regnase gene expression in BMMCs treated with different stimuli, normalized to Tbp expression
Zc3h12a	Resting	IL-33	IgE+DNP+IL-33	LPS	SCF	PMA+Iono		Zc3h12c	Resting	IL-33	IgE+DNP+IL-33	LPS	SCF	PMA+Iono
BMMC 1	0.0804864	0.783896		0.446606	0.012644	0.30922		BMMC 1	0.1356	1.61409		0.456054	0.0463602	9.07157
BMMC 2	0.126224	0.634898		0.33348	0.0290758	0.256151		BMMC 2	0.250293	0.936752		0.48563	0.0997358	7.77757
BMMC 3	0.216493	0.906696		0.498735		0.440079		BMMC 3	0.34562	1.1572		0.557481		7.65152
BMMC 4	0.218937	1.89159	2.2002	0.707157	0.055534			BMMC 4	0.96702	4.47264	9.23815	0.847056	0.256164
BMMC 5	0.153465	1.57837	2.59655	0.515404				BMMC 5	0.26037	3.5583	13.2836	0.291263
BMMC 6	0.263794	3.88837	2.82071	0.848002				BMMC 6	0.274476	6.19335	13.1949	0.597567
Mean	0.176567	1.61397	2.53916	0.558231	0.0324179	0.33515		Mean	0.37223	2.98872	11.9055	0.539175	0.134087	8.16689
SD	0.0682604	1.21648	0.31421	0.186812	0.0216394	0.094666		SD	0.299137	2.10954	2.31045	0.184267	0.109038	0.786008
SEM	0.0278672	0.496624	0.181409	0.0762656	0.0124935	0.0546555		SEM	0.122122	0.861215	1.33394	0.0752268	0.0629533	0.453802
Statistic	Paired t-test	IL-33	IgE+DNP+IL-33	LPS	SCF	PMA+Iono		Statistic	Paired t-test	IL-33	IgE+DNP+IL-33	LPS	SCF	PMA+Iono
		vs.	vs.	vs.	vs.	vs.				vs.	vs.	vs.	vs.	vs.
		Resting	Resting	Resting	Resting	Resting				Resting	Resting	Resting	Resting	Resting
	P value	0.0294	0.0057	0.001	0.0607	0.0263			P value	0.0248	0.0184	0.0681	0.2503	0.0041
	P value summary	*	**	**	ns	*			P value summary	*	*	ns	ns	**
	Significantly different (P < 0.05)?	Yes	Yes	Yes	No	Yes			Significantly different (P < 0.05)?	Yes	Yes	No	No	Yes
	One- or two-tailed P value?	Two-tailed	Two-tailed	Two-tailed	Two-tailed	Two-tailed			One- or two-tailed P value?	Two-tailed	Two-tailed	Two-tailed	Two-tailed	Two-tailed
	t, df	t=3.019, df=5	t=13.22, df=2	t=6.843, df=5	t=3.873, df=2	t=6.044, df=2			t, df	t=3.170, df=5	t=7.277, df=2	t=2.319, df=5	t=1.602, df=2	t=15.52, df=2
	Number of pairs	6	3	6	3	3			Number of pairs	6	3	6	3	3
