# Supplementary material for: Crosstalk between Regnase-1 and -3 shapes mast cell survival and cytokine expression
Source: Life Sci Alliance. 2024 Jun 3;7(8):e202402784. doi: 10.26508/lsa.202402784 (PMC11147952; doi:10.26508/lsa.202402784)
Supplement: Supplementary file 3 [file LSA-2024-02784_SdataFS3.xlsx]

## Sheet: Supp Figure 3B
Supplementary Figure 3B Intracellular cytokine staining: Cytokine expression in BMMCs treated with different stimuli, percentage of cytokine+ cells is shown
TNF+ cells	Resting	IgE+DNP	IL-33	IgE+DNP+IL-33	LPS	SCF	PMA+Iono
BMMC 1	2.98		44.1		31.5	2.74	99.2
BMMC 2	3.35		26.1		18.6	10.8	98
BMMC 3	2.58		28.8		29.4	3.42	97
BMMC 4	0.97					2.39	95.4
BMMC 5	0.75	48.6	29.1	89	16.4
BMMC 6	0.55	42.3	25	88
BMMC 7	0.07	55.3	33.9				93.4
BMMC 8	1.78	52.2	23.9	91.1
Mean	1.62875	49.6	30.1286	89.3667	23.975	4.8375	96.6
SD	1.22567	5.58391	6.99493	1.58219	7.57908	3.99794	2.26716
SEM	0.43334	2.79195	2.64384	0.913479	3.78954	1.99897	1.0139
Statistic	One-way ANOVA (mixed-effects analysis)
Dunnett's multiple comparisons test	Mean Diff.	95.00% CI of diff.	Below threshold?	Summary	Adjusted P Value
Resting vs. IgE+DNP	-47.97	-60.48 to -35.46	Yes	**	0.001
Resting vs. IL-33	-28.5	-37.49 to -19.51	Yes	***	0.0002
Resting vs. IgE+DNP+IL-33	-87.74	-91.95 to -83.52	Yes	***	0.0001
Resting vs. LPS	-22.35	-38.04 to -6.648	Yes	*	0.0188
Resting vs. SCF	-3.209	-11.09 to 4.677	No	ns	0.3827
Resting vs. PMA+Iono	-94.97	-96.87 to -93.07	Yes	****	<0.0001
IL-6+ cells	Resting	IgE+DNP	IL-33	IgE+DNP+IL-33	LPS	SCF	PMA+Iono
BMMC 1	0.34		64.9		25.4	1.66	98.6
BMMC 2	0.08		53.5		21.5	1.32	98.5
BMMC 3	0.059		49.9		28.9	0.62	96.6
BMMC 4	1.05					1.39	99.2
BMMC 5	1.23	54.9	70.7	96.6	28.9
BMMC 6	1.16	52.6	68.4	96.3
BMMC 7	0.16	67.5	86.6		14.3		97.7
BMMC 8	1.57	53.8	62.9	95.9
Mean	0.706125	57.2	65.2714	96.2667	23.8	1.2475	98.12
SD	0.608051	6.93061	12.0746	0.351188	6.12617	0.443274	1.00349
SEM	0.214978	3.4653	4.56377	0.202759	2.73971	0.221637	0.448776
Statistic	One-way ANOVA (mixed-effects analysis)
Dunnett's multiple comparisons test	Mean Diff.	95.00% CI of diff.	Below threshold?	Summary	Adjusted P Value
Resting vs. IgE+DNP	-56.49	-72.97 to -40.02	Yes	**	0.0015
Resting vs. IL-33	-64.57	-80.23 to -48.91	Yes	****	<0.0001
Resting vs. IgE+DNP+IL-33	-95.56	-98.84 to -92.28	Yes	****	<0.0001
Resting vs. LPS	-23.09	-33.23 to -12.96	Yes	**	0.0026
Resting vs. SCF	-0.5414	-1.890 to 0.8074	No	ns	0.3911
Resting vs. PMA+Iono	-97.41	-98.91 to -95.92	Yes	****	<0.0001
IL-13+ cells	Resting	IgE+DNP	IL-33	IgE+DNP+IL-33	LPS	SCF	PMA+Iono
BMMC 1	0.15		24.5		6.14	0.38	97.7
BMMC 2	0.28		10		2.38	0.44	86.4
BMMC 3	0.71		16.9		9.87	1.79	92.5
BMMC 4	0.67					0.5	82
BMMC 5	1.43	43	31.6	88.8	6.01
BMMC 6	1.05	35.8	23.9	86.3
BMMC 7	0.17	37.8	28.1				78.8
BMMC 8	1.51	47	22	88.7
Mean	0.74625	40.9	22.4286	87.9333	6.1	0.7775	87.48
SD	0.541847	5.07412	7.1642	1.41539	3.05838	0.676775	7.6842
SEM	0.191572	2.53706	2.70781	0.817177	1.52919	0.338388	3.43648
Statistic	One-way ANOVA (mixed-effects analysis)
Dunnett's multiple comparisons test	Mean Diff.	95.00% CI of diff.	Below threshold?	Summary	Adjusted P Value
Resting vs. IgE+DNP	-40.15	-50.46 to -29.85	Yes	***	0.001
Resting vs. IL-33	-21.68	-30.85 to -12.52	Yes	***	0.0007
Resting vs. IgE+DNP+IL-33	-87.19	-92.05 to -82.33	Yes	***	0.0002
Resting vs. LPS	-5.354	-11.83 to 1.120	No	ns	0.0822
Resting vs. SCF	-0.03125	-1.418 to 1.355	No	ns	0.9999
Resting vs. PMA+Iono	-86.73	-99.92 to -73.54	Yes	****	<0.0001

## Sheet: Supp Figure 3C
Supplementary Figure 3C Intracellular cytokine staining: Cytokine expression in PCMCs treated with different stimuli, percentage of cytokine+ cells is shown
TNF+ cells	Resting	IgE+DNP	PMA+Iono
BMMC 1	0.56	55.4	95.9
BMMC 2	0.04	58.8	90.4
BMMC 3	0.079	64.2	94.2
Mean	0.226333	59.4667	93.5
SD	0.289621	4.43772	2.81603
SEM	0.167213	2.56212	1.62583
Statistic	One-way ANOVA
Dunnett's multiple comparisons test	Mean Diff.	95.00% CI of diff.	Below threshold?	Summary	Adjusted P Value
Resting vs. IgE+DNP	-59.24	-73.81 to -44.67	Yes	**	0.0032
Resting vs. PMA+Iono	-93.27	-101.4 to -85.15	Yes	***	0.0004
IL-6+ cells	Resting	IgE+DNP	PMA+Iono
BMMC 1	0.56	71.2	97.1
BMMC 2	1.25	76	94.4
BMMC 3	0.91	75.3	96.1
Mean	0.906667	74.1667	95.8667
SD	0.345012	2.59294	1.36504
SEM	0.199193	1.49703	0.788106
Statistic	One-way ANOVA
Dunnett's multiple comparisons test	Mean Diff.	95.00% CI of diff.	Below threshold?	Summary	Adjusted P Value
Resting vs. IgE+DNP	-73.26	-80.38 to -66.14	Yes	***	0.0005
Resting vs. PMA+Iono	-94.96	-100.3 to -89.62	Yes	***	0.0002
IL-13+ cells	Resting	IgE+DNP	PMA+Iono
BMMC 1	1.66	71.3	95.8
BMMC 2	0.44	82.7	95.1
BMMC 3	0.46	80	95.7
Mean	0.853333	78	95.5333
SD	0.698665	5.95735	0.378594
SEM	0.403375	3.43948	0.218581
Statistic	One-way ANOVA
Dunnett's multiple comparisons test	Mean Diff.	95.00% CI of diff.	Below threshold?	Summary	Adjusted P Value
Resting vs. IgE+DNP	-77.15	-97.92 to -56.37	Yes	**	0.0038
Resting vs. PMA+Iono	-94.68	-96.40 to -92.96	Yes	****	<0.0001
