# Supplementary material for: Crosstalk between Regnase-1 and -3 shapes mast cell survival and cytokine expression
Source: Life Sci Alliance. 2024 Jun 3;7(8):e202402784. doi: 10.26508/lsa.202402784 (PMC11147952; doi:10.26508/lsa.202402784)
Supplement: Supplementary file 4 [file LSA-2024-02784_SdataF2.xlsx]

## Sheet: Figure 2B
Figure 2B RT-qPCR: Regnase gene expression in BMMCs transfected with targeting siRNAs, normalized to Tbp expression and si-GLO control
Resting Zc3h12a	si-GLO	si-Zc3h12a	si-Zc3h12c	si-Zc3h12a+12c		Resting Zc3h12c	si-GLO	si-Zc3h12a	si-Zc3h12c	si-Zc3h12a+12c
BMMC 1						BMMC 1	1.0006		0.40928
BMMC 2	1.0041		1.14246			BMMC 2	1.0031		0.300952
BMMC 3	1.00116		2.03516			BMMC 3	1.00736		0.386593
BMMC 4	1.00296					BMMC 4	1.00238
BMMC 5	1.00139		0.90228			BMMC 5	1.00033		0.366131
BMMC 6	1.001		1.89493			BMMC 6	1.00005		0.363217
BMMC 7	1.00005		0.8945			BMMC 7	1.0004
BMMC 8						BMMC 8	1.0004	1.255	0.5045	0.6627
BMMC 9	1.0003	0.3653				BMMC 9	1.0009	0.8225
BMMC 10	1	0.3653	0.9895			BMMC 10	1.0004		0.3789
BMMC 11	1.00325	0.70502	1.17471	0.883723		BMMC 11	1.00027	1.41644	0.401846	0.710775
BMMC 12	1.00028	0.707505	0.80989	0.682989		BMMC 12	1.00004	1.38634	0.416553	0.654008
BMMC 13	1	0.312333	0.57784	0.470301		BMMC 13	1.00007	1.19051	0.44509	0.720025
Mean	1.00132	0.491092	1.15792	0.679004		Mean	1.00125	1.21416	0.397306	0.686877
SD	0.00146611	0.197612	0.491679	0.20674		SD	0.00205918	0.237796	0.0539339	0.0333407
SEM	0.00044205	0.0883747	0.163893	0.119361		SEM	0.000571114	0.106346	0.0170554	0.0166703
Statistic	Paired t-test	si-Zc3h12a	si-Zc3h12c	si-Zc3h12a+12c		Statistic	Paired t-test	si-Zc3h12a	si-Zc3h12c	si-Zc3h12a+12c
		vs.	vs.	vs.				vs.	vs.	vs.
		si-GLO	si-GLO	si-GLO				si-GLO	si-GLO	si-GLO
	P value	0.0044	0.3668	0.1127			P value	0.115	<0.0001	0.0003
	P value summary	**	ns	ns			P value summary	ns	****	***
	Significantly different (P < 0.05)?	Yes	No	No			Significantly different (P < 0.05)?	No	Yes	Yes
	One- or two-tailed P value?	Two-tailed	Two-tailed	Two-tailed			One- or two-tailed P value?	Two-tailed	Two-tailed	Two-tailed
	t, df	t=5.794, df=4	t=0.9566, df=8	t=2.720, df=2			t, df	t=2.008, df=4	t=34.93, df=9	t=18.78, df=3
	Number of pairs	5	9	3			Number of pairs	5	10	4
IgE+DNP Zc3h12a	si-GLO	si-Zc3h12a	si-Zc3h12c	si-Zc3h12a+12c		IgE+DNP Zc3h12c	si-GLO	si-Zc3h12a	si-Zc3h12c	si-Zc3h12a+12c
BMMC 1						BMMC 1
BMMC 2	1.01228		1.32733			BMMC 2	1		0.20874
BMMC 3	1.00384		3.98001			BMMC 3	1		0.500529
BMMC 4						BMMC 4	1		0.171223
BMMC 5	1		2.44135			BMMC 5	1		0.262471
BMMC 6	1.00019		1.78287			BMMC 6	1		0.202262
BMMC 7						BMMC 7
BMMC 8						BMMC 8
BMMC 9	1	0.3217				BMMC 9	1.0006	0.9683
BMMC 10	1.0012		1.0039			BMMC 10	1.0004		0.18368
BMMC 11	1.00064	0.432425	2.80176	0.495343		BMMC 11	1.00114	1.06207	0.21093	0.38191
BMMC 12	1.00083	0.256045	1.81205	0.332982		BMMC 12	1.00011	1.50899	0.218547	0.515489
BMMC 13	1.02927	0.64819	3.64217	0.671186		BMMC 13	1.00081	1.51145	0.430121	0.633502
Mean	1.00536	0.41459	2.34893	0.499837		Mean	1.00031	1.2627	0.265389	0.5103
SD	0.00978484	0.171903	1.06957	0.169147		SD	0.000415387	0.288363	0.117438	0.125877
SEM	0.00326161	0.0859516	0.378151	0.0976569		SEM	0.000131357	0.144181	0.039146	0.0726748
Statistic	Paired t-test	si-Zc3h12a	si-Zc3h12c	si-Zc3h12a+12c		Statistic	Paired t-test	si-Zc3h12a	si-Zc3h12c	si-Zc3h12a+12c
		vs.	vs.	vs.				vs.	vs.	vs.
		si-GLO	si-GLO	si-GLO				si-GLO	si-GLO	si-GLO
	P value	0.005	0.0092	0.0294			P value	0.167	<0.0001	0.0213
	P value summary	**	**	*			P value summary	ns	****	*
	Significantly different (P < 0.05)?	Yes	Yes	Yes			Significantly different (P < 0.05)?	No	Yes	Yes
	One- or two-tailed P value?	Two-tailed	Two-tailed	Two-tailed			One- or two-tailed P value?	Two-tailed	Two-tailed	Two-tailed
	t, df	t=7.460, df=3	t=3.564, df=7	t=5.706, df=2			t, df	t=1.816, df=3	t=18.78, df=8	t=6.738, df=2
	Number of pairs	4	8	3			Number of pairs	4	9	3

## Sheet: Figure 2C
Figure 2C Western blot: Regnase-1 and Regnase-3 expression in BMMCs transfected with targeting siRNAs (quantification by densitometry, relative signal to B-tubulin and si-GLO is shown).
								Regnase-1	si-GLO	si-Zc3h12a	si-Zc3h12c	si-Zc3h12a+12c		Regnase-3	si-GLO	si-Zc3h12a	si-Zc3h12c	si-Zc3h12a+12c
								BMMC 1	1		2.28781			BMMC 1
								BMMC 2	1	0.614015	1.37694	0.458506		BMMC 2
								BMMC 3	1	0.695024	1.30266	0.851587		BMMC 3
								BMMC 4	1	0.296844	1.82415	0.281897		BMMC 4	1	0.986056	0.126816	0.231753
								BMMC 5	1	0.348598	2.66079	0.804191		BMMC 5	1	1.65515	0.265882	0.744106
								BMMC 6	1	0.28044	2.95286	0.722908		BMMC 6	1	1.48157	0.013064	0.0764
								Mean	1	0.446984	2.06754	0.623818		Mean	1	1.37426	0.135254	0.350753
								SD	0	0.19325	0.679035	0.244167		SD	0	0.347217	0.12662	0.349397
								SEM	0	0.0864239	0.277215	0.109195		SEM	0	0.200466	0.0731041	0.201725
								Statistic	Paired t-test	si-Zc3h12a	si-Zc3h12c	si-Zc3h12a+12c		Statistic	Paired t-test	si-Zc3h12a	si-Zc3h12c	si-Zc3h12a+12c
										vs.	vs.	vs.				vs.	vs.	vs.
										si-GLO	si-GLO	si-GLO				si-GLO	si-GLO	si-GLO
									P value	0.012	0.0031	0.0262			P value	0.2029	0.0071	0.0845
									P value summary	*	**	*			P value summary	ns	**	ns
									Significantly different (P < 0.05)?	Yes	Yes	Yes			Significantly different (P < 0.05)?	No	Yes	No
									One- or two-tailed P value?	Two-tailed	Two-tailed	Two-tailed			One- or two-tailed P value?	Two-tailed	Two-tailed	Two-tailed
									t, df	t=3.851, df=5	t=6.399, df=4	t=3.445, df=4			t, df	t=1.867, df=2	t=11.83, df=2	t=3.218, df=2
									Number of pairs	6	5	5			Number of pairs	3	3	3
