# Supplementary material for: Crosstalk between Regnase-1 and -3 shapes mast cell survival and cytokine expression
Source: Life Sci Alliance. 2024 Jun 3;7(8):e202402784. doi: 10.26508/lsa.202402784 (PMC11147952; doi:10.26508/lsa.202402784)
Supplement: Supplementary file 5 [file LSA-2024-02784_TableS2.xlsx]

## Sheet: Raw counts
Raw counts of Nanostring profiling of Regnase-1 and/or -3 knockdown BMMCs.
Probe Name	Accession #	1-2037-siGLO	1-2037-si12A	1-2037-si12C	1-2037-si12A+C	2-1172-siGLO	2-1172-si12A	2-1172-si12C	2-1172-si12A+C	3-2077-siGLO	3-2077-si12A	3-2077-si12C	3-2077-si12A+C
2810417H13Rik	NM_026515.2	165	110	162	70	124	114	141	99	101	117	143	96
2900026A02Rik	NM_172884.3	32	11	22	7	16	14	12	15	10	12	18	17
Abcc8	NM_011510.3	28	22	20	30	42	21	43	37	34	11	25	17
Acad10	NM_028037.4	11	12	13	11	5	10	5	9	7	23	15	19
Acly	NM_134037.2	431	406	521	310	215	395	249	281	303	508	425	509
Acod1	NM_008392.1	13	5	10	6	5	10	4	7	12	10	14	19
Acot11	NM_025590.4	24	28	21	20	6	7	10	7	19	35	17	33
Acot3	NM_134246.3	28	27	21	10	9	17	9	8	23	28	21	22
Acox1	NM_015729.2	75	81	75	57	16	38	23	30	70	101	82	76
Adam19	NM_009616.4	8	4	4	1	3	8	2	6	3	13	9	4
Adam8	NM_007403.2	245	240	213	150	112	169	89	102	221	377	251	347
Adamts1	NM_009621.4	41	38	53	27	30	75	69	58	43	59	64	57
Adamts12	NM_175501.2	16	11	10	8	11	9	13	10	8	13	12	18
Adamts14	NM_001081127.1	6	4	7	2	3	9	7	3	6	6	12	6
Adamts17	NM_001033877.4	10	10	14	11	10	8	11	5	7	11	5	8
Adamts2	NM_001277305.1	3	7	10	2	6	3	6	5	2	9	8	9
Adamts3	NM_001081401.2	13	10	15	8	6	14	2	4	16	6	11	11
Adamts4	NM_172845.2	19	11	17	8	17	9	17	14	9	7	10	14
Adamts9	NM_175314.3	37	42	49	32	10	16	12	20	30	58	28	43
Adcyap1r1	NM_001025372.1	17	13	12	18	13	11	14	15	13	20	9	11
Adgre1	NM_010130.1	24	16	37	30	45	30	43	64	26	26	24	31
Adgre5	NM_011925.1	543	665	535	558	235	402	268	363	509	830	455	795
Adora2a	NM_009630.2	196	278	213	183	71	146	109	120	173	304	196	239
Adora3	NM_009631.4	1670	1698	1566	1165	1362	1662	1465	1186	1302	1328	1347	1210
Aif1	NM_019467.2	17	10	10	8	4	13	4	13	11	19	11	10
Akap13	NM_029332.1	92	127	108	114	42	86	55	65	137	132	96	119
Alcam	NM_009655.1	23	21	25	25	19	11	13	9	14	26	12	16
Alox15	NM_009660.3	12	15	13	9	7	6	8	8	9	21	13	21
Alox5	NM_009662.2	4620	4654	4978	3487	2820	3737	2918	2735	4476	5461	4726	4572
Alox5ap	NM_009663.1	2109	2404	1993	1687	1319	1831	1363	1409	2100	2862	2037	2989
Amica1	NM_001005421.4	29	22	15	10	13	25	8	21	12	17	5	22
Angpt1	NM_009640.3	128	112	108	85	57	49	74	44	75	74	44	58
Angpt2	NM_007426.3	18	17	16	19	24	18	15	21	13	17	20	14
Anxa1	NM_010730.2	57	68	61	48	10	17	6	20	61	133	85	169
Anxa4	NM_013471.2	157	168	184	129	90	121	77	109	138	212	160	211
Aoah	NM_001281854.1	14	28	31	23	17	17	28	28	21	19	26	21
Apoe	NM_001305844.1	78	103	79	72	6	11	9	11	52	125	59	109
Areg	NM_009704.3	112	111	99	77	29	56	32	39	167	101	149	80
Arf6	NM_007481.2	2972	3390	3131	2400	1894	3469	2230	2331	2601	4267	2936	4083
Arg1	NM_007482.3	13	5	8	9	14	10	10	8	6	9	19	14
Arhgef28	NM_012026.2	28	28	26	25	15	19	9	16	27	32	27	24
Arhgef6	NM_152801.2	93	105	110	67	58	84	75	59	66	113	80	88
Armc1	NM_028840.2	103	96	83	88	47	64	68	66	112	141	116	134
Atf3	NM_007498.3	792	1063	886	617	848	2282	1178	1091	733	1059	775	826
B4galt4	NM_019804.3	39	25	25	55	64	23	87	52	43	23	42	10
Batf	NM_016767.2	311	362	385	324	70	90	67	129	308	587	364	780
Batf3	NM_030060.2	9	14	9	8	8	12	12	5	11	6	18	11
Bcl10	NM_009740.1	494	510	503	350	211	507	278	370	337	678	441	616
Bcl2	NM_009741.3	457	506	480	454	218	417	241	333	536	635	499	583
Bcl6	NM_009744.3	26	17	19	20	4	11	10	9	25	23	12	26
Bid	NM_007544.3	69	80	74	96	125	74	116	107	104	72	96	90
Birc2	NM_007465.2	50	66	48	31	17	34	18	25	53	75	51	58
Birc3	NM_007464.3	93	107	85	73	49	71	53	54	71	104	66	110
Birc5	NM_009689.2	48	49	32	34	57	56	50	45	37	29	33	36
Bmp6	NM_007556.2	20	14	16	25	26	13	15	20	14	22	14	22
Bmp8a	NM_001256019.1	26	16	20	21	13	11	8	9	28	28	22	19
Btg2	NM_007570.2	201	395	177	333	74	321	101	230	165	318	169	255
Btk	NM_013482.2	1060	1267	1031	933	402	720	454	526	977	1438	1053	1281
Btla	NM_001037719.2	8	10	20	11	10	13	9	6	12	8	10	4
C1qa	NM_007572.2	18	13	12	4	6	16	9	12	11	16	8	16
C1qb	NM_009777.2	10	15	12	9	3	14	9	10	10	16	11	16
C1qc	NM_007574.2	10	10	10	8	16	11	10	8	6	21	17	13
C3	XM_011246258.1	28	51	43	31	26	28	21	37	37	37	49	62
C3ar1	NM_009779.2	1015	1480	1061	1150	431	889	577	761	1137	1800	1216	1736
C4a	NM_011413.2	9	9	7	8	3	8	6	6	9	11	8	18
C5ar1	NM_007577.3	1875	1498	2050	1176	1148	1244	1250	1653	1477	1725	1817	1852
Calr	NM_007591.3	4067	3244	4846	2480	2702	2003	2596	2136	3400	3480	4073	3099
Camp	NM_009921.2	13	18	16	29	29	15	25	17	25	7	19	13
Casp1	NM_009807.2	65	100	79	61	30	51	48	35	83	101	83	90
Casp7	NM_007611.2	72	70	78	51	52	51	64	36	56	83	62	73
Cav1	NM_007616.3	29	34	32	22	6	10	12	9	21	32	22	33
Cbr1	NM_007620.2	14	16	17	13	15	15	10	10	9	29	12	16
Ccl1	NM_011329.2	32017	33419	37870	28680	16921	33003	23633	35660	28845	48482	35442	54560
Ccl11	NM_011330.3	14	14	16	8	8	14	8	12	9	10	16	13
Ccl12	NM_011331.2	164	135	227	71	44	68	53	56	63	58	67	80
Ccl17	NM_011332.2	44	53	86	56	166	259	212	351	52	98	110	133
Ccl19	NM_011888.2	7	12	7	10	2	11	5	10	8	14	13	10
Ccl2	NM_011333.3	51558	65413	54294	47322	30829	61480	38131	49513	37400	54254	39343	48257
Ccl20	NM_016960.1	17	15	9	12	2	13	4	11	9	12	11	18
Ccl21a	NM_011124.4	23	23	12	22	20	26	18	28	25	22	21	28
Ccl22	NM_009137.2	36	22	26	23	21	12	19	18	20	24	21	28
Ccl24	NM_019577.4	51	69	48	62	25	32	21	32	63	123	80	138
Ccl25	NM_009138.3	8	16	9	11	9	11	14	8	6	17	12	12
Ccl26	NM_001013412.2	54	39	34	93	99	22	135	108	69	31	67	22
Ccl27a	NM_001048179.1	18	13	16	8	10	13	10	10	13	22	18	15
Ccl28	NM_020279.3	25	14	16	12	8	9	9	12	8	18	10	14
Ccl3	NM_011337.1	54475	52422	56303	44869	35197	54443	41463	53614	39246	47131	46642	49929
Ccl4	NM_013652.1	16422	16039	17023	13000	13273	19830	16193	20859	11772	14198	13209	13267
Ccl5	NM_013653.1	92	78	172	70	52	50	71	57	36	41	83	63
Ccl6	NM_009139.2	30	23	35	30	5	18	1	9	3	10	21	19
Ccl7	NM_013654.3	17723	21421	16859	14040	8379	18899	10012	14254	11769	17939	11520	16214
Ccl8	NM_021443.2	19	12	21	18	12	10	16	17	16	13	19	17
Ccl9	NM_011338.2	1169	887	1731	820	455	780	739	1129	713	878	1186	1046
Ccnb2	NM_007630.2	130	101	146	56	116	86	123	77	78	88	101	62
Ccr1	NM_009912.4	527	587	591	366	372	903	534	636	297	487	433	533
Ccr2	NM_009915.2	11	8	14	3	17	16	10	8	14	13	16	13
Ccr3	NM_009914.4	63	62	55	49	49	47	46	47	32	59	48	59
Ccr4	NM_009916.2	11	13	6	6	6	10	11	8	14	17	10	8
Ccr5	NM_009917.5	10	9	15	13	5	11	13	9	9	12	13	14
Ccr6	NM_001190333.1	31	19	21	30	43	20	52	24	29	25	32	22
Ccr7	NM_007719.2	17	20	19	23	22	14	25	27	11	22	17	16
Ccr8	NM_007720.2	16	16	6	16	14	10	21	23	16	13	14	13
Ccr9	NM_009913.6	22	21	14	10	9	12	13	13	16	13	19	14
Ccrl2	NM_017466.4	34	48	46	43	28	55	29	26	36	47	37	43
Cd14	NM_009841.3	7	12	14	17	13	16	21	16	11	14	5	19
Cd151	NM_009842.3	85	93	98	77	36	39	24	38	83	104	81	101
Cd163	NM_053094.2	12	12	22	11	3	8	7	15	10	20	10	19
Cd180	NM_008533.2	30	53	40	56	30	39	29	41	46	81	51	67
Cd1d1	NM_007639.3	51	37	47	29	19	20	21	23	18	50	42	67
Cd1d2	NM_007640.2	11	6	9	6	16	8	10	8	4	11	16	9
Cd209e	NM_130905.2	16	15	17	10	7	11	10	13	11	31	18	13
Cd244	NM_018729.2	1675	1838	1646	1617	781	1087	746	946	1835	2237	2066	2315
Cd247	NM_001113391.2	27	20	18	19	18	15	21	17	15	36	16	16
Cd27	NM_001042564.1	4	12	16	8	8	7	8	10	9	11	13	12
Cd274	NM_021893.2	1418	1768	1572	1343	263	584	239	432	1427	2048	1511	2053
Cd276	NM_133983.4	143	197	185	107	98	164	93	111	160	286	187	247
Cd28	NM_007642.4	9	7	6	4	3	5	6	4	13	6	6	8
Cd34	NM_001111059.1	2114	2727	2600	2100	1649	2721	1874	2061	2573	4119	2979	3838
Cd36	NM_007643.3	11	11	14	4	6	6	6	6	7	14	9	8
Cd38	NM_007646.4	15	7	4	2	4	8	6	5	5	10	6	10
Cd40	NM_011611.2	35	27	31	59	31	15	71	50	41	20	39	21
Cd40lg	NM_011616.2	11	6	9	8	13	12	4	12	7	7	11	12
Cd44	NM_009851.2	9	10	14	14	10	12	7	8	12	22	12	18
Cd47	NM_010581.3	761	841	826	483	397	556	463	435	556	848	538	781
Cd68	NM_009853.1	83	84	60	70	39	44	28	41	64	83	73	116
Cd69	NM_001033122.3	519	702	699	582	209	640	363	431	450	712	615	683
Cd70	NM_011617.1	13	7	7	4	2	5	3	3	11	1	6	11
Cd74	NM_001042605.1	13	13	18	20	10	14	7	18	17	13	14	21
Cd80	NM_009855.2	29	35	19	24	25	31	32	22	30	27	26	31
Cd83	NM_009856.2	11	14	11	12	8	4	10	10	11	13	7	19
Cd84	NM_001252472.1	442	442	439	327	92	214	126	135	379	537	471	505
Cd86	NM_019388.3	41	29	19	23	19	37	28	30	26	26	27	22
Cd99	NM_025584.2	22	39	34	14	7	33	23	11	21	34	25	34
Cdc20	NM_023223.2	123	99	132	76	106	82	111	84	105	90	85	93
Cdh1	NM_009864.2	13	12	15	12	11	12	15	11	13	10	10	13
Cdh11	NM_009866.4	19	20	13	17	16	12	8	20	17	23	15	10
Cdh13	NM_019707.4	17	11	10	12	3	10	9	2	18	11	14	8
Cdh2	NM_007664.4	498	549	453	528	224	285	227	256	481	713	456	600
Cdh4	NM_001316723.1	13	12	4	7	8	8	11	10	9	16	13	19
Cdh5	NM_009868.3	13	13	12	16	7	11	5	9	8	9	15	18
Cdkn1a	NM_007669.4	4615	4025	4127	2680	1834	2821	2270	2115	3328	3540	3361	3309
Ceacam1	NM_001039185.1	35	26	43	31	27	25	30	21	65	85	74	83
Ceacam2	NM_007543.4	12	15	16	19	23	9	19	22	19	13	19	10
Cebpa	NM_007678.3	37	34	37	37	12	17	15	13	27	46	32	38
Cebpb	NM_009883.3	649	567	579	371	182	284	215	266	453	553	427	557
Cebpd	NM_007679.4	11	15	19	11	10	6	12	5	13	14	13	14
Cebpg	NM_009884.3	23	32	19	21	9	14	8	5	20	27	22	24
Chil3	NM_009892.2	24	27	31	11	10	18	23	9	28	19	25	31
Chil4	NM_145126.2	21	15	12	14	7	14	11	10	10	12	12	19
Cldn1	NM_016674.3	16	12	14	20	22	12	16	21	23	15	16	18
Clec1b	NM_001204239.1	6	7	11	6	4	6	4	3	2	9	6	3
Clec5a	NM_001038604.1	20	30	23	21	9	11	16	12	19	29	21	29
Clec7a	NM_020008.2	48	41	63	37	40	47	54	49	52	59	53	51
Clec9a	NM_172732.3	5	10	6	6	3	10	4	1	4	8	1	7
Clic4	NM_013885.2	24	30	37	23	32	62	37	38	38	48	39	41
Cma1	NM_010780.3	45221	42961	44139	31687	26230	30698	25273	28092	42164	49364	41386	48614
Cnksr1	NM_001081047.1	24	18	18	18	20	20	24	29	19	22	18	13
Cnn2	NM_007725.2	164	273	162	201	91	184	97	149	109	247	104	216
Coasy	NM_001305982.1	19	15	24	15	10	13	6	15	15	25	10	16
Col10a1	NM_009925.4	7	7	8	9	8	10	7	8	15	9	8	8
Col11a1	NM_007729.2	31	33	14	28	15	10	19	28	15	19	20	22
Col12a1	NM_007730.2	8	11	12	16	15	8	25	16	9	6	4	6
Col14a1	NM_181277.3	9	6	6	4	6	5	10	5	6	5	5	8
Col15a1	NM_009928.3	8	11	10	9	8	10	9	8	8	18	10	9
Col17a1	NM_007732.2	8	3	3	3	2	1	1	1	3	1	9	5
Col1a2	NM_007743.2	18	10	14	11	7	11	6	11	9	7	10	13
Col3a1	NM_009930.1	25	17	18	19	12	18	22	14	9	20	13	17
Col4a1	NM_009931.2	44	53	58	62	75	49	49	56	54	49	53	52
Col4a2	NM_009932.3	20	20	11	25	8	18	5	7	13	14	9	26
Cpa3	NM_007753.2	98124	84981	104829	55619	69323	100104	91484	79407	75376	102653	88635	106684
Crabp2	NM_007759.2	382	268	357	224	194	156	173	187	490	345	458	399
Crem	NM_001110853.1	277	310	214	331	210	158	253	225	260	244	238	192
Crip1	NM_007763.3	1003	964	1039	587	1325	1518	1162	1231	1104	1250	965	1376
Csf1	NM_001113530.1	6234	7440	6086	5051	3798	7602	4514	4417	5039	7199	5397	4689
Csf1r	NM_001037859.1	14	11	10	6	7	9	5	5	10	10	11	3
Csf2	NM_009969.4	5665	3498	7754	3176	8075	12713	11597	11840	3798	3102	5078	3507
Csf2ra	NM_009970.2	12	9	14	16	8	11	8	10	12	10	10	13
Csf3	NM_009971.1	15	16	18	14	8	9	8	12	12	18	13	15
Csf3r	NM_001252651.1	10	12	11	5	4	9	8	5	7	10	17	21
Cstb	NM_007793.3	944	1145	1068	867	589	773	627	554	998	1467	1180	1640
Ctgf	NM_010217.2	13	10	12	8	9	8	11	9	12	19	22	15
Ctla4	NM_009843.3	25	18	18	31	15	15	23	22	32	21	20	10
Ctnnb1	NM_007614.2	1178	1236	1269	1053	384	478	325	401	1263	1583	1362	1480
Ctsa	NM_001038492.2	6	9	5	12	15	4	14	7	8	8	11	6
Ctsd	NM_009983.2	4754	5484	4892	3946	3723	4136	3342	3137	4911	6447	4653	5768
Ctsg	NM_007800.1	524	488	479	343	147	195	132	146	476	470	350	521
Ctsl	NM_009984.3	33	19	22	19	4	12	8	7	15	23	15	18
Ctss	NM_021281.2	11	17	17	15	9	6	14	12	11	13	8	7
Cttnbp2	NM_080285.1	16	10	6	5	7	11	9	3	5	8	9	8
Cx3cl1	NM_009142.3	2	8	4	4	1	5	1	3	6	9	6	10
Cx3cr1	NM_009987.3	111	90	90	51	96	65	83	53	135	90	71	80
Cxcl1	NM_008176.1	17	11	11	11	8	18	17	13	9	4	14	8
Cxcl10	NM_021274.1	15	23	15	15	19	26	35	24	11	20	19	19
Cxcl11	NM_019494.1	16	14	14	17	17	8	19	15	21	11	20	17
Cxcl12	NM_021704.3	3	1	9	1	1	5	2	3	6	7	5	7
Cxcl13	NM_018866.2	3	1	1	1	1	8	1	1	1	9	1	1
Cxcl14	NM_019568.2	53	44	33	28	15	21	4	19	58	47	45	42
Cxcl16	NM_023158.6	4	9	13	4	5	12	3	10	8	15	4	14
Cxcl2	NM_009140.2	41	53	70	66	44	41	58	57	34	47	62	45
Cxcl3	NM_203320.2	24	18	22	11	9	18	14	14	10	9	17	15
Cxcl5	NM_009141.2	14	12	6	12	1	8	1	9	11	15	10	8
Cxcl9	NM_008599.2	6	7	8	7	7	9	20	20	11	12	16	9
Cxcr1	NM_178241.4	10	8	5	5	1	12	1	3	2	8	2	7
Cxcr2	NM_009909.3	5	4	7	1	3	5	6	4	8	13	6	13
Cxcr3	NM_009910.2	29	17	22	11	27	15	17	18	19	28	28	24
Cxcr4	NM_009911.3	8	10	9	7	5	6	1	5	6	5	5	11
Cxcr5	NM_007551.2	51	64	60	75	61	50	81	69	57	50	52	41
Cxcr6	NM_030712.4	5	4	10	6	4	7	2	3	6	10	7	16
Cybb	NM_007807.2	25	12	16	19	23	15	27	28	10	10	9	14
Cyp1b1	NM_009994.1	1093	784	866	616	381	608	420	402	725	784	878	734
Cyp3a13	NM_007819.4	19	16	6	9	5	12	3	8	12	18	16	21
Cyr61	NM_010516.1	11	13	15	8	13	41	13	29	17	15	5	15
Cysltr1	NM_021476.4	8	7	6	7	5	8	6	11	11	12	13	15
Cytip	NM_139200.4	289	390	264	273	226	328	208	225	333	532	293	378
Daglb	NM_144915.3	15	23	10	8	12	14	13	17	16	24	15	34
Daxx	NM_007829.3	23	18	24	9	5	12	5	15	23	19	21	32
Ddr2	NM_022563.2	16	6	6	8	4	13	16	6	20	19	10	14
Des	NM_010043.1	14	10	9	3	7	3	11	12	13	16	10	14
Dhrs3	NM_011303.6	17	13	12	8	8	13	10	15	11	13	12	9
Dnajb6	NM_011847.4	2410	3136	2368	2126	907	1928	998	1512	2457	3813	2516	3691
Dpp4	NM_001159543.1	15	14	9	8	2	9	10	9	12	17	13	11
Dusp1	NM_013642.3	147	237	146	142	173	501	247	257	85	188	110	142
Dusp2	NM_010090.2	157	128	154	75	448	1338	565	906	111	128	125	144
Dusp6	NM_026268.2	400	437	360	293	474	1262	541	567	270	462	368	423
Ear3	NM_017388.1	18	10	17	15	7	13	9	10	13	18	27	24
Ear6	NM_053111.2	7	12	9	7	7	7	5	4	10	11	8	14
Edn1	NM_010104.2	66	67	75	63	11	36	27	28	34	53	60	129
Egf	NM_010113.3	15	15	15	15	9	13	9	15	16	11	10	11
Egr2	NM_010118.2	213	294	182	199	171	365	136	157	144	237	160	227
Egr3	NM_018781.2	8250	9176	7909	6564	5247	10831	6921	7255	5311	8483	6588	5957
Eif4ebp2	NM_010124.2	69	89	71	58	47	92	30	41	44	107	59	103
Elane	NM_015779.2	10	7	5	5	12	12	8	9	8	10	8	10
Ell2	NM_138953.2	199	214	262	142	36	97	52	71	157	202	204	215
Elovl6	NM_130450.2	18	11	16	14	8	9	9	19	7	15	14	18
Emp1	NM_010128.4	2711	2760	2736	2289	2013	3767	2389	3080	2077	3166	2732	3302
En1	NM_010133.2	13	5	10	5	9	7	12	6	6	10	15	10
Enc1	NM_007930.3	213	242	211	192	128	232	158	159	192	277	211	236
Enpep	NM_007934.3	21	16	16	19	13	25	23	17	14	14	13	11
Enpp2	NM_001136077.2	9	7	4	6	5	5	3	3	9	8	4	7
Ephb6	NM_001146351.1	10	11	11	6	15	10	13	7	15	7	8	9
Epx	NM_007946.2	27	18	21	13	7	8	10	11	9	17	10	16
Ercc1	NM_007948.2	40	55	47	40	24	29	40	29	36	60	46	56
Erg	NM_133659.2	19	16	14	15	5	17	18	16	13	12	14	22
Ets1	NM_001038642.1	670	621	661	527	379	664	423	522	418	619	599	648
F11r	NM_172647.2	18	10	9	13	11	7	17	16	7	7	13	10
Fabp4	NM_024406.2	22	14	11	9	6	10	16	15	4	14	10	23
Fadd	NM_010175.5	31	20	23	24	15	18	21	24	16	16	25	15
Faf1	NM_007983.2	26	26	24	26	49	19	40	32	32	13	38	22
Fas	NM_007987.2	48	55	58	44	23	23	10	21	38	75	49	101
Fasn	NM_007988.3	370	271	330	257	173	134	165	138	217	208	244	203
Fbp1	NM_019395.2	15	15	12	19	18	10	13	8	14	14	13	15
Fbxl7	NM_176959.3	21	23	18	11	12	10	19	12	24	17	19	17
Fcer1a	NM_010184.1	34350	37913	35498	27338	23669	30041	23503	25115	30742	41723	32914	40575
Fcer2a	NM_001253737.1	29	16	19	18	16	18	13	26	20	19	22	27
Fcgr1	NM_010186.5	17	25	26	27	23	21	25	30	21	25	20	20
Fcgr2b	NM_001077189.1	156	232	135	138	118	195	118	134	118	180	93	125
Fcgr3	NM_010188.5	187	204	230	125	208	211	219	145	243	279	181	214
Fcgr4	NM_144559.1	9	6	8	7	11	8	4	18	12	9	6	13
Fcnb	NM_010190.1	35	46	25	27	21	22	18	30	34	45	33	28
Fem1c	NM_173423.4	258	274	236	192	82	184	89	127	170	301	201	281
Fgf10	NM_008002.4	26	19	13	20	2	2	6	8	10	18	9	17
Fgf18	NM_008005.1	18	14	20	23	17	14	21	22	13	35	24	52
Fgf2	NM_008006.2	52	37	66	45	22	43	17	30	38	64	54	71
Fgf7	NM_008008.4	15	16	13	20	13	14	13	13	14	15	12	14
Fgfr1	NM_001079908.2	33	52	40	36	4	18	16	15	31	75	37	80
Flnb	NM_134080.1	727	753	809	508	225	391	261	281	571	806	573	735
Flrt2	NM_201518.4	17	29	19	23	11	13	18	16	18	21	29	12
Flt1	NM_010228.3	28	20	24	18	18	18	18	7	23	26	18	22
Flt3	NM_010229.2	10	9	6	15	10	6	17	11	12	8	10	7
Fn1	NM_010233.1	12	6	5	7	7	14	5	8	10	11	16	9
Fosb	NM_008036.2	536	768	522	566	331	948	398	571	506	769	475	628
Fosl1	NM_010235.2	35	25	31	22	16	25	15	23	18	35	37	23
Fpr-rs3	NM_008040.2	9	20	11	8	8	20	9	13	8	16	11	12
Fpr-rs4	NM_008041.2	11	14	10	10	7	11	15	11	17	19	17	12
Fpr-rs5	Fpr_rs5.1	8	12	11	5	6	9	6	15	20	9	13	18
Fpr-rs6	NM_177316.2	3	5	9	3	2	9	6	8	12	11	11	16
Fpr1	NM_013521.2	9	14	7	6	13	10	7	15	3	12	6	7
Fpr2	NM_008039.2	10	11	9	12	9	10	4	5	6	2	7	6
Fpr3	NM_008042.2	53	83	66	67	48	69	36	56	40	65	60	60
Fscn1	NM_007984.2	23	6	6	9	19	13	22	17	27	8	15	8
Furin	NM_011046.2	11447	14513	11666	11313	5256	9851	6855	7680	10218	17204	11131	14381
Fut4	NM_010242.3	13	14	13	12	7	12	5	13	18	26	14	24
Fyn	NM_008054.2	111	89	107	98	47	76	45	64	132	177	172	211
Fzd4	NM_008055.4	37	35	52	31	34	46	32	46	46	47	55	55
Fzd6	NM_001162494.1	14	18	13	13	4	10	15	12	11	28	16	18
Fzd9	NM_010246.1	6	9	8	7	7	6	10	5	6	7	11	11
Gadd45b	NM_008655.1	1001	1104	1249	806	475	620	563	606	989	1434	1032	1376
Gata1	NM_008089.1	163	189	136	144	46	61	44	44	144	219	122	226
Gata2	NM_008090.4	1478	1865	1673	1296	808	1183	925	905	1108	2171	1294	1972
Gata3	NM_008091.3	313	250	347	186	165	210	161	177	144	202	172	231
Gata6	NM_010258.3	76	74	67	64	61	73	87	73	58	72	61	90
Gch1	NM_008102.3	333	379	320	255	106	249	112	135	222	333	260	328
Gem	NM_010276.3	683	684	665	620	451	890	571	775	601	680	679	572
Gk5	NM_177352.4	18	13	29	13	5	12	12	12	10	11	11	14
Glg1	NM_009149.2	25	28	25	16	11	13	15	21	20	36	20	21
Gnai3	NM_010306.2	875	902	982	644	372	463	399	404	897	1194	1033	1059
Golim4	NM_001291069.1	122	129	131	97	38	64	42	62	129	185	144	179
Gpr183	NM_183031.2	19	5	19	28	28	18	39	42	38	9	21	11
Gpr65	NM_008152.2	28	38	30	30	27	19	23	36	36	19	42	28
Grn	NM_008175.4	297	385	331	222	246	350	252	262	287	434	275	337
Gsn	NM_146120.3	1882	1890	2047	1735	1081	1268	1088	1162	2142	2698	2226	2595
Gtf2h2	NM_022011.4	70	62	68	35	25	37	29	30	57	65	60	76
Gzma	NM_010370.2	16	13	12	6	11	4	3	9	7	10	12	10
H2-Aa	NM_010378.2	3	8	13	7	10	11	8	9	12	12	11	15
H2-Ab1	NM_207105.2	19	21	31	14	36	31	37	29	43	38	18	38
H2-D1	NM_010380.3	1840	1911	1978	1263	1223	1513	1442	1303	1376	2058	1663	1734
H2-DMa	NM_010386.3	22	25	24	24	16	17	19	15	21	26	33	21
H2-DMb1	NM_010387.2	54	73	47	45	53	52	56	50	47	68	61	52
H2-DMb2	NM_010388.4	30	30	23	66	96	36	69	51	46	17	35	23
H2-Ea-ps	NM_010381.2	14	13	16	8	5	2	4	6	5	16	8	10
H2-Eb1	NM_010382.2	35	36	28	25	18	24	21	18	27	30	24	19
H2-K1	NM_001001892.2	929	970	1077	645	645	743	738	654	780	1218	1014	1079
H2-M3	NM_013819.2	21	22	16	11	9	15	14	11	17	17	10	17
H2-Ob	NM_010389.3	44	47	71	46	17	22	30	19	52	73	60	64
H2-Q1	NM_010390.3	203	160	188	122	101	112	96	83	158	198	150	173
H2-Q10	NM_010391.4	11	7	8	5	7	14	11	5	7	13	10	16
H2-Q2	NM_010392.2	29	26	22	25	20	21	27	34	28	27	28	21
H2-T23	NM_010398.3	217	285	254	188	92	139	115	146	253	296	201	275
Havcr1	NM_134248.2	18	13	18	6	6	7	6	13	14	10	8	18
Havcr2	NM_134250.2	2640	3156	2533	2189	827	1909	875	1313	2183	3506	2519	3173
Hbegf	NM_010415.1	1200	1035	1511	831	1328	2120	1529	1521	931	1018	1282	928
Hc	NM_010406.1	14	15	14	11	14	9	14	17	14	13	20	9
Hdac5	NM_010412.3	13	18	4	4	1	17	1	6	1	20	2	15
Hdac6	NM_010413.3	34	30	41	29	25	30	29	26	30	40	43	34
Hdc	NM_008230.4	3162	3506	3045	2776	1129	2384	1230	1871	2651	3763	2798	3531
Hes1	NM_008235.2	29	25	29	27	26	29	33	34	35	26	23	19
Hgf	NM_010427.5	101	135	123	75	14	20	18	27	37	46	55	53
Hif1a	NM_010431.2	924	1123	1035	779	842	1404	888	913	925	1252	1043	1197
Hip1r	NM_145070.2	28	28	33	19	21	11	23	18	24	43	25	36
Hist1h1c	NM_015786.3	1099	1350	1283	971	1050	1023	1064	969	1032	1358	1106	1378
Hist2h2aa1	NM_013549.2	1923	1988	2287	1361	1417	1415	1607	1321	1679	1905	1839	1908
Hivep1	NM_007772.2	95	134	139	133	54	95	47	62	118	198	114	136
Hmgb1	NM_010439.3	282	315	309	200	150	197	139	150	225	318	243	321
Hnf1b	NM_009330.2	8	4	1	2	1	4	1	3	1	13	1	11
Hoxd4	NM_010469.2	6	11	7	7	9	12	5	8	10	15	7	13
Hpgd	NM_008278.2	10	13	12	16	10	20	16	17	12	11	21	17
Hpgds	NM_019455.4	108	130	104	95	48	72	40	44	112	155	103	136
Hras	NM_001130443.1	166	147	173	156	152	96	162	141	172	175	188	167
Hspg2	NM_008305.3	11	11	8	8	3	7	4	8	6	5	9	4
Icam1	NM_010493.2	19	36	22	19	20	16	26	19	26	38	35	19
Icos	NM_017480.1	6	11	11	11	5	13	17	9	16	15	8	13
Icosl	NM_015790.3	40	38	35	49	18	24	28	25	40	52	50	46
Id1	NM_010495.2	27	23	32	12	15	14	7	17	22	29	37	34
Id2	NM_010496.3	11223	13798	12742	10445	5879	8106	6249	7582	12248	18914	15764	21740
Id3	NM_008321.2	20	18	16	11	20	24	25	14	11	22	19	18
Ido1	NM_008324.1	18	14	13	13	7	15	6	7	9	15	6	16
Ido2	NM_145949.2	13	10	8	5	1	8	10	8	6	9	8	10
Ier3	NM_133662.2	4664	5851	7776	4724	3759	5960	6686	4460	3659	5736	6227	6644
Ifit1bl1	NM_001101605.1	7	5	6	9	7	12	4	5	15	10	18	15
Ifit1bl2	NM_053217.2	9	12	8	8	5	10	11	9	9	16	9	5
Ifna1	NM_010502.2	33	22	26	14	13	30	7	11	35	39	36	51
Ifnar1	NM_010508.1	48	64	62	49	14	42	20	25	42	111	49	85
Ifnar2	NM_001110498.1	73	112	109	72	64	90	73	73	67	143	88	120
Ifnb1	NM_010510.1	5	9	13	10	5	9	6	8	6	9	7	8
Ifng	NM_008337.1	22	15	16	13	11	19	20	17	9	14	13	30
Ifngr1	NM_010511.2	37	48	42	43	38	42	33	24	36	57	48	62
Igf1	NM_001111274.1	13	14	13	18	11	11	15	18	18	13	14	19
Igf2	NM_010514.3	40	25	23	40	22	27	22	26	26	24	33	23
Ikbke	NM_019777.3	25	15	15	19	12	14	9	21	12	15	19	20
Ikzf1	NM_009578.2	475	537	580	463	162	172	189	170	435	697	622	662
Il10	NM_010548.1	9	12	5	6	4	6	2	7	3	8	6	5
Il10ra	NM_008348.2	903	1053	901	700	226	442	230	341	906	1334	974	1130
Il12a	NM_008351.1	9	4	7	9	7	11	15	15	11	10	5	5
Il12b	NM_001303244.1	14	10	17	9	10	9	19	14	8	13	6	10
Il13	NM_008355.2	21306	22572	20431	20304	14837	23935	18405	23345	19028	24548	19136	23037
Il15	NM_008357.2	30	34	25	29	17	31	18	27	19	40	23	21
Il15ra	NM_008358.2	13	16	10	9	7	10	7	14	13	12	12	18
Il17ra	NM_008359.1	189	258	194	166	57	130	85	90	154	270	155	214
Il18	NM_008360.1	18	10	13	10	1	5	4	4	3	12	10	13
Il18r1	NM_001161842.1	100	100	100	83	54	49	60	38	117	97	88	77
Il1a	NM_010554.4	227	218	325	246	214	574	349	699	277	475	399	680
Il1b	NM_008361.3	163	142	230	204	83	228	157	221	186	345	341	425
Il1r1	NM_001123382.1	34	17	44	23	37	88	46	75	17	20	34	30
Il1r2	NM_010555.4	534	373	451	264	387	374	368	326	385	405	528	437
Il1rap	NM_134103.2	54	58	56	39	33	40	23	32	59	61	51	69
Il1rl1	NM_001025602.2	21966	24872	22269	20702	9312	17541	9702	13298	20841	27961	22474	26820
Il1rn	NM_031167.5	3	6	7	3	5	11	7	11	6	17	12	11
Il2	NM_008366.3	596	786	1206	929	533	1847	1004	1852	220	649	686	1546
Il21r	NM_021887.1	23	18	19	15	14	15	20	14	17	28	20	25
Il22	NM_016971.1	6	1	1	4	2	4	2	1	3	1	5	8
Il23a	NM_031252.1	16	17	10	17	24	16	24	10	21	22	22	15
Il25	NM_080729.2	13	19	16	16	16	19	20	23	8	25	21	22
Il27	NM_145636.1	42	40	25	32	46	36	50	33	31	35	30	47
Il27ra	NM_016671.3	23	16	18	19	15	17	16	26	16	20	16	12
Il3	NM_010556.4	2015	2279	2304	1512	3319	7159	3827	6242	916	1406	1244	1431
Il33	NM_133775.1	31	29	47	44	26	43	20	55	13	40	33	54
Il3ra	NM_008369.1	165	158	107	101	137	188	155	139	110	147	118	141
Il4	NM_021283.1	1320	1187	1296	1007	1749	2819	2229	2643	956	1129	1225	1175
Il4i1	NM_010215.3	15	19	24	18	26	13	23	22	13	18	17	17
Il4ra	NM_001008700.3	344	469	323	312	166	303	188	172	331	593	403	477
Il5	NM_010558.1	13	11	31	6	7	8	10	13	9	7	6	12
Il5ra	NM_008370.2	5	7	12	3	3	9	5	6	3	4	3	11
Il6	NM_031168.1	21174	25394	22348	21329	12432	27298	16716	25288	20539	28790	21945	29578
Il6ra	NM_010559.2	8	11	9	6	7	4	8	5	11	11	11	15
Il9	NM_008373.1	19	28	38	25	27	27	28	43	27	34	21	30
Insig1	NM_153526.5	361	383	396	248	236	257	274	221	354	520	341	456
Insr	NM_010568.2	20	27	38	18	14	26	16	21	22	36	25	30
Irf1	NM_008390.1	21	32	27	14	8	16	17	9	17	22	10	12
Irf2	NM_008391.2	59	80	79	83	39	39	40	40	77	115	86	100
Irf3	NM_016849.4	51	51	64	62	41	34	44	34	49	61	51	50
Irf4	NM_013674.1	38	55	46	37	47	34	52	58	28	40	39	38
Irf5	NM_001252382.1	31	36	46	24	7	31	13	29	25	69	29	43
Irf7	NM_016850.2	9	9	8	3	5	14	5	8	6	7	11	11
Irf8	NM_008320.3	19	14	21	22	6	17	10	17	15	19	25	12
Isg15	NM_015783.3	27	34	36	31	19	46	28	34	25	43	28	39
Itga4	NM_010576.3	19	16	27	20	11	17	6	14	15	22	11	20
Itga5	NM_001314041.1	67	98	87	66	25	58	35	45	48	102	55	104
Itgal	NM_008400.2	12	15	17	23	11	12	15	19	7	18	22	15
Itgam	NM_001082960.1	25	21	17	23	26	11	30	18	11	19	17	13
Itgax	NM_021334.2	11	24	11	14	10	18	8	9	9	14	9	15
Itgb1	NM_010578.1	678	822	786	599	329	668	413	519	675	1016	773	986
Itgb2	NM_008404.4	28	54	30	23	8	24	9	26	37	59	36	78
Itgb7	NM_013566.2	277	331	273	161	98	137	120	102	198	280	213	257
Jag1	NM_013822.2	11	10	9	17	9	11	15	9	12	19	14	20
Jak3	NM_010589.5	15	23	31	21	7	18	7	20	16	27	15	31
Jun	NM_010591.2	525	621	542	401	213	498	218	251	443	662	419	532
Kalrn	NM_177357.3	15	9	10	13	14	10	12	8	7	10	14	11
Kcnab1	NM_010597.3	11	9	15	13	7	11	8	14	11	25	13	17
Kcnq1ot1	NR_001461.5	31	30	40	34	28	25	20	21	45	59	46	52
Kif20a	NM_009004.3	48	38	39	21	20	21	28	16	22	30	28	23
Kit	NM_001122733.1	931	973	981	639	263	497	324	260	696	958	657	844
Kitl	NM_013598.1	56	59	74	38	55	60	52	54	65	85	65	55
Klf10	NM_013692.2	292	325	248	199	73	106	57	96	179	254	173	247
Klf4	NM_010637.3	26	23	26	20	16	20	15	19	29	37	23	45
Klk1	NM_010639.7	18	11	18	19	10	12	13	16	16	26	22	18
Klrk1	NM_001083322.1	15	14	9	14	8	8	4	7	8	15	14	18
Krba1	NM_133922.3	18	19	16	7	9	14	14	12	13	18	22	19
Lag3	NM_008479.1	15	10	14	11	3	13	5	12	15	15	9	17
Lamb2	NM_008483.3	1	7	5	4	2	4	3	9	4	14	4	7
Lamb3	NM_008484.2	20	19	14	31	28	6	49	28	34	8	24	8
Lamp3	NM_177356.3	9	6	8	3	3	7	3	3	7	8	8	9
Laptm5	NM_010686.3	2925	3515	3004	2430	1194	1965	1436	1336	2604	4273	2805	3849
Lat	NM_010689.2	344	361	330	248	121	221	145	159	260	571	340	578
Lat2	NM_020044.2	1249	1519	1442	996	575	887	562	522	1160	1690	1077	1575
Ldlr	NM_010700.2	244	306	247	214	84	167	108	108	248	367	206	301
Lgals3	NM_001145953.1	29	34	41	26	19	24	14	24	39	39	39	48
Lif	NM_008501.2	3446	4290	4045	3604	5776	8572	7041	6059	2946	3680	2472	2342
Lipa	NM_021460.3	38	38	47	40	45	43	40	38	42	69	44	48
Loxl2	NM_033325.2	117	143	156	92	73	170	99	120	106	165	120	133
Lpl	NM_008509.2	51	54	42	55	43	44	39	41	33	38	42	52
Lrp5	NM_008513.3	42	39	38	33	29	29	42	20	35	51	46	32
Lrp6	NM_008514.3	42	55	50	43	20	41	33	40	47	75	55	72
Lst1	NM_010734.2	23	28	33	31	70	72	72	90	35	40	46	36
Lta	NM_010735.2	9	14	15	10	82	117	125	116	16	18	13	11
Lta4h	NM_008517.2	433	437	488	306	270	258	295	209	320	394	347	414
Ltb	NM_008518.2	5	10	14	12	6	7	5	10	4	17	5	9
Ltb4r1	NM_008519.2	53	35	32	20	36	29	35	33	27	33	40	20
Ltb4r2	NM_020490.2	25	26	21	23	20	21	27	14	14	29	20	31
Ly6c1	NM_010741.3	2107	2495	2197	1895	2990	3593	2704	3245	2808	3746	2798	3901
Ly6g	XM_909927.2	4	4	9	11	3	3	3	4	8	7	14	10
Mafb	NM_010658.2	17	9	9	8	5	6	3	15	9	7	11	4
Maff	NM_010755.3	33	66	29	39	25	53	32	40	39	69	20	56
Malt1	NM_172833.2	1162	1355	1242	1085	641	1447	711	912	1000	1356	1039	1000
Man2b1	NM_010764.2	516	587	595	403	323	652	476	510	487	810	622	756
Map2k1	NM_008927.3	74	88	88	46	43	73	30	41	49	115	76	97
Map2k2	NM_023138.4	109	138	126	87	70	82	101	75	96	141	115	157
Map2k3	NM_008928.4	1740	1832	1862	1499	755	1165	845	1037	1612	2257	1743	1984
Map2k4	NM_009157.4	345	341	322	279	108	193	131	153	280	374	326	372
Map3k14	NM_016896.3	36	45	46	45	8	17	14	20	29	69	59	70
Map3k4	NM_011948.2	13	20	14	12	12	9	9	7	15	25	21	32
Mapk11	NM_011161.5	16	14	13	16	7	14	7	10	12	33	13	24
Mapk12	NM_013871.3	11	13	15	12	7	11	11	9	11	11	11	10
Mapk13	NM_011950.1	32	28	35	57	50	30	33	53	43	34	52	19
Mapk14	NM_011951.2	347	420	400	309	100	135	99	103	339	506	369	521
Marcksl1	NM_010807.4	568	444	555	324	319	548	385	390	486	373	451	311
Marco	NM_010766.2	11	10	8	9	4	4	5	7	7	6	7	10
Mcm5	NM_008566.2	125	114	126	161	196	97	194	158	128	94	134	71
Mertk	NM_008587.1	12	7	9	4	10	3	4	6	6	8	7	9
Met	NM_008591.1	17	16	7	14	13	9	15	9	12	11	15	4
Mif	NM_010798.2	267	239	301	155	221	183	283	200	315	345	330	351
Mmp10	NM_019471.2	14	18	12	9	14	14	9	10	11	6	13	11
Mmp12	NM_008605.3	23	20	25	10	16	20	19	26	15	28	31	27
Mmp13	NM_008607.1	10	12	6	4	2	2	5	8	7	10	8	5
Mmp19	NM_021412.2	11	6	11	10	6	6	8	7	13	10	8	7
Mmp1a	NM_032006.3	10	14	12	11	8	9	15	8	10	8	10	12
Mmp8	NM_008611.4	23	14	23	17	10	25	17	22	17	22	18	27
Mmp9	NM_013599.2	97	95	82	132	115	93	139	148	91	61	85	48
Mob3c	NM_175308.4	72	85	76	79	40	39	31	42	94	114	91	108
Mok	NM_011973.2	38	29	25	34	37	25	53	44	25	23	35	25
Mpeg1	NM_010821.1	6	7	2	4	2	4	1	4	3	9	4	11
Mpo	NM_010824.2	19	24	14	9	10	13	17	14	13	24	21	23
Mrc1	NM_008625.1	24	23	22	26	21	16	33	26	29	32	34	25
Mrc2	NM_008626.3	12	14	12	9	7	2	8	4	1	11	9	9
Ms4a1	NM_007641.5	17	18	14	12	12	14	15	23	6	19	15	14
Ms4a2	NM_001276330.1	2286	2857	2475	1840	928	1896	1227	1322	1662	2638	1653	2304
Msc	NM_010827.2	9	4	7	5	4	7	7	15	2	15	10	6
Msh2	NM_008628.2	34	41	48	22	25	27	20	17	28	33	37	25
Mx1	NM_010846.1	86	75	67	44	22	92	46	32	80	143	81	163
Mx2	NM_013606.1	12	10	13	9	10	5	9	14	18	14	14	14
Myc	NM_010849.4	1100	986	1164	729	344	382	378	314	865	914	1019	887
Myd88	NM_010851.2	124	110	134	70	46	66	54	55	86	161	88	130
Myh4	NM_010855.2	12	13	13	11	7	12	11	6	9	10	8	12
Myod1	NM_010866.2	71	49	51	96	101	49	129	105	92	38	78	29
Nampt	NM_021524.1	2257	2213	2572	1686	960	1324	1331	1026	1731	2093	2112	2126
Ncf2	NM_010877.4	778	1167	814	895	285	721	346	550	869	1606	882	1644
Ncor1	NM_011308.2	56	97	79	70	30	64	28	35	63	123	81	83
Ndc80	NM_023294.2	5	4	14	7	12	13	5	11	7	16	8	7
Ndufa7	NM_023202.2	364	438	461	290	250	348	284	281	352	478	385	582
Nectin1	NM_021424.2	32	34	18	18	5	14	4	16	11	30	18	31
Nectin2	NM_001159724.1	18	11	18	13	11	12	13	7	9	9	18	4
Nfatc1	NM_016791.4	1027	1116	1041	929	546	749	589	616	854	1261	981	952
Nfatc2	NM_001037177.1	42	58	43	42	30	36	35	29	40	65	50	46
Nfil3	NM_017373.3	935	1157	1074	901	683	1112	625	785	888	1282	964	1125
Nfkb1	NM_008689.2	1133	1439	1310	999	481	989	570	737	1164	2045	1236	1740
Nfkbia	NM_010907.2	94	102	93	65	54	121	83	111	83	139	70	154
Nfkbie	NM_008690.3	108	97	139	78	38	97	68	65	57	110	76	76
Nfkbiz	NM_030612.1	585	919	889	1318	431	1535	845	1742	591	852	726	1205
Nfyc	NM_001048168.2	108	121	117	76	50	77	56	62	95	161	101	125
Ngf	NM_001112698.1	10	12	10	13	9	6	12	9	9	13	8	8
Nkg7	NM_024253.4	66	49	72	49	47	36	43	43	48	53	52	48
Nlrp3	NM_145827.3	224	378	291	233	115	290	194	194	292	439	263	319
Nmb	NM_026523.2	694	862	875	585	431	708	656	615	539	863	718	858
Nod1	NM_172729.2	11	13	7	4	6	9	3	6	10	12	7	12
Nod2	NM_145857.2	10	14	17	13	7	18	9	7	12	16	12	17
Nos2	NM_010927.3	15	8	6	14	7	11	6	3	8	7	6	12
Nox1	NM_172203.1	75	65	88	76	30	53	36	77	57	58	60	110
Nox3	NM_198958.2	12	14	13	12	9	11	17	16	12	12	23	10
Nox4	NM_015760.4	13	10	14	9	7	15	7	13	8	9	9	11
Nr1h3	NM_001177730.1	26	21	10	11	10	13	10	12	15	13	13	20
Nr2f6	NM_010150.2	29	42	28	26	12	14	16	8	20	33	26	45
Nr4a1	NM_010444.1	2247	3136	1758	2041	2165	4956	2353	2736	1314	1979	1156	1293
Nr4a2	NM_001139509.1	617	828	553	642	454	1302	533	735	402	725	353	439
Nrip3	NM_020610.1	365	364	305	295	83	169	77	124	299	458	328	483
Olr1	NM_001301094.1	773	711	837	527	418	596	453	446	320	378	404	377
Oscar	NM_175632.3	14	12	17	16	14	8	13	20	15	29	15	21
Osm	NM_001013365.2	3444	3344	3786	2793	6269	7746	7421	6939	2337	2342	2510	1953
P2rx1	NM_008771.3	123	169	153	131	112	120	102	143	125	218	148	183
Pbx1	NM_008783.2	60	42	44	41	32	50	37	45	55	60	48	57
Pbx3	NM_016768.1	19	24	25	20	18	32	19	17	24	42	32	36
Pdcd1	NM_008798.1	25	31	33	30	24	33	23	37	30	26	26	28
Pdcd1lg2	NM_021396.2	131	132	129	109	37	52	33	36	145	194	166	174
Pde4a	NM_183408.3	20	26	14	17	13	15	10	13	19	32	21	21
Pdgfa	NM_008808.3	932	1032	911	899	453	890	524	1001	994	1569	1081	1379
Pdgfb	NM_011057.3	7	7	8	9	6	9	5	4	9	11	5	5
Pdgfra	NM_001083316.1	11	7	7	7	7	4	6	8	4	8	6	11
Pdgfrb	NM_008809.1	21	11	14	5	7	8	15	11	6	17	16	12
Pdzk1ip1	NM_001164557.1	565	674	557	657	224	539	285	548	500	954	546	1373
Peli1	NM_023324.2	408	442	417	373	236	461	277	386	389	581	440	529
Pf4	NM_019932.4	29	23	23	20	18	15	19	17	20	16	17	12
Pfdn6	NM_001185182.1	277	281	300	176	171	157	202	174	214	313	278	312
Pggt1b	NM_172627.3	74	91	70	73	23	42	29	30	63	111	56	104
Pglyrp1	NM_009402.2	3	3	4	1	1	2	1	2	2	4	2	3
Phlda2	NM_009434.2	8	8	7	7	3	6	5	9	6	11	10	14
Pik3cg	NM_020272.2	66	83	70	53	49	61	41	26	73	114	69	87
Pim2	NM_138606.2	128	154	153	123	113	134	169	125	106	138	109	157
Plau	NM_008873.2	572	771	576	452	542	1130	629	547	560	843	554	614
Plaur	NM_011113.3	314	414	446	297	168	346	186	337	330	567	418	695
Pparg	NM_011146.1	15	11	10	9	11	12	7	7	8	13	9	10
Prdx1	NM_011034.4	154	134	147	104	60	141	72	103	182	231	214	242
Prdx3	NM_007452.2	675	613	799	536	562	599	619	546	582	704	595	641
Prg2	NM_008920.4	19	14	14	9	7	7	10	17	16	19	16	13
Prg3	NM_016914.2	21	14	12	14	10	12	16	14	12	13	15	8
Prkca	NM_011101.3	95	157	93	92	54	64	42	43	113	158	96	144
Prkci	NM_008857.3	94	135	91	123	41	38	57	61	101	161	130	165
Prok2	NM_001037539.2	10	10	8	10	5	9	11	8	7	12	10	14
Pros1	NM_011173.2	98	125	99	117	39	84	27	57	94	159	120	193
Prrx1	NM_175686.3	5	5	3	3	3	10	6	15	7	13	3	8
Psmb8	NM_010724.2	165	135	167	99	122	123	135	101	134	212	170	177
Psmb9	NM_013585.2	35	42	40	24	26	36	31	29	24	36	30	33
Psme2	NM_001029855.1	1046	1024	1118	884	709	772	778	857	1064	1424	1147	1457
Ptafr	NM_001081211.1	16	13	7	14	9	9	16	10	13	18	7	16
Ptgdr	NM_008962.4	21	12	20	29	20	12	34	29	22	11	13	14
Ptgdr2	NM_009962.2	21	8	19	5	4	18	7	9	11	10	10	14
Ptgds	NM_008963.2	16	17	11	12	23	13	27	24	15	12	18	14
Ptger2	NM_008964.4	12	12	22	10	3	11	9	15	7	10	10	12
Ptgs1	NM_008969.3	405	536	462	428	283	453	298	405	617	1009	759	1062
Ptgs2	NM_011198.3	690	928	1036	672	391	916	506	605	454	532	661	567
Ptpn14	NM_008976.2	15	8	4	13	5	10	6	9	11	14	5	15
Ptprb	NM_029928.1	25	19	30	45	46	23	68	48	44	17	39	27
Ptprc	NM_011210.3	747	902	875	777	293	536	270	384	748	1025	858	1005
Ptprk	NM_008983.2	11	8	9	4	7	10	8	8	4	13	11	8
Ptx3	NM_008987.3	6	12	14	11	13	22	19	11	7	5	15	12
Pycard	NM_023258.4	11	8	6	10	4	5	2	5	5	12	7	19
Rab20	NM_011227.1	109	162	115	87	109	236	145	159	108	218	120	203
Rab3d	NM_031874.4	68	111	101	60	55	78	47	44	93	122	101	123
Rad51	NM_011234.4	35	25	36	18	29	15	23	17	23	21	32	18
Raf1	NM_029780.3	101	109	92	75	37	72	39	49	67	115	81	104
Rapgef4	NM_019688.2	6	17	8	6	2	9	14	4	8	7	7	8
Rasal1	NM_013832.4	40	30	31	77	101	24	133	78	55	10	37	22
Rasgrf2	NM_009027.3	8	7	5	8	11	7	13	18	7	7	8	8
Rbp1	NM_011254.5	20	11	12	6	4	10	8	10	9	15	6	13
Retnla	NM_020509.3	7	5	9	3	3	7	6	2	5	3	7	13
Retnlb	NM_023881.4	13	10	12	6	9	15	13	8	15	12	20	12
Rgl1	NM_016846.3	57	84	56	58	23	53	21	46	61	102	52	81
Rgs1	NM_015811.1	632	920	733	885	602	1539	825	1096	538	807	626	990
Rgs16	NM_011267.3	708	649	718	533	164	441	169	318	523	745	624	664
Rgs6	NM_015812.3	13	12	16	6	7	9	3	10	8	9	5	10
Rhoc	NM_007484.2	15	12	11	12	21	34	16	23	16	13	12	17
Rhog	NM_019566.3	484	529	531	434	281	488	355	394	448	828	509	755
Rhoj	NM_023275.2	3	10	5	7	6	7	9	4	8	14	7	8
Rictor	NM_030168.3	132	160	114	126	30	48	33	51	104	190	107	182
Rin2	NM_028724.4	13	13	5	4	4	12	11	10	6	17	17	20
Ripk2	NM_138952.3	277	266	245	152	106	267	149	191	138	241	157	207
Rnase2a	NM_053113.2	24	22	17	25	22	16	22	26	19	17	19	16
Rnase2b	NM_019398.2	25	15	15	12	9	18	18	16	24	24	23	24
Rnd3	NM_028810.2	18	16	11	21	10	10	8	5	7	10	12	19
Ros1	NM_011282.2	15	26	16	22	15	18	23	22	14	21	18	13
Runx2	NM_009820.5	72	62	57	46	24	36	31	32	67	71	75	85
S100a10	NM_009112.2	2304	2794	2560	1829	1197	2157	1471	1588	1858	2972	2201	3559
S100a11	NM_016740.3	1452	1998	1505	1564	773	1443	1006	1211	1229	1953	1588	2310
S100a4	NM_011311.2	759	755	851	633	211	163	250	162	594	720	732	721
S100a8	NM_013650.2	6	11	6	4	5	5	6	6	9	9	10	6
S100a9	NM_009114.2	12	12	6	5	5	6	6	4	6	8	4	5
S1pr1	NM_007901.4	11	15	10	7	6	9	8	7	10	13	9	20
Saa1	NM_009117.3	16	13	24	13	6	7	13	6	11	15	18	16
Scin	NM_009132.2	4069	3643	4039	2567	1461	2334	1754	1597	3555	4731	3964	4275
Sele	NM_011345.2	7	18	11	16	14	8	29	9	15	2	10	8
Sell	NM_001164059.1	15	12	11	15	3	6	3	3	14	10	12	13
Selp	NM_011347.1	17	9	8	9	11	10	9	3	9	10	16	21
Selplg	NM_009151.3	299	362	342	211	291	250	317	198	205	231	205	215
Sema4a	NM_013658.3	5	8	14	10	6	5	6	4	6	14	8	11
Sema4b	NM_013659.4	437	442	420	331	83	116	107	130	369	681	497	694
Sema5a	NM_009154.2	7	10	5	11	9	7	5	5	7	9	3	9
Sema6d	NM_199240.2	6	7	13	10	1	9	6	10	4	16	7	22
Serinc2	NM_172702.3	6	8	5	2	6	9	5	5	7	12	6	12
Serpinb2	NM_001174170.1	58	20	53	15	18	22	19	15	42	34	50	23
Serpinb6a	NM_001164117.1	464	562	498	426	232	352	267	294	461	693	588	714
Serpinb7	NM_027548.3	8	18	12	8	2	15	7	10	7	12	15	17
Serpinb9	NM_009256.3	21	25	35	19	5	9	12	10	30	39	27	50
Serpine1	NM_008871.2	1274	1380	1667	1140	1432	2516	1914	2116	826	1255	1406	1161
Serpine3	NM_001199945.1	11	9	14	6	10	7	13	11	9	5	12	6
Sesn1	NM_001013370.2	105	179	147	165	37	62	40	56	115	208	108	232
Sfrp4	NM_016687.2	9	14	9	9	3	11	6	7	9	11	14	13
Sgpp1	NM_030750.3	50	58	41	105	95	34	98	82	60	33	59	24
Siglec1	NM_011426.3	5	2	5	5	2	11	8	7	6	7	7	11
Siglecf	NM_145581.1	246	176	219	158	49	87	52	76	134	207	156	199
Sirpa	NM_007547.2	423	568	462	424	307	577	318	469	415	730	498	559
Ski	NM_011385.2	97	129	98	81	58	94	55	77	82	141	103	164
Skil	NM_011386.2	451	499	394	346	207	299	177	228	479	655	501	553
Slc16a6	NM_134038.2	310	365	429	273	214	327	272	268	313	443	414	400
Smad1	NM_008539.3	44	65	54	45	30	53	36	32	42	82	43	87
Smad2	NM_010754.4	203	173	209	160	71	85	83	66	141	189	138	208
Smad7	NM_001042660.1	266	315	256	253	153	347	182	251	285	466	297	381
Smarcd3	NM_025891.3	11	9	8	11	5	10	6	10	10	16	16	12
Socs1	NM_009896.2	476	416	569	369	175	171	205	157	385	533	466	534
Socs2	NM_001168655.1	523	700	550	412	337	831	430	494	414	736	499	651
Socs3	NM_007707.2	53	53	37	45	37	104	62	71	31	46	41	46
Sp4	NM_009239.2	27	34	32	24	10	37	18	25	50	58	39	59
Sphk1	NM_011451.3	32	50	34	37	29	39	25	40	27	33	29	48
Spry2	NM_011897.3	440	543	470	475	287	622	323	456	455	757	460	740
Sptbn1	NM_009260.2	68	71	109	50	25	19	26	18	79	79	58	74
Sqstm1	NM_011018.2	5365	6995	6429	4774	3063	5413	3866	4766	7199	11797	6569	9848
Stab1	NM_138672.2	9	5	7	5	3	1	1	6	3	9	11	12
Stat1	NM_009283.3	40	61	42	53	21	32	29	23	50	66	33	59
Stat3	NM_213659.2	160	249	199	187	71	132	95	92	188	315	154	284
Stat4	NM_011487.4	50	82	55	48	25	61	39	28	47	80	44	64
Stat5a	NM_011488.2	96	198	149	176	39	68	53	101	138	372	213	398
Stat5b	NM_001113563.1	51	85	83	66	23	38	28	35	51	119	67	95
Stat6	NM_009284.2	304	466	367	368	81	178	118	167	275	556	318	503
Syk	NM_001198977.1	50	70	57	54	23	56	48	40	52	83	57	84
Tap1	NM_001161730.1	31	30	21	17	22	26	21	14	17	34	27	25
Tap2	NM_011530.3	91	127	96	87	53	72	67	56	74	158	89	143
Tapbp	NM_009318.2	235	287	265	196	142	159	179	146	199	347	212	260
Tek	NM_013690.2	31	33	45	31	13	22	16	7	24	34	30	32
Tep1	NM_009351.2	21	23	34	24	9	25	12	10	20	37	30	32
Terf2ip	NM_020584.2	48	56	51	45	19	36	30	26	32	57	40	63
Tfcp2	NM_033476.2	7	14	17	11	8	7	6	11	9	9	9	19
Tgfa	NM_031199.2	21	34	31	30	19	21	19	27	26	39	36	39
Tgfb1	NM_011577.1	3059	3179	3138	2547	1492	2200	1805	1931	2457	3871	2765	3469
Tgfbr3	NM_011578.3	11	18	19	16	20	11	13	20	12	8	13	13
Tgm2	NM_009373.3	306	355	480	255	21	28	43	27	205	345	319	314
Thbd	NM_009378.3	15	19	19	12	13	27	15	11	20	25	22	18
Tigit	NM_001146325.1	14	9	10	4	4	6	5	6	4	7	7	10
Timd4	NM_178759.4	18	31	19	19	13	14	9	18	19	17	17	33
Timp3	NM_011595.2	930	816	1115	662	281	500	341	402	647	861	704	821
Tlr1	NM_030682.1	16	10	10	14	6	14	14	9	17	13	9	15
Tlr11	NM_205819.2	10	7	10	5	8	3	9	9	11	17	4	7
Tlr12	NM_205823.2	28	21	17	11	12	21	12	17	12	25	29	19
Tlr13	NM_205820.1	18	14	12	17	11	17	11	15	16	14	20	17
Tlr2	NM_011905.2	15	6	10	10	2	13	7	10	13	16	10	12
Tlr3	NM_126166.2	29	24	17	38	28	21	25	27	35	17	20	13
Tlr4	NM_021297.2	131	182	141	115	20	33	21	21	135	214	125	192
Tlr5	NM_016928.2	1	1	3	1	1	9	1	1	1	8	1	14
Tlr6	NM_011604.3	16	14	22	22	20	15	26	16	10	20	14	20
Tlr7	NM_133211.3	17	14	10	27	12	19	11	19	14	13	20	18
Tlr8	NM_133212.2	10	8	9	6	5	8	8	4	8	5	10	9
Tlr9	NM_031178.2	46	24	29	26	28	27	36	28	22	29	42	23
Tm7sf3	NM_026281.2	16	21	22	17	14	14	10	19	10	23	20	18
Tmem173	NM_028261.1	28	29	22	24	13	25	14	11	12	19	25	19
Tnc	NM_011607.1	7	2	11	4	3	13	1	10	5	7	11	6
Tnf	NM_013693.2	3491	6083	7796	6384	5980	16975	9339	14165	3086	5817	5852	8231
Tnfaip3	NM_009397.2	254	320	299	287	39	70	48	68	379	756	455	703
Tnfaip6	NM_009398.2	9	12	7	4	4	11	5	13	5	14	10	11
Tnfaip8	NM_134131.2	3413	4703	3619	3251	1727	3002	1776	2151	3621	5584	3755	4860
Tnfrsf11a	NM_009399.3	10	8	9	4	4	6	5	3	9	8	11	12
Tnfrsf12a	NM_001161746.1	719	952	715	599	207	173	168	162	645	935	707	849
Tnfrsf14	NM_178931.2	39	32	22	44	35	10	49	30	30	29	22	20
Tnfrsf1a	NM_011609.2	10	14	10	4	1	4	2	4	10	12	6	11
Tnfrsf1b	NM_011610.3	12	11	13	5	2	10	1	9	10	28	15	35
Tnfrsf4	NM_011659.2	19	16	18	11	10	10	11	18	13	15	15	17
Tnfrsf8	NM_009401.2	10	10	5	4	2	9	1	2	6	1	8	10
Tnfrsf9	NM_001077508.1	73	48	79	64	32	30	47	69	78	70	77	85
Tnfsf10	NM_009425.2	239	277	287	255	14	20	13	28	180	288	198	341
Tnfsf4	NM_009452.2	103	93	112	59	33	60	48	41	73	100	97	125
Tnfsf9	NM_009404.3	46	52	37	39	51	86	94	56	28	39	17	27
Top2a	NM_011623.2	347	280	310	201	250	203	207	170	276	202	269	182
Tpsb2	NM_010781.3	4887	4034	4078	2497	2491	4767	3620	3518	4663	6856	4361	7328
Traf1	NM_009421.3	40	47	44	46	24	43	38	54	30	75	50	80
Traf2	NM_009422.2	173	199	154	171	62	85	63	60	177	267	174	247
Traf6	NM_009424.2	155	196	179	137	61	115	81	118	104	230	141	195
Trafd1	NM_172275.2	72	70	71	56	46	66	37	51	44	74	70	89
Trem1	NM_021406.5	9	7	8	6	3	3	4	2	11	5	10	8
Trem2	NM_031254.2	14	12	11	1	7	4	9	7	10	11	8	21
Trex1	NM_011637.6	26	25	32	17	10	18	8	17	21	43	28	23
Trim9	NM_001110202.1	26	27	27	14	14	19	17	17	16	21	20	23
Tspan7	NM_019634.2	5	5	4	4	5	5	4	9	7	4	8	6
Tspan8	NM_001168680.1	69	22	88	23	159	52	180	41	75	35	89	29
Ttk	NM_009445.2	18	20	13	18	13	13	15	19	11	17	23	16
Tuba1a	NM_011653.2	192	255	271	153	124	122	137	135	175	314	217	287
Tuba4a	NM_009447.3	988	936	984	681	483	494	490	363	837	1154	881	1089
Twistnb	NM_172253.2	296	258	281	225	219	248	215	218	254	291	260	250
Txn1	NM_011660.3	3859	3444	4311	2899	3392	2408	3360	2585	3426	3924	4165	4063
Txndc16	NM_172597.2	39	45	37	45	30	38	36	35	35	50	42	45
Tyrobp	NM_011662.2	2721	2017	2979	1474	2766	2949	3490	2405	2740	2943	3259	3202
Usp18	NM_011909.2	22	18	19	19	16	19	20	12	17	21	12	14
Vamp2	NM_009497.3	110	125	92	82	37	85	58	63	107	136	90	118
Vasp	NM_009499.2	705	875	832	731	436	644	523	553	701	1260	846	1165
Vav1	NM_011691.4	197	259	197	177	51	155	64	80	176	290	163	246
Vav2	NM_009500.1	76	48	54	85	102	35	116	128	89	66	79	44
Vcam1	NM_011693.2	25	15	19	10	9	21	12	15	12	23	11	17
Vegfa	NM_001025250.3	654	615	594	451	272	483	285	478	527	703	581	666
Vegfc	NM_009506.2	431	551	443	385	80	99	69	112	450	793	537	815
Vrk2	NM_001252447.1	84	93	78	108	227	73	190	104	124	76	126	41
Vsir	NM_001159572.1	37	36	35	36	58	86	67	101	43	54	34	52
Vtcn1	NM_178594.3	20	25	26	20	19	13	15	8	21	12	24	18
Vwa5a	NM_172767.3	6982	8770	7035	7551	1989	4237	2203	3384	6370	9339	6809	9481
Was	NM_009515.2	51	48	56	29	20	33	26	20	33	42	27	48
Xcr1	NM_011798.4	9	15	7	7	3	9	9	5	5	12	8	8
Yap1	NM_009534.3	30	29	19	18	11	31	12	14	11	37	13	29
Yes1	NM_001205132.1	12	13	15	7	5	9	8	8	14	12	13	14
Zfp148	NM_011749.4	75	128	101	90	32	57	42	39	87	137	93	99
Zfp92	NM_009566.4	10	7	7	6	9	8	5	2	9	12	9	16
Zmpste24	NM_172700.2	98	84	84	66	47	50	44	47	69	84	66	71
Znrf2	NM_199143.2	488	552	409	387	363	481	290	301	588	845	523	748
Abcf1	NM_013854.1	177	205	236	141	86	128	82	103	164	287	214	241
Alas1	NM_020559.2	26	25	35	17	8	20	9	10	18	36	20	34
Edc3	NM_153799.3	26	47	49	32	16	28	24	23	37	63	43	46
Eef1g	NM_026007.4	1210	1024	1416	720	729	689	857	668	862	1056	1088	1042
Eif2b4	NM_001127355.1	25	2	5	11	1	14	1	9	23	28	30	17
G6pdx	NM_008062.2	144	146	140	92	57	77	53	59	140	132	128	168
Gusb	NM_010368.1	168	122	179	73	145	112	126	120	100	152	160	125
Hdac3	NM_010411.2	115	107	118	93	46	70	50	59	87	131	108	137
Hprt	NM_013556.2	63	55	52	44	31	47	30	43	46	65	60	69
Nubp1	NM_011955.2	75	68	93	60	69	68	79	69	48	85	74	96
Oaz1	NM_008753.4	2507	2448	2581	1714	1563	2033	1827	1781	2147	2887	2355	2901
Polr1b	NM_009086.2	35	23	29	15	16	25	21	22	34	31	31	29
Polr2a	NM_001291068.1	117	128	130	103	41	58	43	40	90	127	94	89
Ppia	NM_008907.1	5108	4882	5908	3918	4808	3744	4979	3511	4975	4804	5201	4921
Rpl19	NM_009078.2	6806	7614	7860	5156	5079	6896	5945	6169	5482	7870	6427	7527
Sap130	NM_172965.2	28	27	16	1	1	23	1	1	8	65	50	58
Sdha	NM_023281.1	214	237	226	225	96	126	123	112	202	236	203	189
Sf3a3	NM_029157.3	179	199	207	183	172	108	152	172	219	217	234	202
Tbp	NM_013684.3	24	24	10	1	1	9	1	1	1	48	1	49
Tubb5	NM_011655.4	260	260	312	140	225	178	187	114	203	239	258	193
NEG_A	ERCC_00096.1	10	13	10	9	1	13	6	3	5	11	7	6
NEG_B	ERCC_00041.1	17	12	14	12	10	13	15	13	14	16	18	2
NEG_C	ERCC_00019.1	23	18	20	11	11	19	8	7	11	17	19	15
NEG_D	ERCC_00076.1	16	20	12	16	11	10	12	16	11	18	13	15
NEG_E	ERCC_00098.1	9	14	14	9	12	8	6	6	6	14	5	9
NEG_F	ERCC_00126.1	6	17	7	6	9	8	9	9	5	8	9	10
NEG_G	ERCC_00144.1	6	5	8	6	7	7	3	1	6	6	7	5
NEG_H	ERCC_00154.1	7	10	9	11	19	19	27	18	10	6	10	4
POS_A	ERCC_00117.1	12272	16328	13876	8335	6041	15493	7054	8444	8799	17094	11043	16543
POS_B	ERCC_00112.1	3676	4832	4337	2499	1673	4687	2083	2434	2771	5310	3425	5283
POS_C	ERCC_00002.1	846	1121	1047	571	343	1103	472	591	673	1342	770	1248
POS_D	ERCC_00092.1	217	309	255	151	107	279	129	148	168	279	216	284
POS_E	ERCC_00035.1	46	46	55	40	25	56	27	22	33	61	38	61
POS_F	ERCC_00034.1	41	33	31	30	26	30	21	27	22	34	30	26

## Sheet: DE analysis
Differential expression analysis of genes in Regnase-1 and/or -3 knockdown BMMCs. Log2FC and q-values are shown.
gene	rms.FC	FC.Group:si12a vs siGLO	q.Group:si12a vs siGLO	FC.Group:si12c vs siGLO	q.Group:si12c vs siGLO	FC.Group:si12ac vs siGLO	q.Group:si12ac vs siGLO
Sap130	1.7504	1.79071	0.00138565	-0.0546718	0.96106	-1.20681	0.0487093
Btg2	0.7348	0.933862	0.000145924	-0.056489	0.896725	0.79728	0.000526037
Fgfr1	0.5949	0.889605	0.00323316	0.607687	0.0565597	0.894806	0.00359168
Il2	0.8343	0.84846	8.25287e-06	0.894429	2.09515e-05	1.42691	3.80158e-08
Ifnar1	0.4448	0.721757	0.000145924	0.169345	0.590307	0.422751	0.0414998
Dusp1	0.441	0.712652	1.38443e-05	0.122645	0.465333	0.236379	0.0717248
Stat5a	0.6649	0.682775	0.000176362	0.441252	0.0139407	1.12594	1.69679e-06
Tnf	0.5806	0.667452	0.000133851	0.707371	0.00050946	0.961431	4.39397e-06
Itgb2	0.5448	0.618038	0.0130438	-0.169108	0.764575	0.518124	0.0320929
Nfkbiz	0.7069	0.595948	0.00399833	0.45911	0.0419524	1.21163	9.90969e-06
Cnn2	0.5096	0.569205	1.34829e-05	-0.136321	0.576862	0.526308	3.18124e-05
Maff	0.5754	0.545933	0.0059013	-0.351487	0.321268	0.406603	0.0379611
Ncor1	0.3336	0.541589	0.002411	0.107371	0.681838	0.158835	0.458093
Itga5	0.3533	0.536038	0.00158187	0.161452	0.497408	0.451627	0.0063917
Nr4a2	0.4304	0.531244	0.00155661	-0.187232	0.432119	0.124456	0.462807
Ncf2	0.444	0.52853	7.03207e-06	-0.0540615	0.811378	0.501684	7.62136e-06
Stat6	0.383	0.515131	2.28017e-05	0.192202	0.0910027	0.571363	7.62136e-06
Stat4	0.324	0.502185	0.00561591	0.0893251	0.711192	0.060977	0.786798
Cd69	0.3066	0.496729	0.00126499	0.371165	0.0161848	0.389875	0.00574327
Vav1	0.3781	0.496073	0.00101658	-0.122207	0.681456	0.115341	0.503879
Stat5b	0.3281	0.48762	0.00662746	0.325742	0.13825	0.496525	0.00451794
Rab20	0.3151	0.487502	0.000496187	0.0319881	0.861794	0.191274	0.157876
Mx1	0.3697	0.483893	0.0564343	-0.0309698	0.95536	-0.0751198	0.835124
Nlrp3	0.2807	0.479707	0.00118789	0.194391	0.219765	0.176166	0.225049
Fosb	0.3681	0.472241	0.00220668	-0.124069	0.639852	0.199616	0.182382
Eif4ebp2	0.4384	0.467911	0.0122029	-0.283048	0.30546	0.0322293	0.940076
Map3k14	0.4479	0.465889	0.0600692	0.541931	0.0445926	0.750247	0.000649966
Socs2	0.2912	0.442269	4.69195e-05	0.0334219	0.731001	0.0700055	0.490181
Rgl1	0.4489	0.422641	0.0197904	-0.298131	0.304927	0.272418	0.146358
Apoe	0.3152	0.4187	0.0515008	0.0962417	0.734629	0.437066	0.0363342
Rgs1	0.3663	0.41634	0.00388195	0.129012	0.465333	0.565407	0.000290184
Pdzk1ip1	0.5448	0.412082	0.000254237	-0.0545977	0.840916	0.767262	6.18317e-07
Il17ra	0.2549	0.405648	0.00103883	0.0518738	0.728141	0.151028	0.289949
Traf6	0.2594	0.395699	0.00479044	0.174718	0.330917	0.362397	0.00739911
Syk	0.2643	0.395485	0.0484289	0.314566	0.162093	0.389331	0.0363342
Traf1	0.4302	0.392763	0.0648587	0.345949	0.193844	0.743684	0.00022826
Atf3	0.315	0.384743	0.00360108	0.0548748	0.728141	-0.141482	0.245083
Sp4	0.2517	0.379506	0.142667	0.0247475	0.95536	0.214988	0.491995
Sesn1	0.4299	0.379085	0.0103693	0.0439566	0.811378	0.646033	4.87741e-05
Adora2a	0.2194	0.375821	0.00151307	0.162616	0.254104	0.218256	0.070669
Bcl10	0.2336	0.372061	0.000745543	0.0483099	0.688629	0.145398	0.157815
Smad1	0.2496	0.36952	0.0600692	0.0420133	0.868298	0.261673	0.182382
Dusp6	0.3001	0.36635	0.0116358	-0.0584498	0.9011	-0.0941004	0.583181
Edn1	0.448	0.355049	0.14502	0.483123	0.0725343	0.763509	0.00269853
Il33	0.5467	0.354241	0.161836	0.269658	0.432119	0.919581	0.000711961
Egr2	0.387	0.348855	0.0446173	-0.317655	0.190359	-0.0463928	0.878633
Stat3	0.2553	0.348661	0.00641316	0.0278549	0.874817	0.299417	0.0120057
Nr4a1	0.3696	0.347319	0.00860131	-0.274677	0.0939201	-0.094572	0.490181
Map2k1	0.3307	0.345191	0.0648587	-0.116615	0.713162	-0.178555	0.306745
C3ar1	0.2762	0.340189	0.000584346	0.0499502	0.590939	0.380291	0.000108975
Zfp148	0.1988	0.339797	0.0441607	0.2004	0.321268	0.145342	0.445893
Plaur	0.2762	0.333681	0.0056797	0.108712	0.439276	0.421853	0.000651599
Pros1	0.4233	0.331108	0.0648587	-0.263562	0.321268	0.371218	0.0294212
Nfkb1	0.22	0.328747	0.000316856	0.0028458	0.991181	0.1495	0.0357587
Ifnar2	0.197	0.327726	0.0470483	0.244078	0.193844	0.206744	0.229097
Il1b	0.4438	0.321845	0.0412613	0.547394	0.00289099	0.728113	8.75454e-05
Tnfaip3	0.2918	0.320158	0.00561591	0.111114	0.432997	0.459628	8.05667e-05
Nfkbie	0.2602	0.317464	0.0687967	0.336734	0.072535	0.0179615	0.987924
Il1a	0.4417	0.315515	0.0106815	0.339799	0.00931671	0.76095	5.49819e-06
Spry2	0.2911	0.314134	0.00205324	-0.0785603	0.716513	0.31172	0.0012951
Sirpa	0.2178	0.313612	0.00285572	-0.00980458	0.96106	0.169421	0.088526
Havcr2	0.2592	0.310445	0.00135684	-0.124863	0.363254	0.080788	0.387373
Il4ra	0.2247	0.310274	0.00809222	-0.0195399	0.994845	-0.00148528	0.994028
Loxl2	0.2037	0.309868	0.0310447	0.148028	0.379332	0.0151024	0.987924
Smad7	0.2463	0.307968	0.0080429	-0.083671	0.719739	0.163376	0.166684
Ccr1	0.1836	0.307627	0.00203254	0.177672	0.0494708	0.100013	0.302081
Anxa1	0.4521	0.301607	0.14833	-0.280355	0.426037	0.434847	0.0231049
Dnajb6	0.2669	0.291996	0.00101432	-0.135803	0.207516	0.174785	0.0161543
Lat	0.1982	0.288296	0.0514808	-0.00559481	0.991181	0.150987	0.308507
Ripk2	0.2422	0.287851	0.0368424	-0.0655409	0.831224	-0.0777292	0.556479
Fem1c	0.25	0.287667	0.0123823	-0.135805	0.487656	0.0692103	0.632577
Hivep1	0.2098	0.287446	0.149857	-0.0232787	0.9886	0.178208	0.386641
Lrp6	0.2265	0.285178	0.176533	0.241585	0.359427	0.374772	0.0501226
Plau	0.3038	0.284468	0.0085792	-0.0855609	0.713162	-0.224393	0.0229334
Ccl7	0.246	0.277619	0.00339245	-0.138181	0.248269	0.0843143	0.3395
Jun	0.3077	0.276981	0.0216958	-0.195108	0.254104	-0.170917	0.128848
Cd276	0.2168	0.273479	0.0470691	-0.0168365	0.994916	-0.066573	0.635068
Nfkbia	0.2513	0.265567	0.156257	-0.0871724	0.861094	0.249943	0.142961
Ms4a2	0.18	0.265476	0.00301864	-0.00118007	0.995337	0.0444074	0.649035
Cd180	0.3494	0.264481	0.248242	0.102048	0.716513	0.565631	0.00196584
S100a11	0.239	0.264178	0.00712044	0.106642	0.307611	0.382652	0.000280689
Tap2	0.1677	0.263674	0.152652	0.105807	0.659906	0.219669	0.211935
Furin	0.1761	0.261567	0.00220668	0.0369421	0.664167	0.192028	0.00880148
Gch1	0.2397	0.259104	0.0471226	-0.128987	0.589309	-0.060376	0.66562
Cd274	0.2661	0.257329	0.0571445	-0.174761	0.362843	0.152648	0.245083
Pggt1b	0.2514	0.250633	0.211064	-0.113052	0.775501	0.230416	0.231776
Vwa5a	0.2627	0.250577	0.0175261	-0.0864338	0.686822	0.292007	0.00295839
Terf2ip	0.1774	0.244867	0.296387	0.188896	0.473908	0.282612	0.182382
Man2b1	0.1467	0.238539	0.00875959	0.186621	0.0306963	0.109287	0.229678
Sqstm1	0.1637	0.233752	0.0448472	0.00256615	0.995337	0.153143	0.142961
Il3	0.1387	0.229	0.0232314	0.0552117	0.596564	0.115082	0.228971
Fcgr2b	0.3064	0.224498	0.0882497	-0.298932	0.0462519	-0.0868346	0.495144
Itgb1	0.1366	0.222804	0.00990664	0.0627879	0.482237	0.141389	0.0726064
Egr3	0.1832	0.221918	0.0671832	0.0564795	0.673102	-0.0850237	0.429005
Il6	0.2185	0.220774	0.0519326	0.0257755	0.815469	0.320148	0.00211621
Tnfaip8	0.1859	0.220145	0.00499146	-0.0920296	0.463909	0.0651971	0.38157
Ell2	0.1575	0.219773	0.182819	0.19051	0.27508	0.0288839	0.940076
Ldlr	0.1939	0.21905	0.092637	-0.108563	0.672718	0.00698086	0.994028
Ccl2	0.1546	0.217544	0.0152702	-0.011334	0.955305	0.127117	0.110628
Ski	0.2123	0.21731	0.207999	-0.102189	0.740236	0.176871	0.261681
Ptgs2	0.192	0.216211	0.267785	0.29863	0.11467	0.0701655	0.792235
Acox1	0.1498	0.214807	0.345065	0.0634248	0.840916	-0.0185229	0.909613
Birc2	0.2878	0.214617	0.357376	-0.199033	0.590307	-0.221831	0.324927
Fpr3	0.1688	0.214361	0.368129	0.0163048	0.977934	0.214674	0.306745
Gata2	0.1326	0.21411	0.0797615	0.048996	0.719684	0.127751	0.261137
Raf1	0.1962	0.209187	0.255061	-0.122907	0.712948	-0.014222	0.938972
Malt1	0.1815	0.209016	0.237513	-0.0665229	0.861083	-0.0560753	0.774566
Ccl17	0.4642	0.206074	0.273473	0.593759	0.00157335	0.700835	7.87298e-05
Tlr4	0.1945	0.204954	0.253992	-0.126213	0.706781	-0.00849575	0.994028
Rgs16	0.1981	0.204509	0.248242	-0.135389	0.630986	0.00325568	0.994028
Rhog	0.1437	0.202432	0.0669385	0.0542954	0.658534	0.195146	0.0376328
Rictor	0.3094	0.199936	0.254608	-0.159951	0.572122	0.336925	0.0177853
Pdgfa	0.2501	0.191735	0.20167	-0.0726086	0.806264	0.314213	0.00844887
S100a10	0.1252	0.191186	0.0931184	0.0362225	0.783167	0.137788	0.154878
Ptgs1	0.1944	0.190094	0.0514808	0.0281906	0.801376	0.290772	0.0010499
Ccl1	0.23	0.189197	0.0762152	0.142561	0.13825	0.393246	0.00022117
Arf6	0.1319	0.186726	0.0189982	-0.0168616	0.976258	0.0294935	0.774566
Adgre5	0.2726	0.185511	0.0638006	-0.142409	0.304927	0.291044	0.000857756
Csf1	0.2404	0.185493	0.182819	-0.0417652	0.922024	-0.228868	0.0357587
Cd34	0.1131	0.183812	0.014327	0.0779432	0.363106	0.141099	0.04335
Ccl24	0.3547	0.178679	0.444557	-0.131256	0.716513	0.448268	0.008719
Il10ra	0.1894	0.176497	0.104379	-0.146195	0.304927	-0.0358721	0.71617
Hdc	0.1909	0.172569	0.138212	-0.138012	0.359427	0.102821	0.311489
Vasp	0.1443	0.169836	0.0805991	0.120188	0.21211	0.242736	0.00518986
Cd84	0.1324	0.166293	0.261617	0.0498247	0.719739	-0.053085	0.657429
Vamp2	0.1631	0.161968	0.515745	-0.115652	0.713162	-0.0213267	0.899979
Nmb	0.1681	0.160079	0.138921	0.290499	0.00505001	0.144838	0.088526
Laptm5	0.1164	0.159124	0.0957996	-0.0158616	0.972826	0.00186079	0.994028
Peli1	0.1318	0.150035	0.248242	-0.0275738	0.98087	0.142764	0.164047
Adamts1	0.33	0.148605	0.653969	0.500323	0.0121241	0.0120197	0.994028
Btk	0.1299	0.144535	0.145788	-0.0770151	0.651778	0.0260964	0.845126
Cytip	0.2357	0.142489	0.248478	-0.257564	0.0221023	-0.0770693	0.410158
Nrip3	0.2678	0.140446	0.326258	-0.286109	0.0249131	0.0833452	0.496109
Ier3	0.379	0.137637	0.280921	0.624004	3.69565e-05	0.227942	0.0164094
Casp1	0.1546	0.136204	0.579626	0.202093	0.321268	-0.0267606	0.927992
Abcf1	0.1009	0.129624	0.513559	0.0604721	0.713162	-0.0322286	0.835124
Ptprc	0.1299	0.12751	0.528563	-0.0733466	0.830243	0.0968456	0.531829
Stat1	0.1945	0.123671	0.724456	-0.086537	0.861083	0.226626	0.310319
Rab3d	0.1758	0.1178	0.757108	-0.00840138	0.998224	-0.183823	0.275743
Enc1	0.086	0.117313	0.523284	-0.00668338	0.984754	-0.00593859	0.970355
Acly	0.096	0.111725	0.437879	0.107569	0.30546	-0.014887	0.880787
Nfyc	0.13	0.111711	0.621214	-0.0432092	0.958142	-0.1067	0.523249
Nfil3	0.1187	0.108636	0.552089	-0.0963677	0.673102	-0.00650152	0.958881
Emp1	0.0883	0.108479	0.327214	0.0270246	0.779979	0.129475	0.0660622
Serpine1	0.2088	0.107377	0.497103	0.345767	0.00261206	0.0902067	0.38157
Batf	0.3927	0.101102	0.705587	-0.0198013	0.995042	0.572201	0.0010936
Il1rl1	0.1318	0.0998152	0.575031	-0.109875	0.576862	0.0703026	0.553773
Dusp2	0.2079	0.0908527	0.776101	-0.135673	0.546631	-0.24246	0.0536589
Arhgef6	0.1869	0.0900445	0.759801	0.145478	0.44857	-0.157086	0.332919
Vegfc	0.2093	0.0861049	0.743912	-0.133174	0.588648	0.219044	0.0929782
Grn	0.1641	0.0852654	0.676455	-0.103631	0.604627	-0.17926	0.0624407
Serpinb6a	0.0688	0.0797275	0.705587	0.062058	0.557107	0.116404	0.212418
Ercc1	0.2155	0.0778626	0.897397	0.342988	0.154983	0.22185	0.320086
Hif1a	0.1008	0.0761518	0.722966	-0.0303101	0.975472	-0.0956591	0.282361
Lat2	0.1614	0.0759541	0.759801	-0.142104	0.372739	-0.16136	0.0989865
Kit	0.2094	0.0739589	0.757108	-0.0807078	0.733362	-0.270027	0.00938562
Prkca	0.2376	0.0685701	0.875225	-0.316625	0.126848	-0.0995118	0.567445
Akap13	0.1246	0.0674269	0.934293	-0.0810963	0.813273	0.12307	0.620823
Tnfsf10	0.3416	0.058851	0.919255	-0.0750125	0.861083	0.465119	0.00158359
Sema4b	0.1195	0.0566335	0.934293	0.0761275	0.712948	0.200456	0.171205
Id2	0.1174	0.0537447	0.919255	0.0477422	0.672784	0.192719	0.02115
Prdx1	0.092	0.0528932	0.945339	-0.0900446	0.734988	-0.0670978	0.630518
Tgm2	0.4151	0.0503587	0.936117	0.633926	0.000549395	0.111593	0.473942
P2rx1	0.1357	0.0497925	0.939317	0.0245631	0.924652	0.212354	0.154731
Golim4	0.0749	0.0441971	0.995633	-0.0500136	0.917974	0.0708624	0.694598
Slc16a6	0.1684	0.0435039	0.999894	0.24791	0.00882794	-0.00292478	0.980362
Flnb	0.1126	0.0430768	0.999894	-0.062183	0.775501	-0.140108	0.0748146
Adam8	0.2629	0.0414296	0.959999	-0.31977	0.0204949	-0.27735	0.0164094
Bcl2	0.1149	0.0366327	0.978101	-0.121658	0.61454	0.061633	0.738133
Hpgds	0.2129	0.0325429	0.989505	-0.293035	0.13825	-0.157017	0.292538
Pik3cg	0.2885	0.0234988	0.917991	-0.206831	0.465333	-0.412791	0.0168087
Mapk14	0.046	0.0207091	0.881623	-0.0504925	0.865671	0.0158105	0.945162
Tgfb1	0.0269	0.020688	0.873121	0.0095362	0.949088	0.0440747	0.633552
Fgf2	0.1084	0.0191468	0.983752	-0.0919432	0.861094	0.0945335	0.737492
Myd88	0.1261	0.0189403	0.989505	-0.0637596	0.920651	-0.178685	0.324927
Ets1	0.0145	0.0188554	0.87665	0.0204394	0.886507	0.0218162	0.904038
Birc3	0.1413	0.0183977	0.917991	-0.19566	0.486519	-0.0101165	0.994028
Tapbp	0.0779	0.0133214	0.932889	0.0962404	0.569853	-0.0334119	0.843927
Traf2	0.1349	0.010056	0.944893	-0.176809	0.417662	0.0275845	0.904038
Map2k4	0.0328	0.00594346	0.964418	-0.0432297	0.914944	0.00269334	0.994028
Trafd1	0.0823	0.00591993	0.982015	-0.101497	0.775501	0.0300709	0.940076
Cd47	0.1205	0.00509772	0.980312	-0.0724152	0.813273	-0.177379	0.140143
Tuba1a	0.1209	0.00310154	0.992251	0.182207	0.432119	0.0470176	0.845126
Gata1	0.2312	-0.000907794	0.992251	-0.320699	0.0792365	0.0184495	0.940076
Itgb7	0.1949	-0.000916508	0.992251	-0.0407527	0.959371	-0.286903	0.0278567
Cstb	0.022	-0.00108688	0.992251	0.0213996	0.911578	0.0300274	0.852452
Tpsb2	0.1313	-0.00124522	0.992251	-0.155437	0.602454	-0.167011	0.283247
Lif	0.1031	-0.00178212	0.992251	0.000838901	0.995337	-0.14611	0.229678
Fas	0.331	-0.005313	0.992251	-0.382413	0.221132	0.172197	0.61509
Hgf	0.1495	-0.0059185	0.986995	0.217205	0.432119	0.110148	0.611468
H2-T23	0.0661	-0.00766094	0.964505	-0.0656695	0.847725	0.0484478	0.795805
Map2k3	0.0251	-0.00819135	0.923881	-0.0320331	0.962202	0.00945707	0.967854
Klf10	0.2655	-0.00975084	0.941296	-0.402161	0.00556471	-0.112809	0.38157
Ifngr1	0.0239	-0.0134298	0.964505	0.0155222	0.984754	0.0247424	0.940076
Ndufa7	0.0355	-0.0167504	0.90159	0.0418052	0.783167	0.0177576	0.915707
Gem	0.0118	-0.0178119	0.923881	-0.00104618	0.995337	-0.00979092	0.972033
Vegfa	0.1154	-0.0191546	0.849581	-0.179295	0.254104	-0.0378091	0.774566
Anxa4	0.0763	-0.0211304	0.874934	-0.109387	0.688629	0.00817512	0.993016
Tnfsf4	0.1586	-0.0223607	0.880362	0.128334	0.546631	-0.145482	0.429005
Nfatc1	0.0451	-0.0229298	0.790734	-0.0164348	0.976661	-0.0739468	0.386641
Il13	0.1144	-0.0255952	0.696739	-0.0551015	0.806513	0.128517	0.141623
Polr2a	0.1329	-0.0266263	0.8283	-0.0313694	0.962519	-0.205303	0.174791
Skil	0.1868	-0.0306711	0.712479	-0.278157	0.0150988	-0.191001	0.0273606
Rpl19	0.0715	-0.0326458	0.645364	0.0604036	0.494267	-0.0561897	0.440395
Cd1d1	0.1739	-0.036054	0.923881	0.180837	0.713162	0.204614	0.533238
Znrf2	0.2573	-0.0380713	0.696739	-0.393814	0.00275243	-0.225241	0.0230218
Hdac3	0.0487	-0.0388464	0.693322	-0.0255215	0.998224	0.0393501	0.885298
Map2k2	0.1491	-0.0398816	0.79606	0.200771	0.288266	0.0432526	0.827207
Alox5ap	0.1095	-0.040754	0.599197	-0.180023	0.0838417	-0.0587713	0.460348
Prkci	0.3543	-0.0484436	0.751617	0.207687	0.321268	0.502203	0.00223919
Timp3	0.0736	-0.0492192	0.536305	0.0196342	0.886507	-0.0964124	0.299298
Cdh2	0.1568	-0.0507249	0.520158	-0.170517	0.203936	0.0956628	0.344782
Gadd45b	0.0626	-0.0515305	0.579734	0.0546874	0.672784	0.0186167	0.90998
Hmgb1	0.1092	-0.0575498	0.559883	-0.131988	0.48502	-0.173557	0.105531
Irf2	0.1961	-0.0627245	0.605892	0.133326	0.576862	0.247515	0.155059
Siglecf	0.1018	-0.0731587	0.459269	-0.174184	0.414038	-0.0646479	0.635068
H2-Ob	0.3372	-0.0830931	0.590323	0.457847	0.0249273	0.0906065	0.75556
Ikzf1	0.1892	-0.0896557	0.341442	0.222262	0.0635231	0.0970231	0.425288
H2-D1	0.1552	-0.0913675	0.222337	0.0554601	0.612906	-0.194958	0.0197048
Scin	0.178	-0.0950508	0.108391	-0.0466096	0.833008	-0.286645	0.000303611
Pdcd1lg2	0.1143	-0.0972978	0.368794	-0.154563	0.569853	-0.183158	0.21696
H2-DMb1	0.1112	-0.0983965	0.480377	-0.00181913	0.995337	-0.161057	0.38157
Fcer1a	0.0731	-0.0988799	0.0878139	-0.106819	0.314882	-0.103907	0.0951323
C3	0.2253	-0.0996143	0.696739	0.0717394	0.861794	0.276658	0.282361
Ly6c1	0.1208	-0.100722	0.169355	-0.173479	0.0928237	0.00316689	0.994028
H2-K1	0.1713	-0.101855	0.269555	0.108801	0.378117	-0.168211	0.0914723
Hprt	0.1064	-0.10305	0.383794	-0.17657	0.59365	-0.0526729	0.792235
Pim2	0.1872	-0.114433	0.278445	0.181103	0.252036	0.126627	0.38157
Vsir	0.2446	-0.114455	0.375151	-0.204504	0.521513	0.196467	0.321206
Fgf18	0.5717	-0.118247	0.696739	0.307879	0.487656	0.787554	0.0126367
Ccl3	0.0976	-0.127117	0.0270909	0.00360531	0.988612	0.0241073	0.852212
Ccl4	0.0923	-0.133929	0.051397	0.00659553	0.977934	-0.0264189	0.827207
Fyn	0.145	-0.133944	0.223763	-0.111113	0.714176	0.0867905	0.621906
Ccr3	0.0932	-0.136393	0.412975	-0.0432113	0.936601	0.00658716	0.994028
Il3ra	0.1837	-0.140586	0.285547	-0.267319	0.214419	-0.276588	0.0542049
Ifna1	0.5002	-0.146559	0.503884	-0.695971	0.0244356	-0.656816	0.0087488
Il4	0.118	-0.147857	0.0440899	0.0478109	0.659906	-0.0437449	0.64199
Gnai3	0.1419	-0.148196	0.0348166	0.00305078	0.991181	-0.19102	0.0123804
Oaz1	0.1098	-0.149912	0.0381327	-0.0320817	0.962519	-0.147131	0.0520265
Cpa3	0.1912	-0.150204	0.0547507	0.0477159	0.673639	-0.245467	0.00924304
Sdha	0.1231	-0.151267	0.0946868	0.0545601	0.716676	-0.0295518	0.845126
Insig1	0.1384	-0.151966	0.168892	-0.0349422	0.97716	-0.208705	0.0858429
Ctsd	0.1356	-0.157937	0.0413006	-0.190394	0.0563228	-0.211542	0.0126367
Cebpb	0.1368	-0.162584	0.0598752	-0.199321	0.193844	-0.206682	0.0450167
Ctnnb1	0.1089	-0.167326	0.0695056	-0.158615	0.321268	-0.117427	0.241612
Alox5	0.1815	-0.170757	0.0124025	-0.0697457	0.659906	-0.295259	0.000341282
Nampt	0.2252	-0.172377	0.0122029	0.161279	0.0494708	-0.16857	0.0169773
Ccl9	0.3666	-0.173658	0.129123	0.43497	0.00928068	0.169031	0.241612
Nubp1	0.2329	-0.17881	0.223862	0.216474	0.321268	0.0754997	0.774566
Armc1	0.1379	-0.181235	0.105137	-0.0286909	0.998224	0.0428037	0.889691
Tnfrsf12a	0.1219	-0.183759	0.144072	-0.163294	0.446091	-0.167299	0.217717
Nox1	0.4345	-0.194823	0.132649	-0.0356937	0.958142	0.5139	0.000760674
Olr1	0.2011	-0.196011	0.0111278	0.00493206	0.988362	-0.277791	0.00144045
Kitl	0.2699	-0.202967	0.140047	-0.0300524	0.9886	-0.414846	0.0177853
Hbegf	0.2991	-0.206373	0.0426938	0.138013	0.321268	-0.337167	0.00393901
Cd151	0.1808	-0.211414	0.131283	-0.288923	0.254104	-0.0910094	0.632577
Gsn	0.1308	-0.214397	0.00393475	-0.0710311	0.651778	-0.0458382	0.528352
Gtf2h2	0.2028	-0.218447	0.114777	-0.134796	0.714176	-0.341121	0.0691524
Cd68	0.3018	-0.220895	0.105804	-0.418305	0.0492625	0.0426276	0.869513
Gata3	0.1536	-0.231084	0.0256305	-0.0905766	0.713162	-0.21236	0.0512433
Gata6	0.1961	-0.232607	0.0705208	0.00551837	0.991181	0.0904856	0.65425
Psme2	0.1671	-0.233965	0.00512203	-0.024579	0.98087	0.0222583	0.881095
Casp7	0.2545	-0.23659	0.0890877	0.0708633	0.764575	-0.301025	0.0838037
Cdkn1a	0.2379	-0.238377	0.00220668	-0.124267	0.359427	-0.395263	0.000117238
Mob3c	0.1997	-0.243044	0.0552443	-0.21551	0.414038	0.0274978	0.956169
Smad2	0.1506	-0.252155	0.0337583	-0.0700326	0.849907	-0.0943345	0.531
Pfdn6	0.2305	-0.259482	0.0693615	0.100796	0.639852	-0.171797	0.283247
Runx2	0.1544	-0.26157	0.0648587	-0.116796	0.762239	-0.169969	0.356772
Il1rap	0.2405	-0.265551	0.0648587	-0.402834	0.101693	-0.284927	0.124672
Tuba4a	0.2042	-0.266472	0.0152923	-0.108346	0.590307	-0.313426	0.00786818
Psmb8	0.2642	-0.27076	0.0357478	0.0184385	0.949088	-0.348069	0.0129235
Fzd4	0.1906	-0.272291	0.0896466	0.0250671	0.935988	-0.0723499	0.787681
Cma1	0.1752	-0.280512	0.00010208	-0.196616	0.0269627	-0.237033	0.000851619
Fcgr3	0.3128	-0.292168	0.012404	-0.130948	0.590307	-0.513324	0.000310841
G6pdx	0.2105	-0.292312	0.0122029	-0.282462	0.134305	-0.31456	0.018867
Adora3	0.2647	-0.298915	0.0011713	-0.116646	0.44857	-0.420681	7.87298e-05
Cyp1b1	0.2845	-0.301841	0.0080952	-0.170013	0.381405	-0.474748	0.000462942
Lpl	0.25	-0.302556	0.0630121	-0.145547	0.714176	0.103572	0.645998
Crip1	0.2341	-0.303965	0.00527148	-0.295863	0.0277008	-0.372111	0.0016402
Pbx1	0.2085	-0.313477	0.0331389	-0.311341	0.252036	-0.194575	0.282361
Ctsg	0.2605	-0.315054	0.00129872	-0.417795	0.00113435	-0.34084	0.000805303
Osm	0.2603	-0.318466	0.00106597	0.0349404	0.769294	-0.280038	0.00464684
Socs1	0.2672	-0.321108	0.00427104	0.117356	0.371723	-0.141301	0.182382
Prdx3	0.2305	-0.326718	0.000480462	0.00565553	0.984754	-0.205556	0.0126367
Lta4h	0.2528	-0.326954	0.00528994	0.00427645	0.991181	-0.285121	0.0150667
Kcnq1ot1	0.1929	-0.329174	0.0671073	-0.137339	0.7433	-0.116291	0.627521
Clec7a	0.295	-0.334303	0.030449	0.145765	0.516138	-0.174585	0.389553
Ccl12	0.3366	-0.335959	0.0226177	0.0115021	0.984754	-0.458471	0.00660387
Selplg	0.3104	-0.338546	0.00648248	0.00264254	0.995337	-0.411962	0.00215635
Twistnb	0.2159	-0.343399	0.000450035	-0.15866	0.312847	-0.28774	0.00177705
Areg	0.3593	-0.348054	0.134604	-0.228523	0.567095	-0.610212	0.0231965
Zmpste24	0.227	-0.350508	0.00745763	-0.264737	0.257358	-0.323419	0.0381159
H2-Q1	0.2755	-0.356768	0.00116325	-0.244557	0.133627	-0.451464	0.000195997
Myc	0.3166	-0.38412	6.45699e-05	-0.00137402	0.995337	-0.392719	5.04897e-05
Marcksl1	0.3829	-0.393025	0.00885467	-0.141607	0.604627	-0.611275	0.000801375
C5ar1	0.266	-0.398675	0.00123348	-0.000225097	0.997864	-0.151343	0.241612
Eef1g	0.3676	-0.415562	0.000480462	0.108867	0.378117	-0.359255	0.00158359
Ceacam1	0.3261	-0.437137	0.0102492	0.0882606	0.716676	-0.157071	0.494509
Ccl5	0.6365	-0.439416	0.00291054	0.649117	0.000947692	-0.0327885	0.88647
Tubb5	0.5258	-0.442122	0.00340503	-0.027777	0.958783	-0.780739	5.04897e-05
S100a4	0.3598	-0.442316	0.000539841	0.144762	0.264866	-0.196181	0.0714952
Gusb	0.4396	-0.473758	0.0107589	0.0023703	0.995337	-0.588467	0.00353029
Tyrobp	0.416	-0.485769	2.96892e-05	0.0638564	0.552841	-0.464973	4.86876e-05
Sptbn1	0.3728	-0.509615	0.00748706	-0.0104285	0.990626	-0.400676	0.0357587
Mif	0.3999	-0.509843	0.000992504	0.0677764	0.708149	-0.379827	0.00844887
Csf2	0.4939	-0.51344	0.000226576	0.235551	0.112352	-0.403696	0.002291
Crem	0.3463	-0.523937	0.000346646	-0.0831848	0.778379	-0.0337962	0.838923
Il18r1	0.3774	-0.543985	8.00515e-05	-0.15331	0.576862	-0.506397	0.000242389
Angpt1	0.3472	-0.547801	0.000885819	-0.277476	0.259713	-0.477523	0.00271966
Txn1	0.3927	-0.561295	8.70823e-05	0.0297803	0.867644	-0.289678	0.0109089
Col4a1	0.365	-0.564252	0.00629635	-0.144522	0.713162	-0.0430207	0.858884
Ppia	0.4031	-0.569749	8.85895e-06	0.00178211	0.995337	-0.377911	0.000235369
Il1r2	0.4172	-0.571373	5.59893e-05	-0.140026	0.438159	-0.571277	5.04897e-05
Sf3a3	0.3896	-0.584431	0.000494081	-0.0235123	0.994916	-0.0948629	0.567445
Ccnb2	0.6423	-0.608556	0.000242745	0.0669552	0.716676	-0.855621	1.44404e-05
Calr	0.4935	-0.645957	1.36807e-05	0.0174989	0.926012	-0.534998	7.31663e-05
Hras	0.4624	-0.67414	1.34829e-05	0.0283749	0.868298	-0.138654	0.2519
Tnfrsf9	0.5553	-0.678275	0.00101432	0.0844316	0.764575	0.189959	0.308507
Fasn	0.4405	-0.696296	7.03207e-06	-0.139694	0.432119	-0.440447	0.000183579
Cdc20	0.4539	-0.707315	1.12326e-05	-0.167117	0.473908	-0.509593	0.000173065
Top2a	0.5438	-0.763523	8.85895e-06	-0.286034	0.0445926	-0.791034	4.39397e-06
Bid	0.5303	-0.770608	5.29932e-05	-0.0692181	0.86764	-0.00131254	0.994028
Crabp2	0.5171	-0.852692	1.70336e-06	-0.27368	0.038498	-0.546974	4.08307e-05
Cx3cr1	0.6301	-0.893707	8.25287e-06	-0.580111	0.000947692	-0.987016	2.18159e-06
Mcm5	0.6348	-0.932808	3.19396e-05	0.0346116	0.90471	-0.248211	0.154731
