# Supplementary material for: Crosstalk between Regnase-1 and -3 shapes mast cell survival and cytokine expression
Source: Life Sci Alliance. 2024 Jun 3;7(8):e202402784. doi: 10.26508/lsa.202402784 (PMC11147952; doi:10.26508/lsa.202402784)
Supplement: Supplementary file 6 [file LSA-2024-02784_SdataF3.xlsx]

## Sheet: Figure 3A
Figure 3A RT-qPCR: Tnf gene expression in BMMCs transfected with siRNAs against Regnase genes and stimulated with IgE+DNP, normalized to Tbp expression and si-GLO control
Tnf	si-GLO	si-Zc3h12a	si-Zc3h12c	si-Zc3h12a+12c
BMMC 1	1		2.72238
BMMC 2	1.00007		1.98359
BMMC 3	1.00017		1.50217
BMMC 4	1.0004	1.5221
BMMC 5	1.00022	1.33404	2.25929	2.26622
BMMC 6	1.00031	1.52232	1.36207	1.90612
BMMC 7	1.00003	1.2219	2.08705	1.79809
BMMC 8	1.0002	1.14261	1.46902
BMMC 9	1.00968	1.36115		1.26205
BMMC 10	1.00146	1.35675	1.34829	1.89056
Mean	1.00125	1.35155	1.84173	1.82461
SD	0.00299161	0.140914	0.501138	0.361659
SEM	0.00094603	0.0532604	0.177179	0.161739
Statistic	Paired t-test	si-Zc3h12a	si-Zc3h12c	si-Zc3h12a+12c
		vs.	vs.	vs.
		si-GLO	si-GLO	si-GLO
	P value	0.0006	0.0021	0.0073
	P value summary	***	**	**
	Significantly different (P < 0.05)?	Yes	Yes	Yes
	One- or two-tailed P value?	Two-tailed	Two-tailed	Two-tailed
	t, df	t=6.575, df=6	t=4.747, df=7	t=5.034, df=4
	Number of pairs	7	8	5

## Sheet: Figure 3B
Figure 3B Intracellular staining: TNF expression in BMMCs transfected with siRNAs against Regnase genes and stimulated with IgE+DNP, ratio of percentage of TNF+ cells relative to si-GLO control is shown
TNF	si-GLO	si-Zc3h12a	si-Zc3h12c	si-Zc3h12a+12c
BMMC 1	1		1.04924
BMMC 2	1		1.08295
BMMC 3	1		0.967611
BMMC 4	1		1.24034
BMMC 5	1	1.15205	0.939571
BMMC 6	1	1.09748	1.21513	1.0437
BMMC 7	1	0.886991	0.90933	0.934297
BMMC 8	1	0.827465	1.12324	1.53169
BMMC 9	1	1.07515	1.06214	1.18786
BMMC 10	1	0.908133	1.0497	0.983434
BMMC 11	1	1.42981	1.2527	1.4514
BMMC 12	1	1.20128	1.377	1.48243
BMMC 13	1	1.07111	1.59556	1.50667
BMMC 14	1	1.1783	1.42377	1.4832
Mean	1	1.08278	1.16345	1.28941
SD	0	0.17727	0.198849	0.249341
SEM	0	0.0560576	0.0531445	0.0831137
Statistic	Paired t-test	si-Zc3h12a	si-Zc3h12c	si-Zc3h12a+12c
		vs.	vs.	vs.
		si-GLO	si-GLO	si-GLO
	P value	0.1739	0.0089	0.0083
	P value summary	ns	**	**
	Significantly different (P < 0.05)?	No	Yes	Yes
	One- or two-tailed P value?	Two-tailed	Two-tailed	Two-tailed
	t, df	t=1.477, df=9	t=3.076, df=13	t=3.482, df=8
	Number of pairs	10	14	9

## Sheet: Figure 3D
Figure 3D Western blot: Regnase-1 and Regnase-3 expression in BMMCs transfected with CRISPR-Cas9-gRNA RNPs (quantification by densitometry, relative signal to B-tubulin and scrambled control is shown).
								Regnase-1	Scrambled RNP	Zc3h12a RNP	Zc3h12c RNP		Regnase-3	Scrambled RNP	Zc3h12a RNP	Zc3h12c RNP
								BMMC 1	1	0.334621	2.95707		BMMC 1
								BMMC 2	1	0.256893	1.86373		BMMC 2
								BMMC 3	1	0.281999	2.51683		BMMC 3
								BMMC 4	1	0.160178	1.30909		BMMC 4
								BMMC 5	1	0.230014	4.18121		BMMC 5
								BMMC 6	1	0.337047	1.83794		BMMC 6	1	3.32084	0.286182
								BMMC 7	1	0.100216	2.18833		BMMC 7	1	1.02575	0.025809
								BMMC 8	1	0.110967	1.77795		BMMC 8	1	0.588475	0.016564
								BMMC 9	1	0.138885	1.85206		BMMC 9	1	1.72711	0.001744
								BMMC 10	1	0.191456	1.66514		BMMC 10	1	0.955349	0.071009
								BMMC 11	1	0.28536	1.76443		BMMC 11	1	0.968311	0.17249
								BMMC 12	1	0.269415	2.22247		BMMC 12	1	0.80698	0.269425
								BMMC 13	1	0.197173	1.53951		BMMC 13	1	0.800444	0.054454
								Mean	1	0.222633	2.12891		Mean	1	1.27416	0.11221
								SD	0	0.0798423	0.751821		SD	0	0.891529	0.114932
								SEM	0	0.0221443	0.208517		SEM	0	0.315203	0.0406347
								Statistic	Paired t-test	Zc3h12a RNP	Zc3h12c RNP		Statistic	Paired t-test	Zc3h12a RNP	Zc3h12c RNP
										vs.	vs.				vs.	vs.
										Scrambled RNP	Scrambled RNP				Scrambled RNP	Scrambled RNP
									P value	<0.0001	0.0002			P value	0.4133	<0.0001
									P value summary	****	***			P value summary	ns	****
									Significantly different (P < 0.05)?	Yes	Yes			Significantly different (P < 0.05)?	No	Yes
									One- or two-tailed P value?	Two-tailed	Two-tailed			One- or two-tailed P value?	Two-tailed	Two-tailed
									t, df	t=35.10, df=12	t=5.414, df=12			t, df	t=0.8698, df=7	t=21.85, df=7
									Number of pairs	13	13			Number of pairs	8	8

## Sheet: Figure 3E
Figure 3E RT-qPCR: Tnf gene expression in BMMCs transfected with CRISPR-Cas9-gRNA RNPs against Regnase genes and stimulated with IgE+DNP, normalized to Tbp expression and scrambled control
Tnf	Scrambled RNP	Zc3h12a RNP	Zc3h12c RNP
BMMC 1	1.00019		2.44244
BMMC 2	1.00002	2.59267	3.84334
BMMC 3	1.00001	1.25712	1.67956
BMMC 4	1.03011	2.24514	4.39557
Mean	1.00758	2.03164	3.09023
SD	0.0150173	0.6929	1.24909
SEM	0.00750865	0.400046	0.624546
Statistic	Unpaired t-test	Zc3h12a RNP	Zc3h12c RNP
		vs.	vs.
		Scrambled RNP	Scrambled RNP
	P value	0.0281	0.0157
	P value summary	*	*
	Significantly different (P < 0.05)?	Yes	Yes
	One- or two-tailed P value?	Two-tailed	Two-tailed
	t, df	t=3.059, df=5	t=3.334, df=6

## Sheet: Figure 3F
Figure 3F Intracellular staining: TNF expression in BMMCs transfected with CRISPR-Cas9-gRNA RNPs against Regnase genes and stimulated with IgE+DNP or PMA+Iono, percentage of TNF+ cells is shown
TNF+ cells (IgE+DNP)	Scrambled RNP	Zc3h12a RNP	Zc3h12c RNP		TNF+ cells (PMA+Iono)	Scrambled RNP	Zc3h12a RNP	Zc3h12c RNP
BMMC 1	40.6		44.3		BMMC 1	45.7	68.7	74.3
BMMC 2	32.4	41.9			BMMC 2
BMMC 3	52.3	48.7	49.4		BMMC 3	53.9		58.3
BMMC 4	35.9	50.1	41.1		BMMC 4
BMMC 5	43.4	44.8	39.2		BMMC 5	32.4	50.9	61.9
BMMC 6	66.1	72.4	64.9		BMMC 6	26.7	34	36.2
BMMC 7	23.2		29.8		BMMC 7	47.8	59.8	49.2
BMMC 8	39.1	45.9	41.6		BMMC 8	38.1	57.4
BMMC 9	37.8	48.7	47		BMMC 9	37.6	62.3	45.4
BMMC 10	24.2	34.3	35.8
BMMC 11	39.3	60.8	46.6
BMMC 12	29.3	38.6	40
BMMC 13	61.8	80.2	74.9
BMMC 14	34.7	51.4	56.4
BMMC 15	55.3	65.1	64.4
Mean	41.0267	52.5308	48.2429		Mean	40.3143	55.5167	54.2167
SD	12.7982	13.4364	12.6388		SD	9.39742	12.0498	13.4651
SEM	3.30448	3.72659	3.37786		SEM	3.55189	4.91931	5.49712
Statistic	Paired t-test	Zc3h12a RNP	Zc3h12c RNP		Statistic	Paired t-test	Zc3h12a RNP	Zc3h12c RNP
		vs.	vs.				vs.	vs.
		Scrambled RNP	Scrambled RNP				Scrambled RNP	Scrambled RNP
	P value	0.0002	0.0034			P value	0.0013	0.0435
	P value summary	***	**			P value summary	**	*
	Significantly different (P < 0.05)?	Yes	Yes			Significantly different (P < 0.05)?	Yes	Yes
	One- or two-tailed P value?	Two-tailed	Two-tailed			One- or two-tailed P value?	Two-tailed	Two-tailed
	t, df	t=5.381, df=12	t=3.575, df=13			t, df	t=6.441, df=5	t=2.686, df=5
	Number of pairs	13	14			Number of pairs	6	6

## Sheet: Figure 3H
Figure 3H Intracellular staining: TNF expression in BMMCs transfected with in vitro-transcribed mRNA expressing Regnase WT or RNase-inactive mutant and stimulated with IgE+DNP or PMA+Ionomycin, percentage of TNF+ cells is shown
TNF (IgE+DNP)	Control	Reg-1 WT	Reg-1 D141N	Reg-3 WT	Reg-3 D252N		TNF (PMA+Iono)	Control	Reg-1 WT	Reg-1 D141N	Reg-3 WT	Reg-3 D252N
BMMC 1	44.7			27.1			BMMC 1	94.5	45.1	86.4
BMMC 2	41.7			34.7			BMMC 2	87.2			55.4	80.8
BMMC 3	42.5	26.1	52.2	43.7	54.5		BMMC 3	67.5			48.6	52.3
BMMC 4	41.6	13.9	40.1	45.6	40.7		BMMC 4	80	35.8	79.3	70.1	74.6
BMMC 5	44.1	18.4	33.9	36.4	41.8		BMMC 5	64.8	27.9	44.6	31.3
BMMC 6	41			26.3
BMMC 7	44			33.6	53.1
BMMC 8	30.5			33.6
BMMC 9	41.7			37
BMMC 10	46.3			40
BMMC 11	31.3	8.03	47.1
BMMC 12	48.7	18.2	29.1	36.5
Mean	41.5083	16.926	40.48	35.8636	47.525		Mean	78.8	36.2667	70.1	51.35	69.2333
SD	5.43147	6.63803	9.40914	5.95958	7.28211		SD	12.6706	8.60949	22.3672	16.099	14.9888
SEM	1.56793	2.96862	4.2079	1.79688	3.64106		SEM	5.66648	4.97069	12.9137	8.04948	8.65377
Statistic	Paired t-test	Reg-1 WT	Reg-1 D141N	Reg-3 WT	Reg-3 D252N		Statistic	Paired t-test	Reg-1 WT	Reg-1 D141N	Reg-3 WT	Reg-3 D252N
		vs.	vs.	vs.	vs.				vs.	vs.	vs.	vs.
		Control	Control	Control	Control				Control	Control	Control	Control
	P value	0.0005	0.8657	0.0119	0.2986			P value	0.0069	0.2311	0.0245	0.1017
	P value summary	***	ns	*	ns			P value summary	**	ns	*	ns
	Significantly different (P < 0.05)?	Yes	No	Yes	No			Significantly different (P < 0.05)?	Yes	No	Yes	No
	One- or two-tailed P value?	Two-tailed	Two-tailed	Two-tailed	Two-tailed			One- or two-tailed P value?	Two-tailed	Two-tailed	Two-tailed	Two-tailed
	t, df	t=10.33, df=4	t=0.1803, df=4	t=3.068, df=10	t=1.254, df=3			t, df	t=12.00, df=2	t=1.701, df=2	t=4.208, df=3	t=2.891, df=2
	Number of pairs	5	5	11	4			Number of pairs	3	3	4	3

## Sheet: Figure 3I
Figure 3I Dual luciferase reporter assay: Luciferase activity upon co-transfection of Tnf 3'UTR and Regnase WT or RNase-inactive mutant plasmid constructs in HEK293T cells, ratio of relative luminescence units (RLUs) relative to control is shown
Tnf 3'UTR	Control	Reg-1 WT	Reg-1 D141N	Reg-3 WT	Reg-3 D252N
BMMC 1	1	0.304529	1.79606	0.125736	1.62816
BMMC 2	1	0.0951023	1.88534	0.157411	1.36228
BMMC 3	1	0.130248	0.824367	0.210559	1.57759
Mean	1	0.176626	1.50192	0.164569	1.52268
SD	0	0.112152	0.588474	0.0428624	0.141192
SEM	0	0.0647511	0.339755	0.0247466	0.0815171
Statistic	Paired t-test	Reg-1 WT	Reg-1 D141N	Reg-3 WT	Reg-3 D252N
		vs.	vs.	vs.	vs.
		Control	Control	Control	Control
	P value	0.0061	0.2776	0.0009	0.0235
	P value summary	**	ns	***	*
	Significantly different (P < 0.05)?	Yes	No	Yes	Yes
	One- or two-tailed P value?	Two-tailed	Two-tailed	Two-tailed	Two-tailed
	t, df	t=12.72, df=2	t=1.477, df=2	t=33.76, df=2	t=6.412, df=2
	Number of pairs	3	3	3	3

## Sheet: Figure 3J
Figure 3J mRNA stability assay: Tnf mRNA stability in BMMCs transfected with in vitro-transcribed mRNA expressing Regnase-1/3 WT and stimulated with IgE+DNP, normalized to Gapdh expression and 0 minutes
minutes	Control				Reg-1 WT				Reg-3 WT
0	1.00782	1.01285	1.00191	1.00017	1.00656	1.00002	1.00009	1	1.01087	1.00029	1.00006	1.00004
15	1.16044	1.1513	1.2466	1.05924	0.655155	0.74483	0.840832	0.610331	1.19177	0.995199	0.983012	0.971236
30	0.851228	0.882567	0.935293		0.362404	0.45762	0.727145	0.483952	0.462105	0.846446	0.762673	0.714017
60	0.146385	0.19976	0.45912	0.596403	0.131861	0.19555	0.349891	0.439364	0.19661	0.233471	0.319467	0.296579
Statistic	Multiple paired t-test
minutes	P value	Mean of Control	Mean of Reg-1 WT	Difference	SE of difference	t ratio	minutes	P value	Mean of Control	Mean of Reg-3 WT	Difference	SE of difference	t ratio
0	0.267262	1.006	1.002	0.004019	0.002957	1.359	0	0.458753	1.006	1.003	0.00287	0.003384	0.848
15	0.000329	1.154	0.7128	0.4416	0.0235	18.79	15	0.149631	1.154	1.035	0.1191	0.06181	1.927
30	0.047909	0.8897	0.5157	0.374	0.08494	4.403	30	0.192044	0.8897	0.6904	0.1993	0.1028	1.939
60	0.150542	0.3504	0.2792	0.07125	0.0371	1.921	60	0.359663	0.3504	0.2615	0.08889	0.08239	1.079
