# Supplementary material for: Crosstalk between Regnase-1 and -3 shapes mast cell survival and cytokine expression
Source: Life Sci Alliance. 2024 Jun 3;7(8):e202402784. doi: 10.26508/lsa.202402784 (PMC11147952; doi:10.26508/lsa.202402784)
Supplement: Supplementary file 7 [file LSA-2024-02784_SdataFS4.xlsx]

## Sheet: Supp Figure 4A
Supplementary Figure 4A Intracellular staining: Cytokine expression in BMMCs transfected with CRISPR-Cas9-gRNA RNPs against Regnase genes and stimulated with IgE+DNP or PMA+Iono, percentage of cytokine+ cells is shown
IL-6+ cells (IgE+DNP)	Scrambled RNP	Zc3h12a RNP	Zc3h12c RNP		IL-13+ cells (IgE+DNP)	Scrambled RNP	Zc3h12a RNP	Zc3h12c RNP
BMMC 1	30.7		29.1		BMMC 1	33.6		35
BMMC 2	34.3	33.2			BMMC 2	25.8	36.3
BMMC 3	55.8	53.7	55.6		BMMC 3	10.9	17.8	18.7
BMMC 4	11	18.5	13.1		BMMC 4	16.6	25.9	26.1
BMMC 5	21.9	43	23		BMMC 5	25.1	33.7	31.1
BMMC 6	47.4	50.1	52.7		BMMC 6	30.2	48.2	42.1
BMMC 7	68.7	62.6	56.8		BMMC 7	42.1	63.8	60.3
BMMC 8	32.8	33.8	23.2		BMMC 8	54.9	77	70.4
BMMC 9	33.5	31.6	37.5		BMMC 9	31.6	46.6	52.6
BMMC 10	36.3	40.4	44.2		BMMC 10	37.8	57.4	52.7
BMMC 11	36.8	44.4	45.5
BMMC 12	38	55.8	55
BMMC 13	26.4	42.3	38.4
BMMC 14	43.8	63.2	56.5
BMMC 15	38	51.2	61.4
BMMC 16	67.5	74.4	72.7
Mean	38.9312	46.5467	44.3133		Mean	30.86	45.1889	43.2222
SD	15.2295	14.4062	16.6962		SD	12.5673	18.8802	17.0234
SEM	3.80738	3.71968	4.31094		SEM	3.97414	6.29341	5.67447
Statistic	Paired t-test	Zc3h12a RNP	Zc3h12c RNP		Statistic	Paired t-test	Zc3h12a RNP	Zc3h12c RNP
		vs.	vs.				vs.	vs.
		Scrambled RNP	Scrambled RNP				Scrambled RNP	Scrambled RNP
	P value	0.0069	0.0527			P value	<0.0001	0.0005
	P value summary	**	ns			P value summary	****	***
	Significantly different (P < 0.05)?	Yes	No			Significantly different (P < 0.05)?	Yes	Yes
	One- or two-tailed P value?	Two-tailed	Two-tailed			One- or two-tailed P value?	Two-tailed	Two-tailed
	t, df	t=3.161, df=14	t=2.116, df=14			t, df	t=7.374, df=8	t=5.669, df=8
	Number of pairs	15	15			Number of pairs	9	9
IL-6+ cells (PMA+Iono)	Scrambled RNP	Zc3h12a RNP	Zc3h12c RNP		IL-13+ cells (PMA+Iono)	Scrambled RNP	Zc3h12a RNP	Zc3h12c RNP
BMMC 1	62.7	75	73.7		BMMC 1	33	59.9	55.8
BMMC 2					BMMC 2
BMMC 3					BMMC 3
BMMC 4					BMMC 4
BMMC 5	53.8	68.4	77.7		BMMC 5	38.9	48.2	54.6
BMMC 6	56.1	70.7	51.9		BMMC 6	36.7	41.5	38.5
BMMC 7	74.2	76.5	70.6		BMMC 7	49.5	60.9	53.9
BMMC 8	59.5	78.1	44.6		BMMC 8	50.1	58.9	37.4
BMMC 9	54.8	74.5	63		BMMC 9	46.4	67.1	51.5
Mean	60.1833	73.8667	63.5833		Mean	42.4333	56.0833	48.6167
SD	7.61142	3.64564	13.0236		SD	7.19435	9.40094	8.38795
SEM	3.10735	1.48832	5.31685		SEM	2.93708	3.83792	3.42437
Statistic	Paired t-test	Zc3h12a RNP	Zc3h12c RNP		Statistic	Paired t-test	Zc3h12a RNP	Zc3h12c RNP
		vs.	vs.				vs.	vs.
		Scrambled RNP	Scrambled RNP				Scrambled RNP	Scrambled RNP
	P value	0.003	0.5706			P value	0.0104	0.2702
	P value summary	**	ns			P value summary	*	ns
	Significantly different (P < 0.05)?	Yes	No			Significantly different (P < 0.05)?	Yes	No
	One- or two-tailed P value?	Two-tailed	Two-tailed			One- or two-tailed P value?	Two-tailed	Two-tailed
	t, df	t=5.387, df=5	t=0.6065, df=5			t, df	t=3.990, df=5	t=1.239, df=5
	Number of pairs	6	6			Number of pairs	6	6

## Sheet: Supp Figure 4B
Supplementary Figure 4B Cell viability and HA-tag staining of BMMCs transfected with in vitro-transcribed mRNA to overexpress Regnase proteins, percentage of live and HA+ cells is shown
%Cell viability	Control	Reg-1 WT	Reg-3 WT		%HA+ cells	Control	Reg-1 WT	Reg-3 WT
BMMC 1	78.1	77.4	78		BMMC 1	3.91	93.1	69.5
BMMC 2	85.5	88.8	76.7		BMMC 2	0.92	91.5	68.7
BMMC 3	73.8	84.8	87		BMMC 3	3.86	93.4	79.5
BMMC 4	72.1	85.8	73.2		BMMC 4	0.27	91.5	52.5
BMMC 5	84.9	87.2	88.1		BMMC 5	4.7	86.7	57.5
Mean	78.88	84.8	80.6		Mean	2.732	91.24	65.54
SD	6.17349	4.40227	6.59432		SD	1.99235	2.68663	10.6681
SEM	2.76087	1.96876	2.94907		SEM	0.891007	1.2015	4.77091
Statistic	Paired t-test	Reg-1 WT	Reg-3 WT		Statistic	Paired t-test	Reg-1 WT	Reg-3 WT	Reg-3 WT
		vs.	vs.				vs.	vs.	vs.
		Control	Control				Control	Control	Reg-1 WT
	P value	0.0968	0.651			P value	<0.0001	0.0002	0.0034
	P value summary	ns	ns			P value summary	****	***	**
	Significantly different (P < 0.05)?	No	No			Significantly different (P < 0.05)?	Yes	Yes	Yes
	One- or two-tailed P value?	Two-tailed	Two-tailed			One- or two-tailed P value?	Two-tailed	Two-tailed	Two-tailed
	t, df	t=2.161, df=4	t=0.4881, df=4			t, df	t=53.09, df=4	t=13.89, df=4	t=6.222, df=4
	Number of pairs	5	5			Number of pairs	5	5	5

## Sheet: Supp Figure 4C
Supplementary Figure 4C ELISA to measure TNF release in BMMCs transfected with in vitro-transcribed mRNA to overexpress Regnase proteins after 6h stimulation with IgE and DNP. Ratio relative to control is shown.
%Cell viability	Control	Reg-1 WT	Reg-3 WT
BMMC 1	1	0.025686	0.685876
BMMC 2	1	0.042593	0.737503
BMMC 3	1	0.052838	0.912772
BMMC 4	1	0.029599	0.551936
Mean	1	0.037679	0.722022
SD	0	0.0124239	0.149288
SEM	0	0.00621196	0.0746442
Statistic	Paired t-test	Reg-1 WT	Reg-3 WT	Reg-3 WT
		vs.	vs.	vs.
		Control	Control	Reg-1 WT
	P value	<0.0001	0.0337	0.0022
	P value summary	****	*	**
	Significantly different (P < 0.05)?	Yes	Yes	Yes
	One- or two-tailed P value?	Two-tailed	Two-tailed	Two-tailed
	t, df	t=154.9, df=3	t=3.724, df=3	t=9.863, df=3
	Number of pairs	4	4	4
