# Supplementary material for: Crosstalk between Regnase-1 and -3 shapes mast cell survival and cytokine expression
Source: Life Sci Alliance. 2024 Jun 3;7(8):e202402784. doi: 10.26508/lsa.202402784 (PMC11147952; doi:10.26508/lsa.202402784)
Supplement: Supplementary file 8 [file LSA-2024-02784_SdataFS6.xlsx]

## Sheet: Supp Figure 6A
Supplementary Figure 6A Intracellular cytokine staining: IL-6 and IL-13 expression in BMMCs transfected with in vitro-transcribed mRNA expressing Regnase WT or RNase-inactive mutant RNA and stimulated with IgE+DNP or PMA+Ionomycin, percentage of cytokine+ cells is shown
IL-6 (IgE+DNP)	Control	Reg-1 WT	Reg-1 D141N	Reg-3 WT	Reg-3 D252N		IL-6 (PMA+Iono)	Control	Reg-1 WT	Reg-1 D141N	Reg-3 WT	Reg-3 D252N
BMMC 1	51			43.9			BMMC 1	93.9	24.9	97
BMMC 2	45.8		49.4	39.8			BMMC 2	92.4			81.5	88.5
BMMC 3	60.6	44.8	72.8	73.8	63.8		BMMC 3	83.4			85.6	77.6
BMMC 4	61.8		59.4				BMMC 4	90	32.5	90.3	82.4	97.6
BMMC 5	49.9	17.7	61.2	60.6	54.4		BMMC 5	88.4	22.1	71.5	64.6
BMMC 6	58	23.4		53.3	53.7
BMMC 7	60			65.6	72.8
BMMC 8	48.7			58.8
BMMC 9	27.8			48.9
BMMC 10	39.2			51.9
BMMC 11	48.3			55.3	50.6
BMMC 12	52.2	18.3	65.1	75	67.3
BMMC 13	48.9	10.2	34.7	41.6
Mean	50.1692	22.88	57.1	55.7083	60.4333		Mean	89.62	26.5	86.2667	78.525	87.9
SD	9.37189	13.1277	13.3689	11.6353	8.8301		SD	4.07333	5.38145	13.2198	9.44859	10.0135
SEM	2.59929	5.87089	5.45784	3.35883	3.60487		SEM	1.82165	3.10698	7.63246	4.72429	5.78129
Statistic	Paired t-test	Reg-1 WT	Reg-1 D141N	Reg-3 WT	Reg-3 D252N		Statistic	Paired t-test	Reg-1 WT	Reg-1 D141N	Reg-3 WT	Reg-3 D252N
		vs.	vs.	vs.	vs.				vs.	vs.	vs.	vs.
		Control	Control	Control	Control				Control	Control	Control	Control
	P value	0.0014	0.2763	0.0582	0.1144			P value	0.0029	0.5464	0.1587	0.8826
	P value summary	**	ns	ns	ns			P value summary	**	ns	ns	ns
	Significantly different (P < 0.05)?	Yes	No	No	No			Significantly different (P < 0.05)?	Yes	No	No	No
	One- or two-tailed P value?	Two-tailed	Two-tailed	Two-tailed	Two-tailed			One- or two-tailed P value?	Two-tailed	Two-tailed	Two-tailed	Two-tailed
	t, df	t=7.845, df=4	t=1.197, df=6	t=2.114, df=11	t=1.910, df=5			t, df	t=18.51, df=2	t=0.7197, df=2	t=1.867, df=3	t=0.1672, df=2
	Number of pairs	5	7	12	6			Number of pairs	3	3	4	3
IL-13 (IgE+DNP)	Control	Reg-1 WT	Reg-1 D141N	Reg-3 WT	Reg-3 D252N		IL-13 (PMA+Iono)	Control	Reg-1 WT	Reg-1 D141N	Reg-3 WT	Reg-3 D252N
BMMC 1	42			34.4			BMMC 1	79	47.4	91.1
BMMC 2	36.3			16.9			BMMC 2	75.2			57.7	72.4
BMMC 3	65.1	41.7	72.8	50.6	63.5		BMMC 3	68.6			61.7	60
BMMC 4	50.1	16.7	53.9	54.6	54		BMMC 4	78.3	37	82.8	73.5	85.7
BMMC 5	63.6	20.4	58.7	46.8	53.3		BMMC 5	66.5	18.3	51.6	42.1
BMMC 6	33.9			28.1
BMMC 7	47.7			46	62.3
BMMC 8	35.1			45.3
BMMC 9	21.4			27.9
BMMC 10	29.2			34.5
BMMC 11	31.5			36.4	38.4
BMMC 12	55.8	29.2	65.1
BMMC 13	40.7	8.19	25.2	29.3
Mean	42.4923	23.238	55.14	37.5667	54.3		Mean	73.52	34.2333	75.1667	58.75	72.7
SD	13.3273	12.7831	18.1775	11.1823	10.0317		SD	5.68304	14.746	20.827	12.9691	12.8526
SEM	3.69633	5.71679	8.12924	3.22806	4.48631		SEM	2.54153	8.51358	12.0245	6.48453	7.42047
Statistic	Paired t-test	Reg-1 WT	Reg-1 D141N	Reg-3 WT	Reg-3 D252N		Statistic	Paired t-test	Reg-1 WT	Reg-1 D141N	Reg-3 WT	Reg-3 D252N
		vs.	vs.	vs.	vs.				vs.	vs.	vs.	vs.
		Control	Control	Control	Control				Control	Control	Control	Control
	P value	0.0007	0.987	0.22	0.5528			P value	0.0139	0.9502	0.0619	0.8024
	P value summary	***	ns	ns	ns			P value summary	*	ns	ns	ns
	Significantly different (P < 0.05)?	Yes	No	No	No			Significantly different (P < 0.05)?	Yes	No	No	No
	One- or two-tailed P value?	Two-tailed	Two-tailed	Two-tailed	Two-tailed			One- or two-tailed P value?	Two-tailed	Two-tailed	Two-tailed	Two-tailed
	t, df	t=9.371, df=4	t=0.01737, df=4	t=1.300, df=11	t=0.6471, df=4			t, df	t=8.384, df=2	t=0.07049, df=2	t=2.912, df=3	t=0.2851, df=2
	Number of pairs	5	5	12	5			Number of pairs	3	3	4	3

## Sheet: Supp Figure 6C
Supplementary Figure 6C Intracellular staining: TNF expression in HMC1.1 and HMC1.2 cell lines transfected with in vitro-transcribed mRNA expressing Regnase WT or RNase-inactive mutant and stimulated with PMA+Ionomycin, percentage of TNF+ cells is shown
TNF+ cells (HMC 1.1)	Control	Reg-1 WT	Reg-1 D141N			TNF+ cells (HMC 1.2)	Control	Reg-1 WT	Reg-1 D141N
BMMC 1	16.1	5.54	13.3			BMMC 1	30.9	11.7	20.5
BMMC 2	33	14.8	30.2			BMMC 2	49.2	33.3	42.2
BMMC 3	30.4	15.1	26.8			BMMC 3	43.6	28.7	41.9
Mean	26.5	11.8133	23.4333			Mean	41.2333	24.5667	34.8667
SD	9.1	5.43494	8.93887			SD	9.37674	11.3778	12.4428
SEM	5.25389	3.13786	5.16086			SEM	5.41367	6.56895	7.18386
Statistic	Paired t-test	Reg-1 WT	Reg-1 D141N	Reg-1 D141N		Statistic	Paired t-test	Reg-1 WT	Reg-1 D141N	Reg-1 D141N
		vs.	vs.	vs.				vs.	vs.	vs.
		Control	Control	Reg-1 WT				Control	Control	Reg-1 WT
	P value	0.0222	0.0075	0.0342			P value	0.006	0.1283	0.0193
	P value summary	*	**	*			P value summary	**	ns	*
	Significantly different (P < 0.05)?	Yes	Yes	Yes			Significantly different (P < 0.05)?	Yes	No	Yes
	One- or two-tailed P value?	Two-tailed	Two-tailed	Two-tailed			One- or two-tailed P value?	Two-tailed	Two-tailed	Two-tailed
	t, df	t=6.596, df=2	t=11.50, df=2	t=5.268, df=2			t, df	t=12.83, df=2	t=2.515, df=2	t=7.102, df=2
	Number of pairs	3	3	3			Number of pairs	3	3	3
