# Supplementary material for: Crosstalk between Regnase-1 and -3 shapes mast cell survival and cytokine expression
Source: Life Sci Alliance. 2024 Jun 3;7(8):e202402784. doi: 10.26508/lsa.202402784 (PMC11147952; doi:10.26508/lsa.202402784)
Supplement: Supplementary file 9 [file LSA-2024-02784_SdataF4.xlsx]

## Sheet: Figure 4A
Figure 4A RT-qPCR: Zc3h12a gene expression in BMMCs transfected with CRISPR-Cas9-gRNA RNPs against Regnase-3 gene, normalized to Tbp expression and respective non-targeting control
Zc3h12a	Scrambled RNP	Zc3h12c RNP
BMMC 1	1.00036	1.53714
BMMC 2	1.00057	2.23754
BMMC 3	1.00088	2.67524
BMMC 4	1.00022	4.30768
	1.00017	2.42922
Mean	1.00044	2.63736
SD	0.00028916	1.02532
SEM	0.000129316	0.458535
Statistic	Ratio paired t-test
	P value	0.0234
	P value summary	*
	Significantly different (P < 0.05)?	Yes
	One- or two-tailed P value?	Two-tailed
	t, df	t=3.570, df=4
	Number of pairs	5

## Sheet: Figure 4B
Figure 4B Western blot: Regnase-1 expression in BMMCs transfected with in vitro-transcribed mRNA expressing Regnase-3 (quantification by densitometry, relative signal to B-tubulin and empty control is shown).
								Regnase-1	Control	Reg-3 WT
								BMMC 1	1	0.375369
								BMMC 2	1	0.374858
								BMMC 3	1	0.380918
								Mean	1	0.377048
								SD	0	0.00336096
								SEM	0	0.00194045
								Statistic	Paired t-test
									P value	<0.0001
									P value summary	****
									Significantly different (P < 0.05)?	Yes
									One- or two-tailed P value?	Two-tailed
									t, df	t=321.0, df=2
									Number of pairs	3

## Sheet: Figure 4C
Figure 4C Dual luciferase reporter assay: Luciferase activity upon co-transfection of Zc3h12a 3'UTR and Regnase WT or RNase-inactive mutant plasmid constructs in HEK293T cells, ratio of relative luminescence units (RLUs) relative to control is shown
Zc3h12a 3'UTR	Control	Reg-1 WT	Reg-1 D141N	Reg-3 WT	Reg-3 D252N
BMMC 1	1	0.0442449	0.918724	0.0552855	0.59411
BMMC 2	1	0.106162	0.9668	0.0542021	1.0744
BMMC 3	1	0.0882708	0.643449	0.0527636	0.662809
Mean	1	0.0795592	0.842991	0.0540837	0.777108
SD	0	0.0318646	0.174472	0.00126507	0.259747
SEM	0	0.018397	0.100732	0.000730391	0.149965
Statistic	Paired t-test	Reg-1 WT	Reg-1 D141N	Reg-3 WT	Reg-3 D252N
		vs.	vs.	vs.	vs.
		Control	Control	Control	Control
	P value	0.0004	0.2594	<0.0001	0.2755
	P value summary	***	ns	****	ns
	Significantly different (P < 0.05)?	Yes	No	Yes	No
	One- or two-tailed P value?	Two-tailed	Two-tailed	Two-tailed	Two-tailed
	t, df	t=50.03, df=2	t=1.559, df=2	t=1295, df=2	t=1.486, df=2
	Number of pairs	3	3	3	3

## Sheet: Figure 4D
Figure 4D mRNA stability assay: Zc3h12a mRNA stability in BMMCs transfected with CRISPR-Cas9-gRNA RNPs against Regnase-3 gene and stimulated with IgE+DNP, normalized to Gapdh expression and 0 minutes
minutes	Scrambled				Zc3h12c RNP
0	1.01041	1	1.00002	1.00061	1.01033	1.00273	1.00119	1.0003
15	0.64978	0.532259	0.626273	0.605837	1.08192	0.681245	0.874633	1.05419
30	0.406582	0.354057	0.341658	0.53693	0.823748	0.537213	0.701031	0.647244
60	0.126963	0.260863	0.222688	0.335304	0.337208	0.325148	0.343458	0.314612
120	0.086396	0.143728	0.233121	0.152356	0.00135958	0.311236	0.182227	0.293524
Statistic	Multiple paired t-test
minutes	P value	Mean of Scrambled	Mean of Zc3h12c RNP	Difference	SE of difference	t ratio
0	0.298058	1.003	1.004	-0.0008754	0.000697	1.256
15	0.021842	0.6035	0.923	-0.3195	0.0727	4.394
30	0.034235	0.4098	0.6773	-0.2675	0.07226	3.702
60	0.149221	0.2365	0.3301	-0.09365	0.04853	1.93
120	0.552642	0.1539	0.1971	-0.04319	0.06477	0.6667

## Sheet: Figure 4E
Figure 4E mRNA stability assay: Zc3h12a mRNA stability in BMMCs transfected with in vitro-transcribed mRNA expressing Regnase-3 WT and stimulated with IgE+DNP, normalized to Gapdh expression and 0 minutes
minutes	Control				Reg-3 WT
0	1.0005	1	1.00047	1.00474	1.00004	1.00707	1.0044	1.01106
15	1.27321	1.64153	1.61524	1.24666	1.07858	1.21307	1.0313	0.848535
30	1.11568	1.05234	1.07937		0.703844	0.896106	0.781501	0.793323
60	0.348464	0.597826	0.850653	0.521758	0.244209	0.389628	0.330207	0.434164
Statistic	Multiple paired t-test
minutes	P value	Mean of Control	Mean of Reg-3 WT	Difference	SE of difference	t ratio
0	0.089092	1.001	1.006	-0.004213	0.001697	2.482
15	0.015263	1.444	1.043	0.4013	0.08001	5.015
30	0.059782	1.082	0.7938	0.2886	0.07393	3.904
60	0.105723	0.5797	0.3496	0.2301	0.1004	2.292

## Sheet: Figure 4F
Figure 4F RT-qPCR: Zc3h12c gene expression in BMMCs transfected with siRNAs or CRISPR-Cas9-gRNA RNPs against Regnase-1 gene, normalized to Tbp expression and respective non-targeting control
Zc3h12c	si-GLO	si-Zc3h12a		Zc3h12c	Scrambled RNP	Zc3h12a RNP
BMMC 1	1.0006	0.9683		BMMC 1	1.00001	1.22745
BMMC 2	1.00114	1.06207		BMMC 2	1.00018	0.927539
BMMC 3	1.00011	1.50899		BMMC 3	1.00026	1.52729
BMMC 4	1.00081	1.51145		BMMC 4	1.00034	1.31873
Mean	1.00066	1.2627		Mean	1.0002	1.25025
SD	0.000433443	0.288363		SD	0.000141429	0.249069
SEM	0.000216721	0.144181		SEM	7.07145e-05	0.124534
Statistic	Ratio paired t-test			Statistic	Ratio paired t-test
	P value	0.166			P value	0.1419
	P value summary	ns			P value summary	ns
	Significantly different (P < 0.05)?	No			Significantly different (P < 0.05)?	No
	One- or two-tailed P value?	Two-tailed			One- or two-tailed P value?	Two-tailed
	t, df	t=1.822, df=3			t, df	t=1.981, df=3
	Number of pairs	4			Number of pairs	4

## Sheet: Figure 4I
Figure 4I Western blot: Immunoprecipitation of Regnase-1 and Regnase-3 in HEK293T cells co-expressing Regnase-1 and Regnase-3.

## Sheet: Figure 4J
Figure 4J Western blot: Immunoprecipitation of Regnase-1 D141N in BMMCs sequentially transduced with Reg-1 D141N then Reg-3 D252N lentivirus.

## Sheet: Figure 4L
Figure 4L Western blot of HEK293 cells co-transfected with Regnase-1 and Regnase-3 (full-length and different C-terminal truncation mutants).

## Sheet: Figure 4M
Figure 4M Western blot: Immunoprecipitation of Regnase-1 in HEK293T cells co-expressing Regnase-1 and Regnase-3 (full-length and different C-terminal truncation mutants).
