# Supplementary material for: Crosstalk between Regnase-1 and -3 shapes mast cell survival and cytokine expression
Source: Life Sci Alliance. 2024 Jun 3;7(8):e202402784. doi: 10.26508/lsa.202402784 (PMC11147952; doi:10.26508/lsa.202402784)
Supplement: Supplementary file 10 [file LSA-2024-02784_SdataFS7.xlsx]

## Sheet: Supp Figure 7A
Supplementary Figure 7A Western blot: Immunoprecipitation of Regnase-1 and Regnase-3 in BMMCs activated with PMA and ionomycin.

## Sheet: Supp Figure 7D
Supplementary Figure 7D Western blot: Immunoprecipitation of FLAG-tagged-proteins in HEK293 cells co-transfected with FLAG-tagged Regnase-1 and untagged Regnase-3 and vice-versa.

## Sheet: Supp Figure 7E
Supplementary Figure 7E Western blot: Immunoprecipitation of Regnase-1 in HEK293 cells co-transfected with FRegnase-1 and Regnase-3, with or without RNase treatment.
