# Supplementary material for: Crosstalk between Regnase-1 and -3 shapes mast cell survival and cytokine expression
Source: Life Sci Alliance. 2024 Jun 3;7(8):e202402784. doi: 10.26508/lsa.202402784 (PMC11147952; doi:10.26508/lsa.202402784)
Supplement: Supplementary file 11 [file LSA-2024-02784_TableS3.xlsx]

## Sheet: Reg1_vs_IgG_mouse
Analyzed Regnase-1 vs mouse IgG IP-mass spectometry data
-log10(P-value)	log2FC	Protein IDs	Majority protein IDs	Protein names	Gene names	Symbol color	Symbol type	Symbol size	Show label	Only identified by site	Reverse	Potential contaminant	Peptides	Razor + unique peptides	Unique peptides	Sequence coverage [%]	Unique + razor sequence coverage [%]	Unique sequence coverage [%]	Mol. weight [kDa]	Q-value	Score	Intensity	MS/MS count	LFQ intensity 20231116_MP114_MaMa_SA_130_Reg1_mouseIP	LFQ intensity 20231116_MP114_MaMa_SA_131_Reg1_mouseIP	LFQ intensity 20231116_MP114_MaMa_SA_132_Reg1_mouseIP	LFQ intensity 20231116_MP114_MaMa_SA_133_Reg1_mouseIP	LFQ intensity 20231116_MP114_MaMa_SA_130_IgG_mouseIP	LFQ intensity 20231116_MP114_MaMa_SA_131_IgG_mouseIP	LFQ intensity 20231116_MP114_MaMa_SA_132_IgG_mouseIP
6.71004	7.35973	Q5D1E7	Q5D1E7	Ribonuclease ZC3H12A	Zc3h12a	Color2 [DarkGray]	1	4					20	13	13	49.2	41.1	41.1	65.597	0	154.8	878920000	42	27.6648	27.8627	28.0332	27.7117	20.2881	20.8354	20.2516
2.69018	4.26201	Q5DTV4;E9Q1I3;G3X9I7;A2BE29	Q5DTV4;E9Q1I3	Probable ribonuclease ZC3H12C	Zc3h12c	Color2 [DarkGray]	1	4					31	31	24	41.3	41.3	35.9	99.429	0	323.31	4937100000	135	25.9878	25.5366	25.9949	26.3125	22.6126	22.4538	20.0215
3.47285	3.99791	A0A075B5Q0;P18526	A0A075B5Q0;P18526	Ig heavy chain V region 345	Ighv5-6	Color2 [DarkGray]	1	4					10	10	4	63.2	63.2	57.3	12.863	0	323.31	53519000000	291	33.8068	33.3819	33.6123	32.9861	29.9328	28.4667	29.9471
2.30069	3.18629	P53395;A0A0G2JGU0	P53395	Lipoamide acyltransferase component of branched-chain alpha-keto acid dehydrogenase complex, mitochondrial	Dbt	Color2 [DarkGray]	1	4					13	13	13	28.8	28.8	28.8	53.246	0	145.12	1038600000	36	28.2644	27.6881	27.6794	27.7918	26.2074	24.0477	23.7538
4.32322	2.91681	A0A140T8M0	A0A140T8M0			Color2 [DarkGray]	1	4					11	11	2	48.7	48.7	21.8	13.117	0	323.31	198440000000	288	35.3364	35.4645	35.7358	35.0324	32.7732	32.4695	32.1837
2.83754	2.70356	E9PUV2;A0A0B4J1M6	E9PUV2;A0A0B4J1M6		Fcgr3	Color2 [DarkGray]	1	4					4	4	1	18.8	18.8	3.8	30.717	0	323.31	414670000	19	26.41	25.7366	26.2467	26.2577	24.2348	22.6221	23.5206
1.57958	2.4078	A0A2R8W6J9;Q8R093;Q8CGR7	A0A2R8W6J9;Q8R093;Q8CGR7	Uridine phosphorylase;Uridine phosphorylase 2	Upp2	Color2 [DarkGray]	1	4					1	1	1	4.2	4.2	4.2	34.106	0.005059	6.8316	87861000	4	24.5032	21.6616	22.1832	23.4082	20.5689	20.8597	20.1652
0.44612	2.10158	P11031	P11031	Activated RNA polymerase II transcriptional coactivator p15	Sub1	Color2 [DarkGray]	1	4					6	6	6	27.6	27.6	27.6	14.427	0	38.876	481600000	12	27.717	22.3798	22.2597	21.8864	18.4419	22.6963	23.2392
0.76721	2.02877	Q9R0T7;Q9QUK9	Q9R0T7;Q9QUK9		Try4;Try5	Color2 [DarkGray]	1	4					1	1	1	8.1	8.1	8.1	26.274	0.0054348	9.0991	199780000	14	23.3701	24.5914	23.5427	23.2287	23.1894	23.0237	18.7503
4.38943	1.89242	P01865;P01863	P01865;P01863	Ig gamma-2A chain C region, membrane-bound form;Ig gamma-2A chain C region, A allele	Igh-1a;Ighg	Color2 [DarkGray]	1	4					31	31	24	54.8	54.8	46	43.949	0	323.31	1302100000000	2277	37.7196	37.5091	37.8271	37.3352	35.8282	35.605	35.6828
1.37258	1.87299	P14069	P14069	Protein S100-A6	S100a6	Color2 [DarkGray]	1	4					3	3	3	66.3	66.3	66.3	10.051	0	126.41	188950000	13	23.3683	22.4445	23.4857	23.3069	19.7787	22.1801	21.8762
0.421757	1.51618	A0A0B4J1G1;E9Q415;A0A0B4J1E6;P08101-2;P08101-3;P08101	A0A0B4J1G1;E9Q415;A0A0B4J1E6;P08101-2;P08101-3;P08101	Low affinity immunoglobulin gamma Fc region receptor II	Fcgr2b;Fcgr2	Color2 [DarkGray]	1	4					4	3	2	16	13.3	9.9	32.976	0	12.642	194280000	5	19.8182	24.7128	25.0908	24.9174	22.5801	22.7021	21.0737
0.495963	1.43145	P07901;B7ZC50;A2A6A2;B7ZC49	P07901	Heat shock protein HSP 90-alpha	Hsp90aa1	Color2 [DarkGray]	1	4					15	8	8	23.9	11.9	11.9	84.787	0	51.099	131010000	14	23.6403	19.3813	23.8593	23.531	21.5314	20.6206	21.3626
0.867485	1.40341	P61982	P61982	14-3-3 protein gamma;14-3-3 protein gamma, N-terminally processed	Ywhag	Color2 [DarkGray]	1	4					8	6	5	32.8	25.5	21.5	28.302	0	74.002	296080000	20	23.2307	23.0733	23.544	23.46	20.3044	21.9352	23.5312
0.928788	1.36586	P62821;Q5SW88;Q5SW87	P62821;Q5SW88;Q5SW87	Ras-related protein Rab-1A	Rab1A;Rab1	Color2 [DarkGray]	1	4					4	4	2	27.3	27.3	18	22.677	0	25.756	156910000	9	23.2611	23.8481	23.8082	22.9105	20.52	22.5811	23.1724
0.355784	1.07261	P09411;S4R2M7;P09041	P09411;S4R2M7;P09041	Phosphoglycerate kinase 1;Phosphoglycerate kinase;Phosphoglycerate kinase 2	Pgk1;Pgk2	Color2 [DarkGray]	1	4					2	2	2	7.9	7.9	7.9	44.55	0	15.807	106500000	9	23.1639	23.5114	24.2394	23.7449	19.6288	23.6912	24.4569
0.866	1.03562	A0A0A6YVN9;V9GWY1;D3Z1T4;D3Z1M1;P62880;P29387	A0A0A6YVN9;V9GWY1;D3Z1T4;D3Z1M1;P62880;P29387	Guanine nucleotide-binding protein G(I)/G(S)/G(T) subunit beta-2;Guanine nucleotide-binding protein subunit beta-4	Gnb4;Gnb2	Color2 [DarkGray]	1	4					1	1	1	19.2	19.2	19.2	8.4926	0.0049505	6.594	25380000	3	21.2916	22.6974	23.0218	21.8416	20.6359	20.899	21.9976
0.272306	0.861222	A0A1B0GRG4;A0A1B0GSG5;Q91VI7	A0A1B0GRG4;A0A1B0GSG5;Q91VI7	Ribonuclease inhibitor	Rnh1	Color2 [DarkGray]	1	4					1	1	1	7.5	7.5	7.5	21.735	0.0050083	6.7164	98613000	6	21.5916	19.3792	23.0009	22.2904	21.7272	21.8277	18.5581
0.354674	0.83184	Q60604;Q60604-2	Q60604;Q60604-2	Adseverin	Scin	Color2 [DarkGray]	1	4					23	23	23	41.7	41.7	41.7	80.253	0	323.31	2852500000	126	27.7275	27.5597	27.8482	27.437	24.4969	27.5332	28.4037
0.515396	0.821928	Q9WVA4;A0A0A6YXG6	Q9WVA4	Transgelin-2	Tagln2	Color2 [DarkGray]	1	4					9	9	9	48.7	48.7	48.7	22.395	0	56.29	434760000	28	24.821	24.4983	25.1807	25.324	22.5037	24.8081	25.0904
0.391303	0.765504	Q5SUA5;Q5SYD0-2;Q5SYD0	Q5SUA5	Unconventional myosin-Ig	Myo1g	Color2 [DarkGray]	1	4					18	18	18	24	24	24	117.23	0	132.35	650570000	45	24.421	26.0681	26.2208	26.7036	23.6401	25.8849	25.7387
2.44815	0.748164	Q3UL36;A0A140LIS5;Q3UL36-2	Q3UL36;A0A140LIS5;Q3UL36-2	Arginine and glutamate-rich protein 1	Arglu1	Color2 [DarkGray]	1	4					8	8	8	18.1	18.1	18.1	32.887	0	52.277	1600800000	34	27.0539	27.3724	27.3619	27.3035	26.256	26.611	26.7073
0.29702	0.742106	O08553	O08553	Dihydropyrimidinase-related protein 2	Dpysl2	Color2 [DarkGray]	1	4					5	5	5	15.4	15.4	15.4	62.277	0	41.878	133980000	13	22.5115	23.1349	23.639	23.217	20.0163	23.3547	23.7795
0.324874	0.718738	Q99KC8;F6TIL5;D3Z518;Q8BGF0	Q99KC8	von Willebrand factor A domain-containing protein 5A	Vwa5a	Color2 [DarkGray]	1	4					6	6	6	10	10	10	87.142	0	84.11	104470000	18	22.7419	23.188	22.6416	23.0964	20.0245	23.0996	23.4706
1.43075	0.705942	Q792Z1	Q792Z1		Try10	Color2 [DarkGray]	1	4					3	3	3	18.7	18.7	18.7	26.221	0	20.048	1260900000	13	27.3504	26.6204	27.5796	26.9763	26.3834	26.4346	26.4592
0.386104	0.657248	Q9DBJ1;O70250	Q9DBJ1	Phosphoglycerate mutase 1	Pgam1	Color2 [DarkGray]	1	4					6	6	6	28.7	28.7	28.7	28.832	0	43.204	261710000	19	24.1046	24.3909	24.6271	24.0601	21.9392	24.3082	24.6678
0.335132	0.654092	P0DP28;P0DP27;P0DP26;Q3UKW2;A0A3Q4EHJ0;Q9D6P8;A0A1Y7VK66	P0DP28;P0DP27;P0DP26;Q3UKW2;A0A3Q4EHJ0;Q9D6P8	Calmodulin-like protein 3	Calm1;Calml3	Color2 [DarkGray]	1	4					5	5	5	40.9	40.9	40.9	16.837	0	323.31	796420000	38	25.0338	26.3571	26.498	26.3846	23.7162	26.1468	26.3798
0.271492	0.61818	K3W4L0;B2RRE2;E9QAX2;Q9JMH9-4;Q9JMH9-1;Q9JMH9;Q9JMH9-6;E9Q405;A0A1C7ZN10;Q9JMH9-5;Q9JMH9-7;Q9JMH9-2;E9QA74	K3W4L0;B2RRE2;E9QAX2;Q9JMH9-4;Q9JMH9-1;Q9JMH9;Q9JMH9-6;E9Q405;A0A1C7ZN10;Q9JMH9-5;Q9JMH9-7;Q9JMH9-2;E9QA74	Unconventional myosin-XVIIIa	Myo18a	Color2 [DarkGray]	1	4					17	17	17	12.1	12.1	12.1	230.99	0	114.76	290070000	31	22.8501	24.9999	25.5708	25.6755	22.9506	24.6682	24.849
0.422542	0.608518	P14211	P14211	Calreticulin	Calr	Color2 [DarkGray]	1	4					6	6	6	13.9	13.9	13.9	47.994	0	40.139	375350000	23	25.0861	24.8149	25.0455	24.4733	22.8947	24.4659	25.3787
0.925239	0.601229	Q64523;Q6GSS7;Q64522	Q64523;Q6GSS7	Histone H2A type 2-C;Histone H2A type 2-A	Hist2h2ac;Hist2h2aa1	Color2 [DarkGray]	1	4					5	5	1	55	55	22.5	13.988	0	323.31	1813900000	33	27.3656	27.517	27.3009	27.3993	27.2186	27.1216	26.0431
1.03323	0.553242	P68134;P68033;P63268;P62737;A0A1D5RM20;D3Z2K3;A0A494B9T3;D3YZY0	P68134;P68033;P63268;P62737;A0A1D5RM20;D3Z2K3;A0A494B9T3;D3YZY0	Actin, alpha skeletal muscle;Actin, alpha cardiac muscle 1;Actin, gamma-enteric smooth muscle;Actin, aortic smooth muscle	Acta1;Actc1;Actg2;Acta2	Color2 [DarkGray]	1	4					13	1	1	31.6	4.2	4.2	42.051	0	323.31	3603900000	32	27.7849	28.2528	28.2368	28.6141	27.3449	27.6008	28.061
0.364606	0.550673	P63101;A0A2I3BQ03;D3YXN6;O70456;D3YXF4	P63101;A0A2I3BQ03	14-3-3 protein zeta/delta	Ywhaz	Color2 [DarkGray]	1	4					10	10	8	45.7	45.7	42.4	27.771	0	323.31	1399200000	46	26.2125	25.7315	26.2461	26.7695	24.2759	26.2848	26.5069
0.198121	0.542115	B0R029;E9Q8A1;B0R030;Q9D3L3;O09044	B0R029;E9Q8A1;B0R030;Q9D3L3;O09044	Synaptosomal-associated protein;Synaptosomal-associated protein 23	Snap23	Color2 [DarkGray]	1	4					1	1	1	16.5	16.5	16.5	9.5948	0.0062992	6.1905	12510000	4	21.1466	21.5352	22.2107	18.192	20.3216	19.7725	20.5929
0.243274	0.519671	G5E902;Q8VEM8	G5E902;Q8VEM8	Phosphate carrier protein, mitochondrial	Slc25a3	Color2 [DarkGray]	1	4					1	1	1	3.4	3.4	3.4	39.736	0.0078247	6.1562	23709000	4	21.9623	19.3308	22.065	21.9406	20.0581	20.8939	21.463
0.343686	0.514778	P27773;F6Q404	P27773	Protein disulfide-isomerase A3	Pdia3	Color2 [DarkGray]	1	4					15	15	15	39.2	39.2	39.2	56.678	0	109.95	868030000	62	26.0164	25.7765	26.5757	26.1264	24.2353	25.9283	26.6634
0.668387	0.510221	E0CZ27;P84244;P02301	E0CZ27;P84244;P02301	Histone H3;Histone H3.3;Histone H3.3C	H3f3a;H3f3c	Color2 [DarkGray]	1	4					3	3	1	40.3	40.3	26.9	13.322	0	265.2	1000800000	13	26.2852	26.9626	25.9199	26.5564	25.6921	26.5074	25.5629
0.120892	0.49168	Q9WTI7-2;Q9WTI7-3;Q9WTI7;Q9WTI7-4	Q9WTI7-2;Q9WTI7-3;Q9WTI7;Q9WTI7-4	Unconventional myosin-Ic	Myo1c	Color2 [DarkGray]	1	4					8	8	8	10.1	10.1	10.1	118.15	0	46.383	113270000	14	20.4039	23.9916	23.2306	24.7677	20.2239	23.706	23.8905
1.09439	0.483134	Q3U9N4;P28798;H3BJE0;H3BJ90;H3BLC9	Q3U9N4;P28798;H3BJE0	Granulins;Acrogranin;Granulin-1;Granulin-2;Granulin-3;Granulin-4;Granulin-5;Granulin-6;Granulin-7	Grn	Color2 [DarkGray]	1	4					28	28	28	69.3	69.3	69.3	65.018	0	323.31	226300000000	546	34.2658	34.0934	34.7073	33.9783	33.5818	33.7125	34.0398
0.188344	0.479614	P97449;A0A0U1RNS3	P97449	Aminopeptidase N	Anpep	Color2 [DarkGray]	1	4					25	25	25	34.2	34.2	34.2	109.65	0	323.31	2410900000	121	25.722	27.9889	28.3266	28.1257	25.4702	27.618	28.0954
0.308456	0.479441	A6ZI44;P05064;D3YWI1;D3Z510;A0A0U1RPN8;D3YV98;A0A0U1RPT5;A6ZI47;Q9CPQ9;A6ZI46;P05063	A6ZI44;P05064;D3YWI1;D3Z510;A0A0U1RPN8;D3YV98;A0A0U1RPT5;A6ZI47	Fructose-bisphosphate aldolase;Fructose-bisphosphate aldolase A	Aldoa;Aldoart2	Color2 [DarkGray]	1	4					11	11	11	36.8	36.8	36.8	45.12	0	85.13	538050000	38	24.9158	25.0094	25.7167	25.6172	23.4684	25.1504	25.8873
0.774987	0.461924	A0A1W2P6F6;A0A1W2P7Q9;Q60605-2;Q60605;A0A1W2P6G5;Q8CI43	A0A1W2P6F6;A0A1W2P7Q9;Q60605-2;Q60605;A0A1W2P6G5	Myosin light polypeptide 6	Myl6	Color2 [DarkGray]	1	4					8	8	8	55.3	55.3	55.3	17.005	0	323.31	6720100000	94	28.9336	29.4255	29.5305	29.2884	28.2631	29.0331	29.2016
0.86	0.441913	P41105	P41105	60S ribosomal protein L28	Rpl28	Color2 [DarkGray]	1	4					3	3	3	23.4	23.4	23.4	15.733	0	21.614	169030000	21	23.6165	23.1547	23.5746	23.4725	22.4935	23.3099	23.2345
0.141285	0.412043	Q91Z25;Q9WV32;F6THG2;D3Z6S0;F6VVE6;A0A0G2JF52;Q9R0Q6	Q91Z25;Q9WV32	Actin-related protein 2/3 complex subunit 1B	Arpc1b	Color2 [DarkGray]	1	4					8	8	8	31.6	31.6	31.6	41.498	0	51.549	430580000	26	22.6228	24.8631	25.7145	26.3959	23.2936	24.9032	25.2642
0.163436	0.392089	Q9D8E6	Q9D8E6	60S ribosomal protein L4	Rpl4	Color2 [DarkGray]	1	4					3	3	3	7.9	7.9	7.9	47.153	0	16.837	46824000	4	20.0146	22.5298	22.5545	22.4687	20.2381	21.9088	22.3525
0.472183	0.385526	Q8VDD5;A0A2R8VKI5;A0A2R8VHF9;E9QPE7;A0A338P6K2;F2Z494;O08638-2;O08638;Q8BXF2;A0A2R8W6V7;K3W4R2;Q6URW6-2;Q6URW6;Q6URW6-3;A0A140LI60	Q8VDD5	Myosin-9	Myh9	Color2 [DarkGray]	1	4					145	145	126	63.3	63.3	57.1	226.37	0	323.31	57930000000	1305	31.721	32.564	32.6881	32.5514	31.4089	32.1827	32.3951
0.602063	0.373187	P60710;E9Q1F2;E9Q5F4;G3UZ07;E9Q606;E9Q2D1;F8WGM8;Q8BFZ3;F6WX90;V9GXQ2;A0A0U1RQ96;E9Q3M9	P60710;E9Q1F2;E9Q5F4;G3UZ07	Actin, cytoplasmic 1;Actin, cytoplasmic 1, N-terminally processed	Actb;Actg1	Color2 [DarkGray]	1	4					24	24	1	80	80	4.5	41.736	0	323.31	54793000000	406	31.6599	32.1972	32.4994	32.468	31.4959	31.7992	32.2038
0.185263	0.371707	O88398	O88398	Advillin	Avil	Color2 [DarkGray]	1	4					22	22	22	36.3	36.3	36.3	92.031	0	184.62	1410500000	81	25.3103	27.2136	27.3129	27.8552	25.5811	26.8596	27.2132
0.249795	0.364127	P59999;Q3TX55;E9PWA7	P59999	Actin-related protein 2/3 complex subunit 4	Arpc4	Color2 [DarkGray]	1	4					4	4	4	29.8	29.8	29.8	19.667	0	23.602	128680000	12	22.5173	24.1676	24.0479	24.1079	22.5635	23.4762	23.9985
0.440353	0.343506	P62806	P62806	Histone H4	Hist1h4a	Color2 [DarkGray]	1	4					12	12	12	64.1	64.1	64.1	11.367	0	80.954	1805900000	60	26.7388	27.552	26.8757	27.4354	26.6488	27.3782	26.3939
0.324299	0.34346	P62242	P62242	40S ribosomal protein S8	Rps8	Color2 [DarkGray]	1	4					7	7	7	40.9	40.9	40.9	24.205	0	250.74	209160000	17	23.7275	23.1938	24.6507	24.6589	23.5145	23.6419	23.9865
0.547483	0.317945	P47963	P47963	60S ribosomal protein L13	Rpl13	Color2 [DarkGray]	1	4					7	7	7	31.8	31.8	31.8	24.305	0	200.22	961060000	37	25.7218	26.2626	25.5174	26.2488	25.4399	25.961	25.4582
0.196174	0.296128	Q61136	Q61136	Serine/threonine-protein kinase PRP4 homolog	Prpf4b	Color2 [DarkGray]	1	4					3	3	3	3.4	3.4	3.4	116.97	0	17.115	45305000	9	20.1377	21.8469	22.2756	21.9906	20.9385	21.5028	21.3585
0.324857	0.273962	P21107-2;D3Z2H9;D3Z6I8;E9Q7Q3;E9Q5J9;A0A0R4J1P2;P21107;D3YVR0	P21107-2;D3Z2H9;D3Z6I8;E9Q7Q3;E9Q5J9;A0A0R4J1P2;P21107	Tropomyosin alpha-3 chain	Tpm3;Tpm3-rs7	Color2 [DarkGray]	1	4					20	20	14	65.3	65.3	46.4	29.02	0	323.31	2836100000	94	27.4356	28.0174	28.1074	28.1669	26.9607	27.9753	28.0377
0.410346	0.267758	Q3THE2;Q9CQ19;D3Z249	Q3THE2;Q9CQ19	Myosin regulatory light chain 12B;Myosin regulatory light polypeptide 9	Myl12b;Myl9	Color2 [DarkGray]	1	4					12	12	2	54.7	54.7	16.3	19.779	0	323.31	2196200000	79	27.1936	27.7164	27.9005	27.8152	26.8994	27.5136	27.753
0.0504001	0.267733	P26041;P26043;Q7TSG6;P26040	P26041;P26043	Moesin;Radixin	Msn;Rdx	Color2 [DarkGray]	1	4					6	6	6	11.3	11.3	11.3	67.766	0	35.872	207620000	13	24.8715	19.0046	24.7657	24.1411	21.1042	23.3246	24.3552
0.13917	0.263553	D3YXG6;Q9CVB6	D3YXG6;Q9CVB6	Actin-related protein 2/3 complex subunit 2	Arpc2	Color2 [DarkGray]	1	4					2	2	2	8.5	8.5	8.5	32.512	0.0055351	10.821	34238000	2	20.1723	22.0833	22.0012	22.2217	20.3865	21.6206	22.0611
0.481377	0.256824	P63017;Q504P4;P17156;D3Z5E2;Q61696;P16627;P17879	P63017;Q504P4	Heat shock cognate 71 kDa protein	Hspa8	Color2 [DarkGray]	1	4					20	20	18	38.7	38.7	37	70.87	0	268.86	1683300000	129	26.7599	26.9768	27.1256	26.8677	26.1627	26.8373	27.0272
0.134159	0.240911	P26151	P26151	High affinity immunoglobulin gamma Fc receptor I	Fcgr1	Color2 [DarkGray]	1	4					9	9	9	28.2	28.2	28.2	44.887	0	89.079	468250000	33	24.3453	26.2748	26.9532	26.1959	25.5543	25.5749	25.9749
0.0894948	0.220946	P70202	P70202	Latexin	Lxn	Color2 [DarkGray]	1	4					2	2	2	8.1	8.1	8.1	25.492	0	12.908	29224000	5	20.3452	21.4564	22.0451	21.3953	19.5199	20.9824	22.7663
0.0837272	0.192867	Q99JY9;A0A087WRA1;A0A087WQ14;A0A087WP86;A0A087WS98;Q641P0;A0A087WPR6;Q641P0-2	Q99JY9;A0A087WRA1;A0A087WQ14	Actin-related protein 3	Actr3	Color2 [DarkGray]	1	4					8	8	8	31.6	31.6	31.6	47.357	0	73.133	211400000	20	22.5547	24.9802	24.4766	24.6791	22.775	24.4183	24.746
0.272847	0.189967	A0A087WRZ7;A0A0G2JDM3;E9PWG4;A0A0G2JDW2;P05977-2;P05977;P09542	A0A087WRZ7;A0A0G2JDM3;E9PWG4;A0A0G2JDW2;P05977-2;P05977;P09542	Myosin light chain 1/3, skeletal muscle isoform;Myosin light chain 3	Myl1;Myl3	Color2 [DarkGray]	1	4					2	2	2	17.4	17.4	17.4	10.301	0	12.865	335090000	6	24.3288	25.247	25.322	25.0559	24.7043	24.6704	25.0206
0.163944	0.186518	E9Q455;G5E8R0;E9Q453;E9Q456;G5E8R1;G5E8R2;E9Q452;E9Q454;Q8BSH3;Q8BP43;E9Q450;B7ZNL3;E9Q448;P58771-2;F8WID5;P58771;A2AIM4;S4R2U0;CON__Q3SX28;P58774-2;P58774;A2AIM5;S4R261	E9Q455;G5E8R0;E9Q453;E9Q456;G5E8R1;G5E8R2;E9Q452;E9Q454;Q8BSH3;Q8BP43;E9Q450;B7ZNL3;E9Q448;P58771-2;F8WID5;P58771	Tropomyosin alpha-1 chain	Tpm1	Color2 [DarkGray]	1	4					13	7	7	51.4	32.7	32.7	28.748	0	48.698	537720000	39	24.6635	25.8341	25.9487	25.581	24.6904	25.5915	25.679
0.213626	0.176132	Q8CBB6;Q8CGP2;Q8CGP1;Q6ZWY9;Q64525;Q64478;Q64475;P10854;P10853;Q8CGP2-2;Q9D2U9;Q8CGP0;Q64524;P70696	Q8CBB6;Q8CGP2;Q8CGP1;Q6ZWY9;Q64525;Q64478;Q64475;P10854;P10853;Q8CGP2-2;Q9D2U9;Q8CGP0;Q64524;P70696	Histone H2B;Histone H2B type 1-P;Histone H2B type 1-K;Histone H2B type 1-C/E/G;Histone H2B type 2-B;Histone H2B type 1-H;Histone H2B type 1-B;Histone H2B type 1-M;Histone H2B type 1-F/J/L;Histone H2B type 3-A;Histone H2B type 3-B;Histone H2B type 2-E;Histone H2B type 1-A	Hist1h2br;Hist1h2bp;Hist1h2bk;Hist1h2bc;Hist2h2bb;Hist1h2bh;Hist1h2bb;Hist1h2bm;Hist1h2bf;Hist3h2ba;Hist3h2bb;Hist2h2be;Hist1h2ba	Color2 [DarkGray]	1	4					6	6	6	38.8	38.8	38.8	14.888	0	35.095	943970000	15	26.4221	26.405	25.9854	26.2241	25.7356	26.8054	25.708
0.0604827	0.160669	P20065-2;P20065	P20065-2;P20065	Thymosin beta-4;Hematopoietic system regulatory peptide	Tmsb4x	Color2 [DarkGray]	1	4					3	3	3	75	75	75	5.0526	0	21.345	819870000	30	25.8082	24.6296	25.7664	24.435	23.0518	25.6773	26.2683
0.137511	0.136556	P16045;A0A2R8VHJ0	P16045	Galectin-1	Lgals1	Color2 [DarkGray]	1	4					6	6	6	60	60	60	14.866	0	86.984	1988300000	63	27.0434	26.726	27.36	27.0866	26.2044	26.9415	27.6065
0.0805813	0.135332	Q61599;D3YWL7	Q61599;D3YWL7	Rho GDP-dissociation inhibitor 2	Arhgdib	Color2 [DarkGray]	1	4					2	2	2	17.5	17.5	17.5	22.851	0	19.152	130810000	13	23.7745	21.9392	23.621	23.2099	22.491	22.6983	23.8132
0.124458	0.125306	P80314	P80314	T-complex protein 1 subunit beta	Cct2	Color2 [DarkGray]	1	4					2	2	2	6	6	6	57.477	0	11.671	19448000	6	21.2062	21.5562	20.6029	21.4288	20.4147	21.3354	21.4696
0.137925	0.120392	Q9D154;Z4YK03;Q5SV42;Q8VHP7	Q9D154;Z4YK03	Leukocyte elastase inhibitor A	Serpinb1a	Color2 [DarkGray]	1	4					16	16	16	43.8	43.8	43.8	42.574	0	127.77	4197600000	139	28.3234	27.7783	28.3146	28.1509	27.3427	28.2362	28.4854
0.0972661	0.114997	Q99PT1	Q99PT1	Rho GDP-dissociation inhibitor 1	Arhgdia	Color2 [DarkGray]	1	4					1	1	1	7.8	7.8	7.8	23.407	0.0077882	6.1236	57795000	6	23.0782	22.7625	22.9325	22.82	21.88	22.8508	23.6191
0.0434179	0.114693	Q64337-2;Q64337;D3YZJ1;F6VD69	Q64337-2;Q64337;D3YZJ1	Sequestosome-1	Sqstm1	Color2 [DarkGray]	1	4					9	9	9	35.4	35.4	35.4	44.192	0	88.966	811710000	58	24.1746	26.4281	26.7991	26.4007	24.4633	26.4762	26.5684
0.0871204	0.105235	P06151;Q564E2;A0A1B0GSR9;A0A1B0GSX0;D3YZQ9;A0A1B0GQX5;A0A1B0GT41;A0A1B0GSL7;A0A1B0GS79;A0A1B0GRS2;A0A1B0GRC1;A0A1B0GRW9;D3YVR7;D3YZE4;P00342;D3Z7F0;A0A0N4SVV8;A0A1B0GRE9;P16125	P06151;Q564E2;A0A1B0GSR9;A0A1B0GSX0;D3YZQ9;A0A1B0GQX5;A0A1B0GT41;A0A1B0GSL7	L-lactate dehydrogenase A chain;L-lactate dehydrogenase	Ldha	Color2 [DarkGray]	1	4					8	8	7	31.3	31.3	28.6	36.498	0	63.815	600070000	43	25.5424	24.939	25.0763	25.1474	24.1697	25.2069	25.8365
0.080975	0.104933	P11499;E9Q3D6;E9PX27;D3Z1R1;E9Q0C3	P11499	Heat shock protein HSP 90-beta	Hsp90ab1	Color2 [DarkGray]	1	4					17	17	9	29.7	29.7	15.9	83.28	0	135.02	13893000000	78	30.6074	29.1058	30.4337	29.9407	29.3571	30.1141	30.2797
0.169217	0.0997411	P99024;Q9CWF2;Q7TMM9;Q9ERD7;A0A1D5RM76	P99024;Q9CWF2;Q7TMM9;Q9ERD7	Tubulin beta-5 chain;Tubulin beta-2B chain;Tubulin beta-2A chain;Tubulin beta-3 chain	Tubb5;Tubb2b;Tubb2a;Tubb3	Color2 [DarkGray]	1	4					12	12	3	43.5	43.5	12.8	49.67	0	117.55	551070000	69	25.8879	25.1579	25.6116	25.2999	25.6683	25.224	25.2764
0.220756	0.083632	Q9JI95;Q64433	Q9JI95;Q64433	10 kDa heat shock protein, mitochondrial	Cpn10-rs1;Hspe1	Color2 [DarkGray]	1	4					1	1	1	13.7	13.7	13.7	10.978	0.0078493	6.1807	22749000	1	21.5285	21.1751	21.6507	21.6693	21.2879	21.4241	21.5547
0.170767	0.0700808	P62281;A0A1B0GRR3;A0A1B0GSE8	P62281;A0A1B0GRR3;A0A1B0GSE8	40S ribosomal protein S11	Rps11	Color2 [DarkGray]	1	4					6	6	6	41.1	41.1	41.1	18.431	0	36.732	431800000	20	24.5843	24.7401	25.1632	24.7064	24.6867	24.847	24.6514
0.0300429	0.0484416	P20029	P20029	78 kDa glucose-regulated protein	Hspa5	Color2 [DarkGray]	1	4					19	17	17	35.9	35.9	35.9	72.421	0	125.14	762180000	64	24.7283	25.8236	26.1623	25.8352	24.6261	25.9683	26.1724
0.0282449	0.0123943	P15089	P15089	Mast cell carboxypeptidase A	Cpa3	Color2 [DarkGray]	1	4					13	13	13	35	35	35	48.789	0	83.957	1416600000	80	26.4747	26.8138	26.7925	26.3466	26.5102	26.7308	26.5426
0.00105534	0.00287676	A0A338P6W1;P97868-2;P97868	A0A338P6W1;P97868-2;P97868	E3 ubiquitin-protein ligase RBBP6	Rbbp6	Color2 [DarkGray]	1	4					1	1	1	1	1	1	195.75	0.0049261	6.5341	54419000	2	19.7051	22.0158	21.9883	23.3651	21.6501	21.7737	21.8732
0.0126812	-0.0115387	P15864;I7HFT9;Q07133	P15864	Histone H1.2	Hist1h1c	Color2 [DarkGray]	1	4					10	10	1	26.4	26.4	7.5	21.266	0	68.783	1349400000	38	26.3616	26.7157	26.3611	26.7004	26.0175	27.1671	26.4541
0.00356875	-0.0151966	Q61233;A0A1C7CYV0;B1AX58;Q99K51	Q61233	Plastin-2	Lcp1	Color2 [DarkGray]	1	4					9	9	9	19.8	19.8	19.8	70.148	0	68.094	176700000	15	23.5261	19.8603	22.612	23.6603	20.2952	22.8454	24.149
0.00318689	-0.0175357	P84104;P84104-2;A2A4X6	P84104;P84104-2	Serine/arginine-rich splicing factor 3	Srsf3	Color2 [DarkGray]	1	4					3	3	3	28.7	28.7	28.7	19.329	0	26.271	343360000	12	26.925	23.3063	20.0304	23.394	24.1139	24.4927	21.6878
0.0415472	-0.0281345	P38647	P38647	Stress-70 protein, mitochondrial	Hspa9	Color2 [DarkGray]	1	4					7	7	7	11.3	11.3	11.3	73.46	0	42.969	248450000	20	23.8283	23.6592	24.0507	24.5238	24.082	23.8774	24.1715
0.0464946	-0.0531597	Q9CQV8;Q9CQV8-2;A2A5N1	Q9CQV8;Q9CQV8-2;A2A5N1	14-3-3 protein beta/alpha;14-3-3 protein beta/alpha, N-terminally processed	Ywhab	Color2 [DarkGray]	1	4					5	3	3	22.4	15	15	28.086	0	17.621	106590000	12	22.0104	22.328	22.1872	22.8468	21.6034	22.8728	22.7126
0.125533	-0.0610515	P62267	P62267	40S ribosomal protein S23	Rps23	Color2 [DarkGray]	1	4					3	3	3	16.1	16.1	16.1	15.807	0	19.71	251100000	15	23.483	24.0897	24.0157	23.7604	23.9628	24.0178	23.7141
0.132569	-0.0759153	P10126;D3Z3I8;D3YZ68;P62631	P10126;D3Z3I8;D3YZ68;P62631	Elongation factor 1-alpha 1;Elongation factor 1-alpha 2	Eef1a1;Eef1a2	Color2 [DarkGray]	1	4					9	9	9	26.8	26.8	26.8	50.113	0	76.948	2569100000	92	27.5606	27.1761	27.5166	27.1569	27.0844	27.4078	27.7933
0.11436	-0.087893	P17182;Q6PHC1;B0QZL1;B1ARR7;B1ARR6;A0A0N4SUI6;D3YVD3;D3Z2S4;D3Z6E4;A0A0N4SUX5;P17183;A0A0N4SUW8;Q5SX61;Q5SX60;Q5SX59;P21550	P17182;Q6PHC1	Alpha-enolase	Eno1	Color2 [DarkGray]	1	4					17	17	17	45.4	45.4	45.4	47.14	0	323.31	2318800000	96	27.4891	26.858	27.5774	27.2463	27.7046	26.889	27.5482
0.148433	-0.0975025	Q6ZWZ6;F7AEH4;A0A1W2P7A1;P63323	Q6ZWZ6;F7AEH4;A0A1W2P7A1;P63323	40S ribosomal protein S12	Rps12	Color2 [DarkGray]	1	4					2	2	2	18.9	18.9	18.9	14.515	0	12.564	221950000	10	23.8643	23.6629	23.9326	23.9133	24.4308	23.9422	23.4493
0.321771	-0.0985506	P05213;A0A0A0MQA5;P68368;A0A2R8VHF3;A0A087WRB4;A0A087WQS4	P05213;A0A0A0MQA5;P68368;A0A2R8VHF3	Tubulin alpha-1B chain;Tubulin alpha-4A chain	Tuba1b;Tuba4a	Color2 [DarkGray]	1	4					8	8	1	28.2	28.2	2.9	50.151	0	75.315	603990000	49	25.4917	25.3287	25.7184	25.3131	25.6769	25.4194	25.5883
0.0409396	-0.103248	P25911-2	P25911-2	Tyrosine-protein kinase Lyn	Lyn	Color2 [DarkGray]	1	4					4	4	1	14.5	14.5	2.9	56.285	0	27.094	37230000	10	19.9012	22.8643	22.8977	22.4378	21.6653	22.3247	22.3956
0.078975	-0.114901	P56480	P56480	ATP synthase subunit beta, mitochondrial	Atp5b	Color2 [DarkGray]	1	4					7	7	7	20.6	20.6	20.6	56.3	0	55.497	211330000	26	23.503	23.2235	23.762	23.2911	22.474	23.6731	24.5323
0.109634	-0.145211	Q9JKF1	Q9JKF1	Ras GTPase-activating-like protein IQGAP1	Iqgap1	Color2 [DarkGray]	1	4					9	9	9	8.6	8.6	8.6	188.74	0	100.19	369860000	45	24.0716	24.1607	24.8942	24.5104	23.7985	25.5415	24.3233
0.0311079	-0.160437	P99027	P99027	60S acidic ribosomal protein P2	Rplp2	Color2 [DarkGray]	1	4					4	4	4	69.6	69.6	69.6	11.651	0	31.538	171050000	16	24.8005	18.5501	23.9299	23.5907	21.5697	23.4293	23.6357
0.164479	-0.178209	H3BLL4;B2M1R6;P61979-3;P61979;P61979-2;A0A286YDM3;H3BK96;H3BKD0;H3BKI8;H3BJS9;A0A286YCM2;H3BLP7	H3BLL4;B2M1R6;P61979-3;P61979;P61979-2;A0A286YDM3;H3BK96;H3BKD0;H3BKI8	Heterogeneous nuclear ribonucleoprotein K	Hnrnpk	Color2 [DarkGray]	1	4					4	4	4	15.2	15.2	15.2	43.24	0	26.355	153950000	19	24.3972	22.9615	23.5812	23.0389	23.359	23.7711	23.8886
0.150643	-0.195055	A2RSJ4	A2RSJ4	UHRF1-binding protein 1-like	Uhrf1bp1l	Color2 [DarkGray]	1	4					1	1	1	0.5	0.5	0.5	161.94	0	42.584	32071000	2	20.1765	21.9848	21.776	21.621	21.4595	21.601	21.6934
0.0797077	-0.226795	P09103;E9Q8G8	P09103	Protein disulfide-isomerase	P4hb	Color2 [DarkGray]	1	4					8	8	8	18.7	18.7	18.7	57.058	0	62.066	203540000	19	21.9671	21.6696	24.4727	23.3002	21.4852	24.0217	23.7306
0.134245	-0.231676	Q4V9W2-2;Q4V9W2	Q4V9W2-2;Q4V9W2	Protein SREK1IP1	Srek1ip1	Color2 [DarkGray]	1	4					2	2	2	29.1	29.1	29.1	8.9741	0.0019569	11.582	48221000	4	22.0862	20.2323	22.1514	22.737	21.9533	22.1584	21.9886
0.327247	-0.263379	P48678-2;P48678;P48678-3;D3YUF7	P48678-2;P48678;P48678-3	Prelamin-A/C;Lamin-A/C	Lmna	Color2 [DarkGray]	1	4					8	8	8	14.8	14.8	14.8	65.445	0	50.17	118440000	12	23.5573	22.5078	22.6964	23.4175	23.6196	23.2536	23.0511
0.945708	-0.269479	P08113;F7C312	P08113	Endoplasmin	Hsp90b1	Color2 [DarkGray]	1	4					10	9	9	15.5	14	14	92.475	0	59.414	507380000	36	24.9747	25.0018	25.2703	24.762	25.1438	25.2506	25.4206
0.257131	-0.269718	Q9D6A7;Q9DAV6;I7HJI5	Q9D6A7;Q9DAV6;I7HJI5		Serpinb9c;Serpinb9b	Color2 [DarkGray]	1	4					1	1	1	2.8	2.8	2.8	41.091	0.0053667	8.4414	271160000	12	24.0914	23.2045	23.621	23.547	23.118	23.9083	24.6307
0.561967	-0.273649	P60867	P60867	40S ribosomal protein S20	Rps20	Color2 [DarkGray]	1	4					5	5	5	29.4	29.4	29.4	13.373	0	38.81	667870000	39	25.6986	24.9336	25.497	25.0106	25.4781	25.5734	25.6244
0.827898	-0.30288	Q9CPN9	Q9CPN9		2210010C04Rik	Color2 [DarkGray]	1	4					1	1	1	4.9	4.9	4.9	26.422	0.0051903	7.2405	323290000	13	24.5315	24.4466	24.865	24.547	24.893	24.6137	25.1946
0.335341	-0.316397	A0A0G2JG95;Q8BX10-2;Q8BX10	A0A0G2JG95;Q8BX10-2;Q8BX10	Serine/threonine-protein phosphatase PGAM5, mitochondrial	Pgam5	Color2 [DarkGray]	1	4					1	1	1	6.7	6.7	6.7	20.294	0.004886	6.5095	18021000	4	19.9714	20.8987	21.446	21.071	21.0346	20.9532	21.5016
0.121218	-0.331869	Q9CPW4;Q3UA72	Q9CPW4;Q3UA72	Actin-related protein 2/3 complex subunit 5	Arpc5	Color2 [DarkGray]	1	4					2	2	2	20.5	20.5	20.5	16.288	0	13.289	123080000	12	20.4841	23.7986	23.3791	23.6093	22.1967	23.8286	23.4237
0.307847	-0.36742	Q3THW5;P0C0S6;Q8R029;G3UWL7;Q3UA95	Q3THW5;P0C0S6;Q8R029	Histone H2A.V;Histone H2A.Z;Histone H2A	H2afv;H2afz	Color2 [DarkGray]	1	4					5	3	3	53.9	46.9	46.9	13.509	0	121.44	124120000	8	23.2949	23.0996	22.458	22.7451	22.8726	24.3187	22.6091
0.504268	-0.388806	P18760;F8WGL3;A0A494B9A7;P45591	P18760;F8WGL3;A0A494B9A7	Cofilin-1	Cfl1	Color2 [DarkGray]	1	4					11	11	11	71.7	71.7	71.7	18.559	0	129.1	1416000000	57	27.0957	25.9207	26.8452	26.5564	27.3497	27.0036	26.6266
0.0594997	-0.429706	A0A0J9YUD8;A0A0J9YUZ4;P63158;D3YZ18;D3YVC6	A0A0J9YUD8;A0A0J9YUZ4;P63158;D3YZ18	High mobility group protein B1	Hmgb1	Color2 [DarkGray]	1	4					10	10	9	45.6	45.6	38.6	19.774	0	69.073	1543700000	38	29.3051	18.9131	24.0876	24.2047	23.7418	25.0536	24.8766
0.50221	-0.430891	P14719	P14719	Interleukin-1 receptor-like 1	Il1rl1	Color2 [DarkGray]	1	4					3	3	3	7.9	7.9	7.9	64.801	0	27.16	93102000	8	22.3565	22.4382	23.0426	22.6294	22.2344	23.4821	23.4262
0.25431	-0.434013	P08752;A0A0A6YWA9;B2RSH2;Q9DC51;P18872-2;P18872;A2A610;D3Z2M7;Q8BHK8;A2AE32;Q66L47;A2AE31;Z4YKV1;P63094;Q6R0H7-4;Q8C040;Q8CGK7;P63094-2;Q3V3I2;P50149;P20612;Q6R0H7	P08752;A0A0A6YWA9	Guanine nucleotide-binding protein G(i) subunit alpha-2	Gnai2	Color2 [DarkGray]	1	4					9	9	9	35.2	35.2	35.2	40.489	0	59.032	409330000	27	24.1504	24.7942	25.236	24.7708	23.7247	25.484	26.3068
0.0821844	-0.443231	P17742;A0A1L1SST0;V9GXC1;V9GX31;A0A1L1SRX5	P17742;A0A1L1SST0	Peptidyl-prolyl cis-trans isomerase A;Peptidyl-prolyl cis-trans isomerase A, N-terminally processed	Ppia	Color2 [DarkGray]	1	4					6	6	6	52.4	52.4	52.4	17.971	0	188.48	470170000	26	24.0404	19.793	25.2506	24.4377	20.7804	25.0585	25.6321
0.547645	-0.449545	P62983;A0A0A6YW67;E9Q9J0;E9Q4P0;E9Q5F6;E9QNP0;Q5SX22;P62984;P0CG49;P0CG50	P62983;A0A0A6YW67;E9Q9J0;E9Q4P0;E9Q5F6;E9QNP0;Q5SX22;P62984;P0CG49;P0CG50	Ubiquitin-40S ribosomal protein S27a;Ubiquitin;40S ribosomal protein S27a;Ubiquitin-60S ribosomal protein L40;Ubiquitin;60S ribosomal protein L40;Polyubiquitin-B;Ubiquitin;Polyubiquitin-C;Ubiquitin;Ubiquitin-related 1;Ubiquitin-related 2	Rps27a;Gm8797;Uba52;Kxd1;Ubc;Ubb	Color2 [DarkGray]	1	4					4	4	4	30.1	30.1	30.1	17.951	0	323.31	2405100000	35	26.6237	26.7824	27.597	27.696	27.2049	27.9534	27.7147
0.367819	-0.460299	P62301;Q921R2;A0A0U1RQ71	P62301;Q921R2	40S ribosomal protein S13	Rps13	Color2 [DarkGray]	1	4					3	3	3	22.5	22.5	22.5	17.222	0	18.852	228480000	5	24.0598	22.623	24.4805	24.1718	23.9954	24.8095	24.0773
0.933153	-0.46704	Q05144;A0A2R8VHH0;Q3TLP8;P63001;P60764;A0A2R8VH29;G3UZM2;D3Z3L1;F2Z463;D3YX61;A2AC13;Q9ER71-2;Q8R527;Q9ER71	Q05144;A0A2R8VHH0	Ras-related C3 botulinum toxin substrate 2	Rac2	Color2 [DarkGray]	1	4					7	7	6	41.1	41.1	35.4	21.441	0	46.588	887450000	41	25.2294	25.778	26.1114	25.9296	26.4312	26.2408	26.0154
0.859837	-0.482753	Q9DBC7	Q9DBC7	cAMP-dependent protein kinase type I-alpha regulatory subunit;cAMP-dependent protein kinase type I-alpha regulatory subunit, N-terminally processed	Prkar1a	Color2 [DarkGray]	1	4					4	4	4	17.1	17.1	17.1	43.185	0	32.504	91894000	9	22.4043	22.3076	23.1367	22.7693	22.8024	23.1539	23.4554
0.132419	-0.485999	Q02105	Q02105	Complement C1q subcomponent subunit C	C1qc	Color2 [DarkGray]	1	4					1	1	1	4.1	4.1	4.1	25.991	0.0054845	10.3	191900000	4	20.3817	24.5462	25.084	25.0037	23.534	24.6238	24.5619
0.232106	-0.491175	P13020-2;P13020;A0A0J9YUQ8;A0A0J9YUJ8;A6PWS5;CON__Q3SX14	P13020-2;P13020;A0A0J9YUQ8	Gelsolin	Gsn	Color2 [DarkGray]	1	4					8	8	8	17.5	17.5	17.5	80.762	0	49.76	467870000	24	22.8	23.9356	25.3783	25.6599	24.3146	24.9117	25.5776
0.826201	-0.499261	P48999;E9QA93;E9Q6H6;A0A0N4SW45	P48999;E9QA93;E9Q6H6	Arachidonate 5-lipoxygenase	Alox5	Color2 [DarkGray]	1	4					5	5	5	10.2	10.2	10.2	77.966	0	29.947	132630000	15	23.4387	22.2483	22.7437	22.6575	23.2273	23.275	23.3116
0.579086	-0.528121	P17751;H7BXC3	P17751;H7BXC3	Triosephosphate isomerase	Tpi1	Color2 [DarkGray]	1	4					7	7	7	32.1	32.1	32.1	32.191	0	49.528	375280000	39	23.728	24.3844	25.1211	24.8374	24.6682	24.9294	25.5399
0.547935	-0.550303	O88844	O88844	Isocitrate dehydrogenase [NADP] cytoplasmic	Idh1	Color2 [DarkGray]	1	4					1	1	1	3.1	3.1	3.1	46.674	0.0048077	6.3323	17749000	2	19.9031	20.0607	20.3432	20.1944	21.7311	20.0481	20.2478
0.337708	-0.560821	P04187;P08882	P04187	Granzyme B(G,H)	Gzmb	Color2 [DarkGray]	1	4					4	4	4	17.4	17.4	17.4	27.47	0	115.54	148740000	15	21.2365	23.3612	23.4967	21.8835	22.6347	23.6014	22.9297
0.501336	-0.561736	F6YVP7;P62270;A0A1Y7VKY1;S4R1N6;A0A3Q4EGP3	F6YVP7;P62270;A0A1Y7VKY1;S4R1N6	40S ribosomal protein S18	Gm10260;Rps18	Color2 [DarkGray]	1	4					10	10	10	52	52	52	17.671	0	77.466	1783200000	49	26.1196	26.5756	26.7451	27.2523	27.7573	27.7175	26.2298
0.140365	-0.57589	P04925	P04925	Major prion protein	Prnp	Color2 [DarkGray]	1	4					1	1	1	4.7	4.7	4.7	27.977	0	138.07	83349000	6	18.7258	23.4381	23.8312	23.8997	22.0764	23.3586	23.7137
0.423092	-0.583633	Q6ZWV7	Q6ZWV7	60S ribosomal protein L35	Rpl35	Color2 [DarkGray]	1	4					3	3	3	22	22	22	14.552	0	172.08	414500000	16	24.3386	24.317	23.4697	24.2912	23.6791	25.9173	24.467
0.840969	-0.592976	P62918	P62918	60S ribosomal protein L8	Rpl8	Color2 [DarkGray]	1	4					1	1	1	4.3	4.3	4.3	28.024	0.0050847	6.8519	61787000	3	21.4605	21.923	21.8901	22.8212	22.5051	22.612	22.733
0.113871	-0.612477	Q7TNC4-2;Q7TNC4-3;Q7TNC4-4;Q7TNC4;E9Q715;Q05CX5;D3Z765;A0A0R4J047;Q9CYI4-2;Q9CYI4	Q7TNC4-2;Q7TNC4-3;Q7TNC4-4;Q7TNC4;E9Q715;Q05CX5;D3Z765;A0A0R4J047;Q9CYI4-2;Q9CYI4	Putative RNA-binding protein Luc7-like 2;Putative RNA-binding protein Luc7-like 1	Luc7l2;Luc7l	Color2 [DarkGray]	1	4					8	8	8	29.8	29.8	29.8	38.611	0	51.763	245610000	19	26.2028	19.2863	21.1446	19.1169	21.4162	22.1045	22.6297
0.745923	-0.62213	P51410;D3Z629;A0A0G2JES3;A0A140T8T4;D3YZT0;A0A0G2JFQ3;S4R1R7	P51410;D3Z629;A0A0G2JES3;A0A140T8T4;D3YZT0;A0A0G2JFQ3	60S ribosomal protein L9	Rpl9	Color2 [DarkGray]	1	4					8	8	8	44.3	44.3	44.3	21.881	0	60.672	954590000	48	25.859	24.6753	25.7538	25.1143	25.7809	26.5017	25.6355
0.782024	-0.623622	A4QPC5;P21844	A4QPC5;P21844	Chymase	Cma1	Color2 [DarkGray]	1	4					4	4	4	18.1	18.1	18.1	29.051	0	31.217	349610000	19	23.9795	24.0797	24.9003	24.7171	24.4347	25.5465	25.147
0.197625	-0.6248	P10922	P10922	Histone H1.0;Histone H1.0, N-terminally processed	H1f0	Color2 [DarkGray]	1	4					1	1	1	4.1	4.1	4.1	20.861	0.007837	6.1617	110450000	7	19.5578	23.4936	23.8267	23.5303	22.8287	23.8794	22.9726
1.76991	-0.63538	P51881;P48962;Q3V132	P51881;P48962	ADP/ATP translocase 2;ADP/ATP translocase 2, N-terminally processed;ADP/ATP translocase 1	Slc25a5;Slc25a4	Color2 [DarkGray]	1	4					11	11	11	39.6	39.6	39.6	32.931	0	72.524	959330000	48	26.0655	25.6875	25.9552	25.6113	26.6995	26.5188	26.1774
1.15268	-0.668819	Q03265;D3Z6F5;D6RJ16	Q03265;D3Z6F5	ATP synthase subunit alpha, mitochondrial;ATP synthase subunit alpha	Atp5a1	Color2 [DarkGray]	1	4					14	14	14	27.5	27.5	27.5	59.752	0	105.15	630990000	62	24.8605	24.8214	25.1434	24.7059	26.1728	25.0882	25.3939
0.379005	-0.696471	Q9D1R9	Q9D1R9	60S ribosomal protein L34	Rpl34	Color2 [DarkGray]	1	4					1	1	1	6.8	6.8	6.8	13.293	0.0048387	6.4403	34700000	4	21.5275	19.4688	21.7683	22.2658	21.8048	22.6423	21.4151
0.278569	-0.696757	A0A1B0GSF7;A0A1B0GQU8;P35980;A0A1B0GSS8;A0A1B0GRZ3;A0A1B0GSA8;A0A1B0GS28	A0A1B0GSF7;A0A1B0GQU8;P35980;A0A1B0GSS8;A0A1B0GRZ3;A0A1B0GSA8	60S ribosomal protein L18	Rpl18	Color2 [DarkGray]	1	4					4	4	4	33.1	33.1	33.1	15.245	0	28.436	239290000	16	20.5886	24.0231	24.0766	24.0066	23.7037	24.0896	23.8182
0.529494	-0.717899	P52480;P52480-2;A0A1L1SU37;A0A1L1SQV8;A0A1L1SUV0;A0A1L1SSN6;A0A1L1STV8;A0A1L1ST52;A0A1L1SVH2;E9Q509;G3X925;P53657	P52480;P52480-2;A0A1L1SU37	Pyruvate kinase PKM	Pkm	Color2 [DarkGray]	1	4					14	14	14	34.8	34.8	34.8	57.844	0	94.056	742630000	52	25.4105	23.7066	25.9302	25.4918	25.9353	25.3919	26.2309
0.25196	-0.725862	B1AQR8;G3X9T7;O08573-3;O08573-2;O08573	B1AQR8;G3X9T7;O08573-3;O08573-2;O08573	Galectin;Galectin-9	Lgals9	Color2 [DarkGray]	1	4					3	3	3	11.6	11.6	11.6	39.907	0	19.248	71844000	8	19.1502	22.8212	23.3588	22.9116	22.8818	22.4985	22.9787
0.259728	-0.755034	P34884	P34884	Macrophage migration inhibitory factor	Mif	Color2 [DarkGray]	1	4					2	2	2	17.4	17.4	17.4	12.504	0.0019305	11.51	34677000	4	19.3453	19.4353	22.9308	22.2689	20.9327	21.726	22.5916
0.243534	-0.770187	P62264;D3YVF4;D3Z7I1	P62264;D3YVF4;D3Z7I1	40S ribosomal protein S14	Rps14	Color2 [DarkGray]	1	4					5	5	5	33.1	33.1	33.1	16.273	0	31.968	117530000	11	19.318	22.6442	23.2421	23.6776	24.1625	22.3917	22.4176
0.201367	-0.780859	Q3UKC1	Q3UKC1	Tax1-binding protein 1 homolog	Tax1bp1	Color2 [DarkGray]	1	4					5	5	5	7.7	7.7	7.7	93.629	0	30.301	120650000	8	19.1968	23.6887	24.1684	24.5152	22.7806	24.0387	24.2002
0.232908	-0.804439	P62259;F6WA09;D6REF3	P62259;F6WA09	14-3-3 protein epsilon	Ywhae	Color2 [DarkGray]	1	4					7	5	5	32.9	29.8	29.8	29.174	0	323.31	295280000	23	19.2278	23.0116	24.015	23.8204	22.453	23.4822	24.0341
0.288659	-0.816898	P60335;A0A2R8VHI3;A0A2R8VHY9;B2M1R7;A0A2R8VHP9;Q3TT81;A0A2R8VI25;A0A2R8VI12;A0A2R8VHN3;A0A2R8VKN0;A0A2R8VI73;A0A2R8VI71;A0A2R8VHZ0;E9Q7D8;A0A2R8W6L5;A0A2R8VJY1;A0A2R8VKF0;A0A2R8VHG2;Q61990-2;Q61990-3;Q61990;P57722-2;P57722	P60335;A0A2R8VHI3;A0A2R8VHY9;B2M1R7;A0A2R8VHP9;Q3TT81;A0A2R8VI25;A0A2R8VI12;A0A2R8VHN3;A0A2R8VKN0;A0A2R8VI73;A0A2R8VI71;A0A2R8VHZ0;E9Q7D8;A0A2R8W6L5;A0A2R8VJY1;A0A2R8VKF0;A0A2R8VHG2;Q61990-2;Q61990-3;Q61990;P57722-2;P57722	Poly(rC)-binding protein 1;Poly(rC)-binding protein 2;Poly(rC)-binding protein 3	Pcbp1;Pcbp2;Pcbp3	Color2 [DarkGray]	1	4					2	2	2	6.7	6.7	6.7	37.497	0	12.27	66022000	8	18.7749	22.4088	22.3729	23.1499	22.3763	22.5707	22.5336
0.849871	-0.835398	P01867-2;P01867	P01867-2;P01867	Ig gamma-2B chain C region	Igh-3	Color2 [DarkGray]	1	4					15	2	2	56.4	15.2	15.2	36.587	0	323.31	3220200000	27	28.7225	27.1987	27.9411	27.9278	29.0925	28.0549	29.2014
0.398283	-0.842199	P20152;A0A0A6YWC8;A2AKJ2;G5E846;A0A2R8W6R6;G3X981;P15331-3;P31001;P15331;P15331-2	P20152;A0A0A6YWC8	Vimentin	Vim	Color2 [DarkGray]	1	4					14	14	14	43.3	43.3	43.3	53.687	0	104.24	752580000	40	24.887	25.3243	25.5772	25.9504	28.3556	25.0138	25.4614
0.18861	-0.86789	F8WIT2;P14824	F8WIT2;P14824	Annexin;Annexin A6	Anxa6	Color2 [DarkGray]	1	4					5	5	5	10.6	10.6	10.6	75.288	0	30.345	198970000	12	18.5385	23.7212	23.4992	23.978	21.1433	24.2624	24.5007
0.319277	-0.892016	G3UYK8;O89053;D3YW57;A0A0U1RPY8;G3UX53;D3YXM2	G3UYK8;O89053	Coronin;Coronin-1A	Coro1a	Color2 [DarkGray]	1	4					5	5	5	17.7	17.7	17.7	43.26	0	31.717	377150000	22	20.9866	24.4138	24.8951	24.706	23.6829	25.0669	25.1773
0.385567	-0.914611	Q9CR57;A0A1L1SUF6	Q9CR57;A0A1L1SUF6	60S ribosomal protein L14	Rpl14	Color2 [DarkGray]	1	4					2	2	2	11.5	11.5	11.5	23.564	0	13.411	142410000	10	19.7876	22.9507	23.207	23.4418	23.0221	23.3457	23.4164
0.306493	-0.915512	Q9D7S7-2;Q9D7S7	Q9D7S7-2;Q9D7S7	60S ribosomal protein L22-like 1	Rpl22l1	Color2 [DarkGray]	1	4					1	1	1	9.9	9.9	9.9	14.339	0.0050761	6.8423	68542000	4	23.4509	18.8673	22.0315	21.8542	22.5848	23.4173	21.3974
0.464238	-0.922752	P10852;P10852-2;A0A0U1RPK4;A0A0U1RP98	P10852;P10852-2;A0A0U1RPK4	4F2 cell-surface antigen heavy chain	Slc3a2	Color2 [DarkGray]	1	4					3	3	3	6.7	6.7	6.7	58.336	0	17.342	49205000	4	18.8656	21.2338	22.2968	21.5879	21.7823	22.0169	21.9571
0.257287	-0.933625	P58252	P58252	Elongation factor 2	Eef2	Color2 [DarkGray]	1	4					7	7	7	11.3	11.3	11.3	95.313	0	45.399	120100000	12	23.3207	18.446	23.134	23.4604	22.3251	23.3632	23.3835
0.929404	-0.945015	P16858;A0A0A0MQF6;S4R1W1;S4R257;A0A1D5RLD8;A0A0R4J0X7;S4R2G5;Q64467;S4R1W8;S4R1N5;V9GX06;V9GXA7	P16858;A0A0A0MQF6;S4R1W1;S4R257;A0A1D5RLD8	Glyceraldehyde-3-phosphate dehydrogenase	Gapdh;Gm3839	Color2 [DarkGray]	1	4					19	19	19	62.2	62.2	62.2	35.81	0	323.31	5715600000	173	27.7567	27.937	28.4183	28.0243	30.0924	28.2584	28.5863
0.535635	-0.973143	P47911	P47911	60S ribosomal protein L6	Rpl6	Color2 [DarkGray]	1	4					3	3	3	13.2	13.2	13.2	33.509	0	18.493	44345000	5	19.7313	20.4831	22.5331	22.3663	22.0718	22.3847	22.2982
0.325422	-1.00321	Q9CQM8;O09167	Q9CQM8;O09167	60S ribosomal protein L21	Rpl21	Color2 [DarkGray]	1	4					1	1	1	9.4	9.4	9.4	18.579	0.0051635	7.139	109480000	11	23.1571	23.3999	19.0133	23.3805	22.7196	23.5691	23.434
0.633906	-1.00757	A0A1B0GQW6;A0A1B0GSF0;A0A1B0GSQ6;A0A1B0GTA1;A0A1B0GS68;P19253	A0A1B0GQW6;A0A1B0GSF0;A0A1B0GSQ6;A0A1B0GTA1;A0A1B0GS68;P19253	60S ribosomal protein L13a	Rpl13a	Color2 [DarkGray]	1	4					1	1	1	15.9	15.9	15.9	7.9826	0.0053191	8.2658	29053000	6	20.063	21.9043	22.1572	20.0043	21.3608	22.3753	22.3833
0.366999	-1.01479	Q5RKN9;P47753;A0A0G2JE27;A0A0N4SVM0;D6RCW7	Q5RKN9;P47753;A0A0G2JE27	F-actin-capping protein subunit alpha-1	Capza1	Color2 [DarkGray]	1	4					4	4	3	19.2	19.2	15.7	32.953	0	26.68	128970000	8	22.8386	19.6088	23.5406	23.7685	22.7389	23.6669	23.9561
0.421626	-1.03318	P61358;A2A4Q0	P61358	60S ribosomal protein L27	Rpl27	Color2 [DarkGray]	1	4					4	4	4	38.2	38.2	38.2	15.798	0	23.471	185780000	7	23.4535	20.319	24.1774	23.9531	23.7908	24.2971	23.9389
0.418844	-1.0332	Q9Z1Q5	Q9Z1Q5	Chloride intracellular channel protein 1	Clic1	Color2 [DarkGray]	1	4					4	4	4	19.9	19.9	19.9	27.013	0	49.608	72651000	12	19.2748	22.7628	22.57	22.7824	22.0526	23.1374	23.4521
0.315761	-1.06908	P51150	P51150	Ras-related protein Rab-7a	Rab7a	Color2 [DarkGray]	1	4					4	4	4	26.1	26.1	26.1	23.489	0	54.041	78448000	11	23.3454	23.0924	18.4926	23.0048	22.3523	23.2333	23.5731
0.431743	-1.07249	P43274	P43274	Histone H1.4	Hist1h1e	Color2 [DarkGray]	1	4					9	2	2	25.1	12.8	12.8	21.977	0	12.575	157900000	9	22.1908	20.2139	23.9059	23.9624	23.0359	24.2618	23.6244
0.227358	-1.09151	Q8BG05-2;A2AL12;Q8BG05;A2AL13;V9GX38	Q8BG05-2;A2AL12;Q8BG05	Heterogeneous nuclear ribonucleoprotein A3	Hnrnpa3	Color2 [DarkGray]	1	4					10	10	10	33.3	33.3	33.3	37.086	0	67.035	288140000	19	25.1279	18.1161	24.3328	24.0102	23.9946	23.7209	24.2492
2.15062	-1.10471	P62702;V9GWY0	P62702	40S ribosomal protein S4, X isoform	Rps4x	Color2 [DarkGray]	1	4					17	17	17	57.4	57.4	57.4	29.597	0	147.83	2943600000	91	26.9628	26.6656	26.9636	26.6378	28.1938	28.1749	27.3678
1.1543	-1.11877	P97351	P97351	40S ribosomal protein S3a	Rps3a	Color2 [DarkGray]	1	4					7	7	7	33	33	33	29.885	0	49.086	255150000	17	24	23.1887	23.7341	23.7231	25.2225	25.394	23.7242
0.284379	-1.13371	Q9JLI0;Q8VC28;D6RGB1	Q9JLI0;Q8VC28	Aldo-keto reductase family 1 member C13	Akr1c12;Akr1c13	Color2 [DarkGray]	1	4					7	7	7	30.3	30.3	30.3	37.063	0	50.194	318360000	18	24.3307	19.1494	25.0855	24.4574	24.1483	24.3033	24.7168
0.608361	-1.14464	Q5SUH7;Q5SUH6;Q99KN9;Q99KN9-2	Q5SUH7;Q5SUH6;Q99KN9;Q99KN9-2	Clathrin interactor 1	Clint1	Color2 [DarkGray]	1	4					2	2	2	4.2	4.2	4.2	67.73	0	11.727	38045000	3	21.8508	19.2513	22.3118	22.0651	22.8852	21.9947	22.6633
0.400157	-1.1632	P68372;Q9D6F9;Q922F4;G3UZR1;CON__ENSEMBL:ENSBTAP00000025008;A2AQ07	P68372;Q9D6F9	Tubulin beta-4B chain;Tubulin beta-4A chain	Tubb4b;Tubb4a	Color2 [DarkGray]	1	4					11	2	2	37.1	6.5	6.5	49.83	0	12.06	72305000	7	22.7608	22.4336	18.4001	22.7009	22.9743	22.6999	22.5369
2.4296	-1.17592	P01837	P01837	Ig kappa chain C region		Color2 [DarkGray]	1	4					16	16	16	95.3	95.3	95.3	11.934	0	323.31	170660000000	739	34.0781	33.6149	34.2168	33.4232	35.1143	34.8749	35.0382
1.29007	-1.25292	P63325;A0A338P731;Q3UW83;A0A338P7K4;A0A3B2W864	P63325;A0A338P731;Q3UW83;A0A338P7K4;A0A3B2W864	40S ribosomal protein S10	Rps10	Color2 [DarkGray]	1	4					6	6	6	42.4	42.4	42.4	18.916	0	42.492	755850000	27	24.85	25.1583	25.0911	24.7331	25.8188	27.3342	25.4801
0.315864	-1.26937	H7BWZ3;Q9JM76;A0A0G2JFK7;D3Z2F7;D3Z2F8	H7BWZ3;Q9JM76;A0A0G2JFK7;D3Z2F7;D3Z2F8	Actin-related protein 2/3 complex subunit 3	Arpc3	Color2 [DarkGray]	1	4					3	3	3	17.1	17.1	17.1	19.637	0	17.552	180090000	8	21.004	19.2785	24.6173	25.0015	23.0925	23.8333	24.3083
1.27468	-1.27055	S4R1N1;P14869	S4R1N1;P14869	60S acidic ribosomal protein P0	Rplp0	Color2 [DarkGray]	1	4					2	2	2	11.3	11.3	11.3	24.078	0.0019194	11.435	16024000	4	20.2174	19.2779	19.4288	21.1105	21.3054	21.4223	21.1099
0.583905	-1.27596	P43276	P43276	Histone H1.5	Hist1h1b	Color2 [DarkGray]	1	4					3	3	3	17.5	17.5	17.5	22.576	0	21.208	134870000	15	19.6522	23.0497	22.7616	23.1319	22.9829	23.6696	23.622
0.412581	-1.29503	A0A1L1SQA8;P62852	A0A1L1SQA8;P62852	40S ribosomal protein S25	Rps25	Color2 [DarkGray]	1	4					4	4	4	32.3	32.3	32.3	10.309	0	34.995	254680000	17	24.3803	19.7963	23.9413	24.272	24.278	25.2702	23.6292
1.09468	-1.30758	F8WHL2;Q8CIE6	F8WHL2;Q8CIE6	Coatomer subunit alpha;Coatomer subunit alpha;Xenin;Proxenin	Copa	Color2 [DarkGray]	1	4					1	1	1	1	1	1	139.41	0.0048232	6.398	26589000	5	18.7522	20.3805	20.0955	21.1771	21.3414	21.4762	21.4091
0.437123	-1.31334	F6YY69;F6VW30;P68254-2;P68254	F6YY69;F6VW30;P68254-2;P68254	14-3-3 protein theta	Ywhaq	Color2 [DarkGray]	1	4					7	5	5	30.2	27.4	27.4	32.221	0	48.375	197970000	12	18.1921	22.7915	22.6029	22.3242	22.2926	22.8646	23.2158
0.533857	-1.3247	Q9CPX4;A0A1B0GR60;P29391;P49945;A0A1B0GRH4	Q9CPX4;A0A1B0GR60;P29391;P49945	Ferritin;Ferritin light chain 1;Ferritin light chain 2	Ftl1;Ftl2	Color2 [DarkGray]	1	4					4	4	4	30.6	30.6	30.6	20.772	0	26.764	93849000	10	19.7482	22.7846	22.8751	22.3228	24.7758	23.1609	21.8354
0.532884	-1.3806	P62751	P62751	60S ribosomal protein L23a	Rpl23a	Color2 [DarkGray]	1	4					3	3	3	21.2	21.2	21.2	17.695	0	17.544	95702000	8	22.8575	19.0417	22.3976	23.0059	24.1176	22.934	22.5672
1.18487	-1.38353	Q9QXS1-14;Q9QXS1-4;Q9QXS1;Q9QXS1-2;Q9QXS1-8;Q9QXS1-7;Q9QXS1-6;E9Q3W4;Q9QXS1-3;Q9QXS1-5;Q9QXS1-13;Q9QXS1-11;Q9QXS1-12;Q9QXS1-9;Q9QXS1-10;Q9QXS1-15;Q9QXS1-16;A0A3B2W7J8;Q8R0W0;A0A2I3BRT4;A0A0R4J218	Q9QXS1-14;Q9QXS1-4;Q9QXS1;Q9QXS1-2;Q9QXS1-8;Q9QXS1-7;Q9QXS1-6;E9Q3W4;Q9QXS1-3;Q9QXS1-5;Q9QXS1-13;Q9QXS1-11;Q9QXS1-12;Q9QXS1-9;Q9QXS1-10;Q9QXS1-15;Q9QXS1-16;A0A3B2W7J8	Plectin	Plec	Color2 [DarkGray]	1	4					21	21	21	6.8	6.8	6.8	518.09	0	128.65	248290000	26	23.8379	23.7999	23.2777	24.2618	26.4577	24.636	24.4397
0.413553	-1.41993	D3YVC1;D3YWJ3;P25444	D3YVC1;D3YWJ3;P25444	40S ribosomal protein S2	Rps2	Color2 [DarkGray]	1	4					3	3	3	12.3	12.3	12.3	28.601	0	19.88	129020000	9	18.1743	23.286	23.3917	22.3956	23.2494	23.9007	22.5453
0.7546	-1.47951	P61161	P61161	Actin-related protein 2	Actr2	Color2 [DarkGray]	1	4					5	5	5	17	17	17	44.76	0	29.653	41295000	7	19.6098	20.6139	19.0735	22.6394	21.7475	21.8816	22.2618
0.947555	-1.51082	A2AKV1;A2AKV2;A2AKV3;Q8C2Q8;A2AKU9;Q91VR2;A2AKV0	A2AKV1;A2AKV2;A2AKV3;Q8C2Q8;A2AKU9;Q91VR2	ATP synthase subunit gamma;ATP synthase subunit gamma, mitochondrial	Atp5c1	Color2 [DarkGray]	1	4					3	3	3	22.1	22.1	22.1	16.762	0	17.986	69598000	9	21.2463	19.8412	22.1593	21.6909	23.9203	22.4951	21.8203
0.667278	-1.51343	P14206;A0A1L1SRW0;A0A1L1SUK3	P14206;A0A1L1SRW0	40S ribosomal protein SA	Rpsa	Color2 [DarkGray]	1	4					4	4	4	25.4	25.4	25.4	32.838	0	27.581	83211000	15	22.2333	22.5206	18.9044	22.6165	23.1759	22.7238	23.3467
0.598488	-1.52086	P27659;A0A087WNS0;A0A087WQK0	P27659;A0A087WNS0;A0A087WQK0	60S ribosomal protein L3	Rpl3	Color2 [DarkGray]	1	4					2	2	2	5.2	5.2	5.2	46.109	0.0019011	11.367	49727000	7	19.9612	18.5734	22.0168	22.9477	22.5708	22.4724	22.1436
0.859922	-1.54375	A2A547;P84099	A2A547;P84099	Ribosomal protein L19;60S ribosomal protein L19	Rpl19	Color2 [DarkGray]	1	4					2	2	2	13.4	13.4	13.4	23.247	0	21.981	38798000	3	19.463	20.2861	20.2394	22.7939	21.825	22.5215	22.3714
0.545752	-1.568	Q3KQM4;Q80XR5;P26369	Q3KQM4;Q80XR5;P26369	Splicing factor U2AF 65 kDa subunit	U2af2	Color2 [DarkGray]	1	4					6	6	6	28	28	28	33.901	0	36.784	49485000	11	23.2373	20.1842	18.3526	22.3968	22.4368	22.7851	22.6102
1.5847	-1.59381	P62830;A2A6F8	P62830;A2A6F8	60S ribosomal protein L23	Rpl23	Color2 [DarkGray]	1	4					2	2	2	20	20	20	14.865	0	17.614	37449000	5	19.6823	20.3029	20.775	21.4112	22.7548	21.9795	21.6757
0.643574	-1.62464	P14131	P14131	40S ribosomal protein S16	Rps16	Color2 [DarkGray]	1	4					7	7	7	40.4	40.4	40.4	16.445	0	45.978	545570000	28	21.0489	24.9739	24.8899	24.972	26.068	25.6922	25.0273
0.989165	-1.67408	P62908;A0A140LI77;D3YV43	P62908;A0A140LI77;D3YV43	40S ribosomal protein S3	Rps3	Color2 [DarkGray]	1	4					5	5	5	26.7	26.7	26.7	26.674	0	37.034	112020000	13	19.9999	20.9256	22.6874	22.8493	23.6925	22.9624	23.2139
0.731923	-1.67575	Q8C2Q7;O35737;P70333	Q8C2Q7;O35737;P70333	Heterogeneous nuclear ribonucleoprotein H;Heterogeneous nuclear ribonucleoprotein H, N-terminally processed;Heterogeneous nuclear ribonucleoprotein H2	Hnrnph1;Hnrnph2	Color2 [DarkGray]	1	4					3	3	2	9.1	9.1	7	51.217	0	19.306	130280000	8	19.5056	22.3872	22.6705	23.0992	24.8033	23.0609	22.9099
0.99997	-1.73682	Q9CX86	Q9CX86	Heterogeneous nuclear ribonucleoprotein A0	Hnrnpa0	Color2 [DarkGray]	1	4					1	1	1	5.2	5.2	5.2	30.53	0.0053476	8.3539	56580000	11	21.2034	18.7653	21.3735	21.0693	23.4328	21.9095	21.6768
0.794917	-1.78619	P62827;Q14AA6;Q61820	P62827	GTP-binding nuclear protein Ran	Ran	Color2 [DarkGray]	1	4					5	5	5	29.6	29.6	29.6	24.423	0	31.918	198560000	13	19.7558	22.7394	23.2411	23.0198	25.1435	23.3351	23.4471
1.08695	-1.78884	P14148;F6XI62	P14148;F6XI62	60S ribosomal protein L7	Rpl7	Color2 [DarkGray]	1	4					2	2	2	11.1	11.1	11.1	31.419	0	12.837	87220000	5	21.3724	20.2547	20.8997	23.4663	23.1858	23.3584	23.3171
0.601378	-1.84642	P48036;A0A0G2JGQ0	P48036	Annexin A5	Anxa5	Color2 [DarkGray]	1	4					10	10	10	32.3	32.3	32.3	35.752	0	101.03	529090000	14	20.1799	25.1156	25.137	23.5109	26.0704	25.2542	24.6722
0.869812	-1.89258	D3YYM6;D3Z1S8;Q91V55;P97461	D3YYM6;D3Z1S8;Q91V55;P97461	40S ribosomal protein S5;40S ribosomal protein S5, N-terminally processed	Rps5	Color2 [DarkGray]	1	4					4	4	4	30.2	30.2	30.2	20.413	0	205.2	228530000	9	20.4171	23.2336	23.4274	23.6479	24.5988	25.7346	23.3888
1.35216	-1.93545	A0A0N4SW94;O35682	A0A0N4SW94;O35682	Myeloid-associated differentiation marker	Myadm	Color2 [DarkGray]	1	4					1	1	1	21	21	21	8.6402	0.0047923	6.3124	22174000	4	20.699	19.2914	19.6528	18.6587	20.3111	21.8266	22.395
1.13615	-2.01207	P62082	P62082	40S ribosomal protein S7	Rps7	Color2 [DarkGray]	1	4					3	3	3	22.2	22.2	22.2	22.127	0	17.803	158170000	6	20.1956	20.8495	22.1015	21.9885	22.7065	24.9539	22.2271
0.902397	-2.02839	P63276	P63276	40S ribosomal protein S17	Rps17	Color2 [DarkGray]	1	4					2	2	2	16.3	16.3	16.3	15.524	0	13.04	105350000	5	19.469	19.7298	21.9215	22.3695	21.9393	24.4807	22.2825
0.84728	-2.17722	P14115	P14115	60S ribosomal protein L27a	Rpl27a	Color2 [DarkGray]	1	4					2	2	2	8.8	8.8	8.8	16.605	0	12.974	42431000	5	19.5189	18.1891	22.2764	22.4982	22.8626	22.7209	22.8101
0.544493	-2.19349	Q91V41;Q50HX3;A0A2R8VHW9	Q91V41;Q50HX3;A0A2R8VHW9	Ras-related protein Rab-14	Rab14	Color2 [DarkGray]	1	4					2	2	2	20.9	20.9	20.9	23.897	0	12.29	47871000	2	19.5014	16.4314	23.06	22.6814	22.6067	22.6878	22.5416
1.26342	-2.24357	Q8BP67	Q8BP67	60S ribosomal protein L24	Rpl24	Color2 [DarkGray]	1	4					2	2	2	13.4	13.4	13.4	17.779	0	11.947	67678000	6	18.915	20.5391	20.2498	22.5825	22.7349	22.8972	22.8134
1.68596	-2.27292	A0A494BBJ8;A0A494B9W3;Q8K1B8;A0A494B9F7	A0A494BBJ8;A0A494B9W3;Q8K1B8;A0A494B9F7	Fermitin family homolog 3	Fermt3	Color2 [DarkGray]	1	4					2	2	2	10.9	10.9	10.9	30.627	0	12.149	25887000	9	19.5514	19.7767	18.8448	21.3903	22.7025	21.7084	22.0802
0.832798	-2.31626	P29351;P29351-2;P29351-3;G3UXM2	P29351;P29351-2;P29351-3	Tyrosine-protein phosphatase non-receptor type 6	Ptpn6	Color2 [DarkGray]	1	4					8	8	8	16.6	16.6	16.6	67.558	0	47.016	117590000	10	20.6365	18.5035	22.461	22.8482	24.9628	22.3186	23.0043
1.24436	-2.3163	Q04750	Q04750	DNA topoisomerase 1	Top1	Color2 [DarkGray]	1	4					1	1	1	2.1	2.1	2.1	90.875	0.0055046	10.501	142400000	7	19.6062	23.2618	20.5699	20.5199	23.0809	23.5346	23.3019
1.37217	-2.33163	A0A338P776;Q9DB20;F6XVM5;F7D3P8	A0A338P776;Q9DB20;F6XVM5	ATP synthase subunit O, mitochondrial	Atp5o	Color2 [DarkGray]	1	4					3	3	3	33	33	33	12.098	0	18.459	160330000	12	20.4625	20.4533	23.1039	22.291	24.2734	24.3659	23.0885
2.04706	-2.34855	Q9EQK5;E9Q3X0;D3Z2N7	Q9EQK5;E9Q3X0	Major vault protein	Mvp	Color2 [DarkGray]	1	4					3	3	3	3.7	3.7	3.7	95.923	0	16.516	19510000	3	19.8761	19.3319	19.6268	21.3298	22.833	22.3885	21.9475
0.960757	-2.51119	Q60994	Q60994	Adiponectin	Adipoq	Color2 [DarkGray]	1	4					2	2	2	10.9	10.9	10.9	26.809	0	14.131	33080000	2	20.0867	18.353	19.3617	20.0849	24.8423	20.4691	20.6369
1.15331	-2.5541	D3YUT3;D3YUG3;D3Z5R8;D3Z722;Q9CZX8;S4R223	D3YUT3;D3YUG3;D3Z5R8;D3Z722;Q9CZX8;S4R223	40S ribosomal protein S19	Rps19	Color2 [DarkGray]	1	4					6	6	6	33.8	33.8	33.8	14.896	0	47.978	613540000	31	21.8746	23.3859	23.4967	23.693	26.2166	27.401	23.3822
4.80289	-2.55705	Q3U7K7;Q62191	Q3U7K7;Q62191	E3 ubiquitin-protein ligase TRIM21	Trim21	Color2 [DarkGray]	1	4					21	21	21	39	39	39	53.327	0	323.31	14822000000	206	27.8495	27.8123	27.9992	27.5089	30.5845	30.2517	30.2125
0.834892	-2.55984	Q9CXW4;A2BH06	Q9CXW4;A2BH06	60S ribosomal protein L11	Rpl11	Color2 [DarkGray]	1	4					2	2	2	12.9	12.9	12.9	20.252	0	13.165	113500000	6	18.6549	18.7504	23.0937	22.9305	23.5101	23.8211	22.9204
1.47196	-2.6377	P68040	P68040	Guanine nucleotide-binding protein subunit beta-2-like 1;Guanine nucleotide-binding protein subunit beta-2-like 1, N-terminally processed	Gnb2l1	Color2 [DarkGray]	1	4					10	10	10	48.6	48.6	48.6	35.076	0	67.103	207980000	21	21.139	20.6604	22.6179	23.172	25.8974	23.6947	24.0131
0.784078	-2.66469	Q91X72;A0A1B0GS57	Q91X72;A0A1B0GS57	Hemopexin	Hpx	Color2 [DarkGray]	1	4					6	6	6	17.8	17.8	17.8	51.317	0	35.525	87074000	6	21.1735	18.6173	20.2297	20.109	26.3126	20.8873	20.8913
0.929857	-2.69407	P14733	P14733	Lamin-B1	Lmnb1	Color2 [DarkGray]	1	4					8	8	8	14.6	14.6	14.6	66.785	0	46.661	169720000	15	19.6021	20.8597	22.275	24.6232	25.4357	25.1586	23.0079
2.15039	-2.74046	A0A075B5U5;A0A0A6YWX0	A0A075B5U5;A0A0A6YWX0		Ighv1-19	Color2 [DarkGray]	1	4					3	1	1	36.2	17.2	17.2	12.856	0	323.31	15514000	3	20.7922	19.6481	18.2669	19.5707	22.518	22.0135	22.3983
2.7863	-2.75683	A0A075B5P3;A0A0A6YVP0	A0A075B5P3;A0A0A6YVP0		Ighg2b	Color2 [DarkGray]	1	4					15	13	0	46.7	41.1	0	36.568	0	323.31	10302000000	119	29.5414	27.7998	28.864	28.3684	31.5861	31.4084	31.2062
1.51857	-2.77694	Q9WUM4;B9EIZ7;Q920M5-3;Q920M5-2;Q920M5;Q920M5-4	Q9WUM4	Coronin-1C	Coro1c	Color2 [DarkGray]	1	4					3	3	3	9.9	9.9	9.9	53.12	0	17.365	33818000	6	19.1726	19.5518	19.1699	22.4033	22.8499	22.7036	23.0006
2.33866	-2.86656	E9QN08;Q80T06;P57776;D3YUQ9;A0A0R4J1L2;Q91VK2;A0A0R4J1E2;P57776-2;P57776-3;D3Z7N2;D3YY68;D3YZT9;F6ZFU0	E9QN08;Q80T06;P57776;D3YUQ9;A0A0R4J1L2;Q91VK2;A0A0R4J1E2;P57776-2;P57776-3;D3Z7N2;D3YY68;D3YZT9;F6ZFU0	Elongation factor 1-delta	Eef1d	Color2 [DarkGray]	1	4					4	4	4	23.7	23.7	23.7	27.217	0	30.928	101480000	13	19.6879	21.4377	20.3545	19.2285	23.4063	22.934	22.7908
2.91501	-2.86931	H3BJI7;A0A2R8VI07;Q9D7S5;Q8C6B0;Q76I24;Q5I0W6;Q76I26;A0A2R8VHN2;A0A2R8VK72;G3X9G9	H3BJI7;A0A2R8VI07;Q9D7S5;Q8C6B0;Q76I24;Q5I0W6;Q76I26;A0A2R8VHN2;A0A2R8VK72;G3X9G9		Methig1;mCG_20149;Mettl7a1;UbiE2;Mettl7a2;Mettl7a3	Color2 [DarkGray]	1	4					2	2	2	14.9	14.9	14.9	20.613	0	12.044	23089000	4	20.8697	19.871	19.5466	19.556	23.3784	22.6231	22.4889
3.68065	-3.01259	P01628	P01628	Ig kappa chain V-II region MOPC 511		Color2 [DarkGray]	1	4					3	1	0	43.4	23	0	12.496	0	16.955	29420000	2	20.602	20.4575	19.989	19.727	23.6316	22.796	23.1918
0.729827	-3.15441	A0A075B5R9	A0A075B5R9		Ighv14-3	Color2 [DarkGray]	1	4					4	2	2	53	33.3	33.3	12.975	0	13.451	169600000	4	20.2547	19.7424	26.4401	19.1645	24.2708	23.749	25.6446
3.0229	-3.2072	P01726	P01726	Ig lambda-1 chain V region H2020		Color2 [DarkGray]	1	4					2	1	1	32.6	25.6	25.6	13.465	0.005386	8.6927	26367000	2	20.6712	20.3814	19.0955	19.3524	23.2681	23.0302	22.9485
1.03913	-3.22288	P35979	P35979	60S ribosomal protein L12	Rpl12	Color2 [DarkGray]	1	4					4	4	4	40	40	40	17.804	0	27.717	176340000	14	18.7897	19.3987	23.5218	23.5179	25.0863	24.5896	23.9139
2.64999	-3.2462	A0A0G2JET4	A0A0G2JET4			Color2 [DarkGray]	1	4					1	1	1	12.8	12.8	12.8	13.114	0	123.65	675020000	14	20.9776	18.922	19.6349	19.3646	23.4716	22.7846	22.6568
2.61552	-3.26416	P84084;P84078;P61205;E9Q798;P61750;Q8BSL7	P84084;P84078;P61205;E9Q798;P61750;Q8BSL7	ADP-ribosylation factor 5;ADP-ribosylation factor 1;ADP-ribosylation factor 3;ADP-ribosylation factor 4;ADP-ribosylation factor 2	Arf5;Arf1;Arf3;Arf4;Arf2	Color2 [DarkGray]	1	4					2	2	2	16.7	16.7	16.7	20.529	0	15.25	63735000	8	20.6222	18.468	20.0822	20.2021	23.2985	22.7588	23.266
0.86289	-3.27769	P07724	P07724	Serum albumin	Alb	Color2 [DarkGray]	1	4					10	9	9	18.9	18.9	18.9	68.692	0	120.95	441100000	10	20.052	20.3865	24.9677	24.04	28.286	24.5077	24.124
3.23674	-3.30472	A0A075B5N2;A0A0G2JEI6	A0A075B5N2;A0A0G2JEI6		Igkv6-29	Color2 [DarkGray]	1	4					5	1	1	40.4	14	14	12.579	0.005042	6.7617	20561000	2	19.6394	19.0565	20.2519	18.6794	22.9631	22.7482	22.4234
2.64092	-3.41604	P01872;P01872-2	P01872;P01872-2	Ig mu chain C region	Ighm	Color2 [DarkGray]	1	4					24	1	1	52.2	5.5	5.5	49.971	0	16.909	37595000	3	20.3213	20.0439	19.156	20.0466	24.5364	22.5886	22.7991
0.747054	-3.51129	Q9WVJ3;A0A2I3BS14;A0A2I3BPG0	Q9WVJ3;A0A2I3BS14	Carboxypeptidase Q	Cpq	Color2 [DarkGray]	1	4					10	10	10	34.3	34.3	34.3	51.813	0	323.31	435670000	12	19.5739	18.9355	21.9977	19.8261	28.6064	21.492	20.6853
1.5792	-3.52467	A0A0B4J1I5	A0A0B4J1I5		Igkv4-70	Color2 [DarkGray]	1	4					3	1	1	39.7	25.9	25.9	12.625	0	30.505	35082000	3	19.637	21.7961	21.0273	17.4426	23.523	23.5631	23.4151
3.70671	-3.66347	A0A0G2JDU0	A0A0G2JDU0			Color2 [DarkGray]	1	4					2	2	2	27.3	27.3	27.3	12.941	0	17.992	41393000	6	20.1005	19.6962	19.634	20.4718	24.3414	23.3945	23.1813
2.75823	-3.68312	D3YVB4;D3Z712;F8WJ41;P62245	D3YVB4;D3Z712;F8WJ41;P62245	40S ribosomal protein S15a	Rps15a	Color2 [DarkGray]	1	4					2	2	2	31	31	31	8.1066	0	13.136	104480000	9	20.1555	20.4741	18.4816	20.1379	24.1794	23.2409	23.066
3.03791	-3.79029	P01672	P01672	Ig kappa chain V-III region PC 7940		Color2 [DarkGray]	1	4					4	1	1	64	27.9	27.9	12.038	0.0054745	10.282	33774000	4	19.6192	18.9121	19.1085	20.801	23.8873	23.1684	23.1459
3.20801	-3.81384	A0A075B5T1	A0A075B5T1		Ighv12-3	Color2 [DarkGray]	1	4					1	1	1	28.2	28.2	28.2	13.072	0.0053571	8.3542	43261000	1	19.8681	19.0481	20.7912	19.9349	24.3684	23.3562	23.4486
2.74743	-3.82745	A0A075B5R3;A0A0A6YX91	A0A075B5R3;A0A0A6YX91		Ighv7-2	Color2 [DarkGray]	1	4					4	2	2	35.6	22	22	13.351	0	63.726	83391000	6	19.6549	20.9549	18.6338	19.9795	24.2864	23.1451	23.4681
2.52777	-4.03432	A0A075B5V3;A0A0A6YXT2	A0A075B5V3;A0A0A6YXT2		Ighv1-36	Color2 [DarkGray]	1	4					1	1	1	12.9	12.9	12.9	12.904	0.0078616	6.1817	43034000	2	20.7609	20.3551	17.9359	19.9523	23.9993	23.7603	23.5965
2.78742	-4.07136	J3QMZ0	J3QMZ0		Igkv4-54	Color2 [DarkGray]	1	4					1	1	1	18.8	18.8	18.8	10.236	0	14.28	28308000	3	18.9902	19.5873	20.2011	17.6363	23.4702	23.0191	23.036
4.26675	-4.13598	A0A075B5L8	A0A075B5L8		Igkv4-79	Color2 [DarkGray]	1	4					2	1	1	37	23.5	23.5	12.819	0	34.322	60175000	4	20.7501	19.7873	20.3261	19.647	24.542	24.0215	24.2274
2.4073	-4.17482	P01648;P01649	P01648;P01649	Ig kappa chain V-V region HP 91A3;Ig kappa chain V-V regions		Color2 [DarkGray]	1	4					6	1	1	42.6	16.7	16.7	11.961	0	323.31	79968000	6	19.857	20.1686	21.8031	18.4605	24.5946	23.9882	24.1586
2.5698	-4.19572	P01667	P01667	Ig kappa chain V-III region PC 6308		Color2 [DarkGray]	1	4					3	1	1	53.2	14.4	14.4	12.071	0.0053097	8.1495	70807000	4	20.9528	18.4713	21.3397	20.4593	24.6944	24.2693	24.5409
4.98015	-4.20355	A0A0B4J1H7	A0A0B4J1H7		Igkv1-135	Color2 [DarkGray]	1	4					9	9	2	45.8	45.8	21.7	13.305	0	323.31	29953000000	103	29.1388	28.4185	28.9191	28.5619	33.2844	32.8355	32.7694
4.10285	-4.23619	P67984	P67984	60S ribosomal protein L22	Rpl22	Color2 [DarkGray]	1	4					2	2	2	18.8	18.8	18.8	14.759	0.0037879	11.332	89937000	2	18.9867	19.5543	18.3596	19.0731	23.0159	23.7396	22.9333
3.13003	-4.24938	A0A075B5Q5	A0A075B5Q5		Ighv2-9	Color2 [DarkGray]	1	4					1	1	1	13.8	13.8	13.8	12.477	0	18.792	131700000	10	20.0232	19.9749	21.2066	19.472	25.1981	23.6116	24.446
3.56501	-4.27874	A0A0G2JEK4;A0A075B5K1;P01652	A0A0G2JEK4;A0A075B5K1;P01652	Ig kappa chain V-V region J606	Igkv11-125	Color2 [DarkGray]	1	4					1	1	1	13.7	13.7	13.7	12.867	0	105.51	91548000	5	20.0634	21.3137	20.8915	19.8882	25.3985	24.4111	24.6442
4.95179	-4.39823	P01631	P01631	Ig kappa chain V-II region 26-10		Color2 [DarkGray]	1	4					10	1	1	49.6	21.2	21.2	12.273	0	323.31	2844900000	21	25.4316	24.5793	25.221	24.9121	29.2794	29.2985	29.7248
2.67701	-4.43765	A0A075B5S5;A0A0A6YXL5	A0A075B5S5;A0A0A6YXL5		Ighv7-4	Color2 [DarkGray]	1	4					5	4	4	48.3	42.5	42.5	13.452	0	47.219	90629000	9	21.0185	18.4499	21.1165	20.0833	25.1135	24.3261	24.3745
3.19579	-4.44134	P06327	P06327	Ig heavy chain V region VH558 A1/A4	Gm5629	Color2 [DarkGray]	1	4					2	1	1	30.8	17.9	17.9	12.971	0	13.314	63002000	5	20.1211	21.1263	19.3231	18.8667	24.3357	24.2878	24.2783
2.92635	-4.60956	Q8BMF4	Q8BMF4	Dihydrolipoyllysine-residue acetyltransferase component of pyruvate dehydrogenase complex, mitochondrial	Dlat	Color2 [DarkGray]	1	4					4	4	4	11.4	11.4	11.4	67.941	0	23.663	54938000	4	20.1609	19.752	20.2994	17.8305	24.4749	23.7972	24.0888
1.68413	-4.61254	P01757;P01756	P01757;P01756	Ig heavy chain V region J558;Ig heavy chain V region MOPC 104E		Color2 [DarkGray]	1	4					7	4	3	73.5	67.5	50.4	13.024	0	240.84	541410000	19	20.3608	25.1806	20.4755	20.7233	26.4468	26.1358	26.3101
3.65093	-4.64816	A0A075B5R8;A0A075B5R6	A0A075B5R8;A0A075B5R6		Ighv11-2;Ighv11-1	Color2 [DarkGray]	1	4					4	4	4	43.6	43.6	43.6	13.167	0	72.984	1313500000	22	20.9924	20.4601	20.6006	19.8014	25.9923	24.9641	24.379
3.6143	-4.75726	J3QNZ9;A0A0G2JDW9	J3QNZ9;A0A0G2JDW9		Igkv4-62	Color2 [DarkGray]	1	4					3	2	1	62.5	43.8	16.7	10.423	0	286.76	80913000	7	19.744	19.9415	18.8043	20.8538	24.8797	24.497	24.4028
2.9595	-4.76525	O70570	O70570	Polymeric immunoglobulin receptor;Secretory component	Pigr	Color2 [DarkGray]	1	4					4	4	4	7	7	7	84.998	0	25.551	154690000	13	19.7588	20.0141	19.2316	19.4626	25.9953	23.7218	23.4291
4.39631	-4.92103	A0A075B5L3	A0A075B5L3		Igkv4-90	Color2 [DarkGray]	1	4					1	1	1	13.7	13.7	13.7	12.609	0.004918	6.5286	84124000	3	19.8574	19.1934	20.3926	19.7171	25.2246	24.3622	24.5466
5.228	-4.93113	P01811	P01811	Ig heavy chain V region UPC10		Color2 [DarkGray]	1	4					4	3	3	32.5	18.8	18.8	13.001	0	30.351	217170000	10	19.6478	19.7669	19.9552	19.4401	25.1391	24.3425	24.4192
3.47385	-4.94394	A0A0A6YWI9	A0A0A6YWI9		Ighv1-11	Color2 [DarkGray]	1	4					3	3	3	23.1	23.1	23.1	12.864	0	27.616	162800000	6	20.2087	21.2754	21.0119	19.6291	26.3232	25.0391	25.0633
3.16831	-4.97712	P01798	P01798	Ig heavy chain V-III region E109		Color2 [DarkGray]	1	4					7	2	2	44.2	17.7	17.7	12.647	0	12.135	79185000	5	20.8086	20.221	18.4161	19.1593	25.127	24.37	24.3881
3.58463	-5.1787	A0A0G2JGQ8;P01845	A0A0G2JGQ8;P01845	Ig lambda-3 chain C region	Iglc3	Color2 [DarkGray]	1	4					6	2	2	78.1	34.3	34.3	11.371	0	12.16	155530000	8	20.8196	20.5303	19.4841	19.5091	26.1902	24.6907	24.9124
4.17691	-5.19573	A0A075B5X0;A0A0A6YXE0	A0A075B5X0;A0A0A6YXE0		Ighv1-59	Color2 [DarkGray]	1	4					3	2	1	62.9	50	21.6	12.825	0	32.679	80145000	3	20.2328	19.0204	18.8718	19.5319	25.1366	24.4364	24.2569
1.29853	-5.21382	A0A075B5N5;A0A0B4J1J3	A0A075B5N5		Igkv8-26	Color2 [DarkGray]	1	4					3	3	3	24.4	24.4	24.4	13.821	0	18.007	402150000	12	25.7013	18.4807	19.4886	18.7948	26.25	25.3753	25.8653
6.1338	-5.2148	P01634	P01634	Ig kappa chain V-V region MOPC 21		Color2 [DarkGray]	1	4					4	1	1	33.8	15.4	15.4	14.902	0	13.131	66571000	5	19.4571	19.3742	18.9607	19.017	24.6276	24.3231	24.3005
3.70803	-5.21828	A0A075B5Y2	A0A075B5Y2		Ighv1-75	Color2 [DarkGray]	1	4					3	1	1	40.2	21.4	21.4	12.957	0	38.219	93688000	2	21.0227	19.4537	19.2239	19.0857	24.9464	24.7335	25.0644
6.52141	-5.22583	A0A075B5T0	A0A075B5T0		Ighv3-8	Color2 [DarkGray]	1	4					3	3	3	39.7	39.7	39.7	14.936	0	48.241	68834000	11	19.0107	19.4672	19.0387	19.3084	24.5629	24.3047	24.4285
4.17318	-5.27766	A0A075B5W9	A0A075B5W9		Ighv1-58	Color2 [DarkGray]	1	4					1	1	1	12.8	12.8	12.8	12.995	0.0093313	6.1003	79386000	3	19.8992	18.5534	19.9464	19.0831	25.0352	24.3225	24.5869
3.25341	-5.30126	Q07456	Q07456	Protein AMBP;Alpha-1-microglobulin;Inter-alpha-trypsin inhibitor light chain;Trypstatin	Ambp	Color2 [DarkGray]	1	4					2	2	2	7.2	7.2	7.2	39.029	0	31.411	88958000	7	18.7185	18.0396	20.0581	19.1599	25.3969	23.7731	23.7159
2.01243	-5.35789	P10605	P10605	Cathepsin B;Cathepsin B light chain;Cathepsin B heavy chain	Ctsb	Color2 [DarkGray]	1	4					5	5	5	21.2	21.2	21.2	37.279	0	323.31	131850000	9	18.9934	21.7881	17.912	18.4961	26.6559	23.4853	23.8246
1.52956	-5.39829	Q921I1;D3YYR8;F7CJN9;F7BAE9;E9Q2Q7;CON__Q29443;CON__Q0IIK2	Q921I1	Serotransferrin	Tf	Color2 [DarkGray]	1	4					20	20	20	37.3	37.3	37.3	76.723	0	309.41	614110000	24	19.1448	19.2795	19.7604	19.8613	29.1519	23	22.5775
6.10264	-5.51251	P01633	P01633	Ig kappa chain V19-17	Igk-V19-17	Color2 [DarkGray]	1	4					4	1	1	30.9	14.1	14.1	16.433	0.0054545	9.2975	95779000	5	19.0986	19.2277	19.308	18.899	24.9851	24.5853	24.3671
2.91842	-5.57114	A0A075B5Y3	A0A075B5Y3		Ighv1-80	Color2 [DarkGray]	1	4					3	2	2	50.4	29.9	29.9	12.763	0	323.31	127900000	6	18.384	18.5558	20.6076	20.9565	25.868	24.7501	24.9732
3.84417	-5.57377	A0A075B5Q9;A0A0A6YWC7	A0A075B5Q9;A0A0A6YWC7		Ighv5-15	Color2 [DarkGray]	1	4					4	2	2	54.3	31	31	12.943	0	109.81	350990000	7	21.3973	19.9329	21.3955	20.0009	26.7743	26.1049	25.887
5.47457	-5.59554	A0A075B5K5;P01627	A0A075B5K5;P01627	Ig kappa chain V-II region VKappa167	Igkv2-112;Gm5153	Color2 [DarkGray]	1	4					3	3	0	26.9	26.9	0	13.223	0	210.32	314210000	17	21.1793	20.4363	20.8765	20.7586	26.803	26.1066	26.3149
3.52326	-5.85069	A0A075B5V9;A0A0A6YWX2	A0A075B5V9;A0A0A6YWX2		Ighv1-49	Color2 [DarkGray]	1	4					1	1	1	17.3	17.3	17.3	10.869	0.0063492	6.2255	154260000	2	21.186	19.1602	19.5905	18.9088	26.1564	25.416	25.1137
4.22603	-5.8754	A0A140T8P7	A0A140T8P7			Color2 [DarkGray]	1	4					4	1	1	20.8	13.3	13.3	13.128	0	34.396	424480000	12	20.41	18.8656	19.9149	20.6405	26.0038	25.717	25.7786
4.02522	-5.89319	A0A075B5L4;A0A0G2JGW8	A0A075B5L4;A0A0G2JGW8		Igkv12-89	Color2 [DarkGray]	1	4					1	1	1	17.1	17.1	17.1	11.967	0	205.51	129090000	7	19.0899	19.4763	20.0986	18.2363	25.6401	24.6388	25.0764
3.67943	-5.91841	A0A075B5L2	A0A075B5L2		Igkv4-91	Color2 [DarkGray]	1	4					2	1	1	32.8	23.5	23.5	12.724	0	24.182	145980000	4	20.5729	18.2114	20.122	19.5886	25.8231	25.3619	25.4416
3.77146	-5.9598	A0A075B5P5;A0A1Y7VJN6;P03987-2;P03987	A0A075B5P5;A0A1Y7VJN6;P03987-2;P03987	Ig gamma-3 chain C region	Ighg3	Color2 [DarkGray]	1	4					2	2	2	14.8	14.8	14.8	36.198	0	73.256	292950000	3	20.1781	19.6278	20.5515	21.0444	27.449	25.6608	25.8209
1.7673	-5.98816	Q9QZ25	Q9QZ25	Vascular non-inflammatory molecule 3	Vnn3	Color2 [DarkGray]	1	4					15	15	15	36.8	36.8	36.8	56.304	0	323.31	866770000	20	19.6691	20.182	19.137	19.4056	29.6124	23.4476	23.6998
4.48047	-6.04805	P01803	P01803	Ig heavy chain V region AMPC1		Color2 [DarkGray]	1	4					7	1	1	46	14.2	14.2	12.691	0	323.31	142600000	4	18.9133	19.2751	19.9025	19.3003	26.1145	25.4327	24.6404
5.51234	-6.08448	A0A075B5V4;A0A0A6YW32	A0A075B5V4;A0A0A6YW32		Ighv1-37	Color2 [DarkGray]	1	4					6	3	3	61.2	44	44	13.069	0	323.31	267750000	8	19.9231	19.6637	20.3058	20.4229	26.5598	26.0448	25.8855
4.36093	-6.11835	A0A0B4J1J0	A0A0B4J1J0		Igkv4-50	Color2 [DarkGray]	1	4					2	2	2	25.6	25.6	25.6	12.808	0	253.25	337370000	11	19.9776	21.4976	19.9576	20.5661	26.9688	26.2517	26.6338
4.73983	-6.15474	A0A075B5X2	A0A075B5X2		Ighv1-63	Color2 [DarkGray]	1	4					2	2	2	34.2	34.2	34.2	12.9	0	23.243	345250000	6	19.7692	20.7461	21.285	20.7292	27.0427	26.6885	26.6302
2.87194	-6.19121	A0A140T8M9	A0A140T8M9			Color2 [DarkGray]	1	4					5	2	2	45.4	31.9	31.9	13.117	0	33.627	371220000	5	17.7367	20.8411	21.353	19.876	26.4051	25.7337	26.2899
3.84606	-6.22099	A0A075B5N4;A0A0G2JF28	A0A075B5N4;A0A0G2JF28		Igkv8-27	Color2 [DarkGray]	1	4					6	3	3	54	45	45	10.976	0	323.31	977720000	21	21.4975	19.3886	20.515	20.923	27.4342	26.2704	26.7015
3.31205	-6.28691	A0A075B5P1	A0A075B5P1		Igkv3-1	Color2 [DarkGray]	1	4					3	3	3	60.5	60.5	60.5	12.972	0	299.7	2422500000	35	20.7981	20.8358	18.5909	18.5197	26.2823	25.8763	25.7605
4.73003	-6.30638	P01741	P01741	Ig heavy chain V region		Color2 [DarkGray]	1	4					1	1	1	11.4	11.4	11.4	12.555	0	29.191	193830000	6	19.2392	18.7433	19.978	20.1555	26.0519	25.773	25.6812
5.28145	-6.32572	A0A140T8N4	A0A140T8N4			Color2 [DarkGray]	1	4					2	2	2	17.4	17.4	17.4	12.606	0	35.373	247970000	5	20.0751	19.4016	19.7911	19.3465	26.534	25.6398	25.764
4.12833	-6.37153	A0A075B5T6	A0A075B5T6		Ighv10-3	Color2 [DarkGray]	1	4					9	5	5	64.7	45.4	45.4	13.544	0	37.901	322140000	14	19.1016	20.7978	20.2342	21.1576	26.8361	26.5413	26.7057
5.00571	-6.40829	A0A075B5L0;A0A0G2JFY3	A0A075B5L0		Igkv10-95	Color2 [DarkGray]	1	4					3	1	1	42.1	16.8	16.8	10.429	0.0051993	7.2483	256200000	6	20.0696	20.513	19.7607	19.3333	26.7505	25.9146	26.3173
2.91748	-6.50014	P01747;P01746	P01747;P01746	Ig heavy chain V region 36-65;Ig heavy chain V region 93G7		Color2 [DarkGray]	1	4					5	4	4	50	50	50	13.307	0	29.126	533750000	6	19.8452	19.2844	19.6538	21.6274	28.4418	25.627	25.7397
3.52948	-6.63999	P01749	P01749	Ig heavy chain V region 3	Ighv1-61	Color2 [DarkGray]	1	4					5	2	2	62.4	34.2	34.2	13.016	0	23.593	305850000	5	20.2781	19.3074	18.7259	21.5729	26.8657	26.5341	26.4334
4.03391	-6.64172	A0A075B5X7;A0A0G2JFS5	A0A075B5X7;A0A0G2JFS5		Ighv1-69	Color2 [DarkGray]	1	4					3	1	0	55.2	21.6	0	12.891	0	43.698	518840000	3	21.5158	21.2894	20.136	19.7154	27.9446	27.0934	26.8796
5.06959	-6.70179	A0A075B5W3;P06329	A0A075B5W3;P06329	Ig heavy chain V region AC38 15.3	Ighv1-53	Color2 [DarkGray]	1	4					6	2	1	64.1	41.9	21.4	12.791	0	230.81	200840000	11	18.6821	19.3537	19.1032	20.0941	26.1468	25.7924	26.091
5.73882	-6.70668	A0A075B5X3	A0A075B5X3		Ighv1-64	Color2 [DarkGray]	1	4					6	1	1	64.1	21.4	21.4	12.922	0	46.291	235060000	6	18.9811	19.6332	19.8975	19.5613	26.5425	26.0078	26.1245
3.38421	-6.7073	A0A0A6YXQ0	A0A0A6YXQ0		Ighv8-8	Color2 [DarkGray]	1	4					3	3	3	33.6	33.6	33.6	13.185	0	323.31	1351300000	16	22.6531	19.8104	20.3859	19.9643	27.3357	27.0401	27.8564
4.30242	-6.71305	A0A0B4J1I0	A0A0B4J1I0		Igkv1-110	Color2 [DarkGray]	1	4					10	1	1	48.7	21.8	21.8	13.079	0	134.28	362910000	7	19.0327	20.4439	20.244	19.8266	25.7355	26.9114	27.1527
4.76159	-6.74006	A0A075B5W7;A0A0A6YXG2	A0A075B5W7;A0A0A6YXG2		Ighv1-56	Color2 [DarkGray]	1	4					2	2	2	34.7	34.7	34.7	10.847	0	13.355	692200000	9	19.6377	21.0901	20.6464	19.7684	27.1961	26.8664	27.0146
6.19932	-6.76377	A0A075B5Y5	A0A075B5Y5		Ighv1-84	Color2 [DarkGray]	1	4					2	1	0	30.8	17.9	0	12.967	0	15.944	174000000	3	19.2509	19.193	18.5438	19.1664	26.0161	25.7367	25.6541
5.60308	-6.77304	A0A087WPN7;A0A0A6YWN3	A0A087WPN7;A0A0A6YWN3		Ighv13-2	Color2 [DarkGray]	1	4					4	4	4	49	49	49	11.343	0	249.44	356540000	10	20.5964	19.6763	19.8327	20.0731	27.1857	26.5584	26.7089
3.44174	-6.87968	A0A075B5S3;A0A0A6YVR1	A0A075B5S3;A0A0A6YVR1		Ighv14-4	Color2 [DarkGray]	1	4					3	2	2	39.6	39.6	39.6	12.134	0	26.171	718080000	14	18.8744	21.9453	21.4348	20.8528	27.9387	27.4307	27.6
5.04182	-6.90126	A0A075B6A7	A0A075B6A7		Ighv2-6	Color2 [DarkGray]	1	4					3	3	3	60.3	60.3	60.3	12.595	0	323.31	470250000	11	20.7812	19.9547	20.3019	19.8651	27.671	26.4917	27.2183
3.5621	-6.90128	P01878	P01878	Ig alpha chain C region		Color2 [DarkGray]	1	4					13	3	3	48	10.5	10.5	36.875	0	47.307	569180000	11	20.6733	21.1278	19.6242	19.4853	28.5549	26.4366	26.3953
2.27823	-6.91732	P07309	P07309	Transthyretin	Ttr	Color2 [DarkGray]	1	4					9	9	9	60.5	60.5	60.5	15.776	0	323.31	2303900000	23	20.152	20.7465	20.8971	20.8168	31.0196	25.4829	26.2089
5.99597	-6.91978	P01725	P01725	Ig lambda-1 chain V region S178		Color2 [DarkGray]	1	4					1	1	1	20.9	20.9	20.9	11.654	0	17.404	345640000	12	19.769	20.3999	19.5917	19.5953	26.8455	26.5471	26.8837
4.46084	-6.9524	A0A0B4J1I3	A0A0B4J1I3		Igkv4-74	Color2 [DarkGray]	1	4					3	2	2	63.9	50.4	50.4	12.891	0	71.052	310020000	9	19.595	20.6749	18.612	19.5113	26.6017	26.5124	26.538
4.56643	-6.96843	A0A075B5P8	A0A075B5P8		Ighv2-2	Color2 [DarkGray]	1	4					3	2	1	62.1	33.6	13.8	12.578	0	323.31	374230000	8	19.9957	19.5905	20.4575	19.0666	27.2265	25.9797	27.0318
4.02642	-7.03158	A0A075B5X6;A0A0G2JFN9;P01759	A0A075B5X6;A0A0G2JFN9		Ighv1-67	Color2 [DarkGray]	1	4					5	5	5	59.2	59.2	59.2	10.976	0	30.921	1422600000	18	21.4427	20.8876	19.2847	19.6996	27.2558	27.0572	27.7676
4.29481	-7.05491	A0A0B4J1K5	A0A0B4J1K5		Iglv3	Color2 [DarkGray]	1	4					5	5	5	60.7	60.7	60.7	13.416	0	86.744	345640000	10	20.1148	20.6031	19.6582	18.4991	27.0895	26.5868	26.6449
4.76804	-7.08586	A0A075B5U0;A0A0A6YXJ9;A0A075B665	A0A075B5U0;A0A0A6YXJ9		Ighv1-12	Color2 [DarkGray]	1	4					5	3	3	87.8	56.1	56.1	10.778	0	255.77	489250000	16	19.7673	19.8163	21.1979	19.9459	27.6952	27.0813	27.0266
3.71723	-7.1022	A0A075B5W6	A0A075B5W6		Ighv1-55	Color2 [DarkGray]	1	4					2	2	2	34.2	34.2	34.2	12.687	0	100.25	883270000	9	20.2986	22.7081	20.4866	20.1588	28.3535	27.7626	27.9295
6.5764	-7.10583	A0A075B5L6	A0A075B5L6		Igkv4-81	Color2 [DarkGray]	1	4					1	1	1	18.8	18.8	18.8	10.234	0	323.31	321720000	7	19.8132	19.3046	19.2921	19.4046	26.7953	26.5992	26.2838
3.60036	-7.17751	P01645;P01644;P01646;A0A140T8M1	P01645;P01644;P01646;A0A140T8M1	Ig kappa chain V-V region HP 93G7;Ig kappa chain V-V region HP R16.7;Ig kappa chain V-V region HP 123E6		Color2 [DarkGray]	1	4					9	9	2	67.6	67.6	19.4	11.954	0	323.31	46631000000	104	27.1445	24.6273	26.6385	24.7271	33.2734	32.7618	32.8505
1.41308	-7.25902	G3X9T8;G3X8Q5;E9PZD8;Q61147;G3UXG1;G3UWP5;CON__ENSEMBL:ENSBTAP00000031900;G3UZ53	G3X9T8;G3X8Q5;E9PZD8;Q61147	Ceruloplasmin	Cp	Color2 [DarkGray]	1	4					53	53	53	53.6	53.6	53.6	121.08	0	323.31	17575000000	205	24.0266	19.7124	22.7217	19.2291	33.9719	25.9922	26.0802
4.31561	-7.26243	P01647	P01647	Ig kappa chain V-V region HP 124E1		Color2 [DarkGray]	1	4					9	2	2	67.6	19.4	19.4	11.965	0	323.31	697670000	7	20.0384	21.3936	19.4636	20.7438	28.2847	27.4263	27.3058
4.33804	-7.26891	A0A075B5V5	A0A075B5V5		Ighv1-39	Color2 [DarkGray]	1	4					2	2	2	29.9	29.9	29.9	12.93	0	323.31	476310000	12	18.8056	20.6726	20.3506	19.1659	27.3619	26.7819	26.909
5.03229	-7.29996	A0A140T8N8	A0A140T8N8			Color2 [DarkGray]	1	4					3	3	3	26.5	26.5	26.5	12.815	0	323.31	462040000	12	19.8296	20.1793	18.6622	19.7357	27.1371	26.6988	26.869
5.03285	-7.3177	A0A075B5V8;A0A0A6YY41	A0A075B5V8;A0A0A6YY41		Ighv1-47	Color2 [DarkGray]	1	4					7	7	5	79.6	79.6	60.2	11.083	0	54.204	857090000	23	20.3486	20.7349	19.5254	19.9443	28.066	27.2464	27.0556
4.89518	-7.34067	A0A075B5K0	A0A075B5K0		Igkv14-126	Color2 [DarkGray]	1	4					4	3	3	36.8	23.9	23.9	13.058	0	323.31	614150000	17	19.5698	21.0427	20.2546	20.0562	28.1259	27.2614	27.3272
4.85249	-7.42765	A0A075B5W5	A0A075B5W5		Ighv1-54	Color2 [DarkGray]	1	4					3	2	2	54.7	34.2	34.2	12.75	0	149.1	457960000	4	19.8704	18.7438	20.0455	20.406	27.5104	27.0587	27.0131
2.48953	-7.47218	A0A075B5K9;A0A0G2JGF9	A0A075B5K9;A0A0G2JGF9		Igkv12-98	Color2 [DarkGray]	1	4					1	1	1	16.7	16.7	16.7	12.345	0	323.31	1003800000	10	23.8864	20.2473	18.3339	19.7808	28.1016	27.5419	28.4594
5.51449	-7.48032	A0A075B5L1	A0A075B5L1		Igkv10-94	Color2 [DarkGray]	1	4					3	2	2	65.2	51.3	51.3	12.576	0	184.16	441000000	7	20.0652	18.9079	20.1005	19.6211	27.1934	27.1169	27.1516
3.4145	-7.49153	A0A075B5T4	A0A075B5T4		Ighv1-4	Color2 [DarkGray]	1	4					3	2	1	51.3	30.8	12.8	13.109	0	19.726	417150000	7	21.5563	18.7884	19.688	18.1719	27.4196	26.7308	26.9775
3.66234	-7.5204	P01790;P01794;P01791;P01788;P01787;P01789;P01793;P01792	P01790;P01794;P01791;P01788;P01787;P01789;P01793;P01792	Ig heavy chain V region M511;Ig heavy chain V region HPCG14;Ig heavy chain V region HPCM6;Ig heavy chain V region H8;Ig heavy chain V regions TEPC 15/S107/HPCM1/HPCM2/HPCM3;Ig heavy chain V region M603;Ig heavy chain V region HPCG13;Ig heavy chain V region HPCG8		Color2 [DarkGray]	1	4					5	1	0	46.7	13.1	0	13.652	0	145.04	763820000	7	18.615	19.7971	21.596	21.0111	27.9612	27.5392	27.8252
5.72502	-7.54146	P01636	P01636	Ig kappa chain V-V region MOPC 149		Color2 [DarkGray]	1	4					4	2	2	43.5	17.6	17.6	12.03	0	15.619	909640000	9	19.9114	19.7876	20.8394	20.2389	28.0078	27.5779	27.6216
5.34916	-7.56533	A0A075B666	A0A075B666		Igkv12-47	Color2 [DarkGray]	1	4					2	1	1	32.2	18.3	18.3	12.709	0	323.31	725970000	4	20.1414	20.8315	19.888	20.0637	28.4136	27.5901	27.3858
2.24498	-7.60689	A0A075B5R7	A0A075B5R7		Ighv14-2	Color2 [DarkGray]	1	4					9	9	6	37.6	37.6	21.4	13.002	0	160.45	8179100000	27	25.2708	19.5498	25.0233	24.9478	31.6167	31.1724	31.1253
3.94635	-7.65009	A0A075B5W2;A0A0A6YXC3	A0A075B5W2;A0A0A6YXC3		Ighv1-52	Color2 [DarkGray]	1	4					5	2	1	62.9	29.3	21.6	12.989	0	39.319	452280000	8	18.8167	21.1684	18.5993	19.4825	27.4855	26.9287	27.0862
3.05889	-7.69792	A0A075B5Q4;P18530	A0A075B5Q4		Ighv5-12	Color2 [DarkGray]	1	4					6	3	2	41.9	32.5	18.8	13.075	0	323.31	2802300000	21	20.3575	20.403	24.0995	22.5588	29.9461	29.2276	29.484
5.02005	-7.78401	A0A075B5L7	A0A075B5L7		Igkv4-80	Color2 [DarkGray]	1	4					1	1	1	13.8	13.8	13.8	12.562	0	218.82	733590000	9	19.7232	19.5714	19.6904	20.9728	28.1999	27.4694	27.6511
5.23331	-7.78734	A0A075B5V7;A0A0A6YXN5	A0A075B5V7;A0A0A6YXN5		Ighv1-43	Color2 [DarkGray]	1	4					6	2	2	83.7	36.7	36.7	10.761	0	22.125	430870000	8	18.5113	19.2092	20.0749	19.5112	27.2522	27.0923	26.9973
3.80643	-7.8618	A0A075B5Q3;A0A0A6YY69	A0A075B5Q3;A0A0A6YY69		Ighv2-5	Color2 [DarkGray]	1	4					4	4	2	62.6	62.6	20	12.556	0	323.31	536740000	17	20.6356	19.7445	20.0056	17.7235	27.782	26.9559	27.4294
6.0995	-7.95591	A0A075B5Q2	A0A075B5Q2		Ighv5-9	Color2 [DarkGray]	1	4					4	1	1	28.2	9.4	9.4	12.795	0	23.33	3914700000	10	20.2309	19.8667	19.6737	19.3141	28.0515	27.4831	27.6472
4.23372	-8.12449	A0A075B5R5;P01809	A0A075B5R5		Ighv4-1	Color2 [DarkGray]	1	4					7	3	3	69.8	44.8	44.8	12.874	0	22.961	821360000	6	20.1477	18.7071	19.6258	20.5125	28.385	26.7827	28.4507
3.26614	-8.13257	Q9QWK4	Q9QWK4	CD5 antigen-like	Cd5l	Color2 [DarkGray]	1	4					10	10	10	38.4	38.4	38.4	38.862	0	126.52	961960000	23	18.9334	19.3339	20.3333	18.5936	29.5183	25.6851	27.0899
4.63276	-8.18049	A0A075B5J7;A0A0G2JF45	A0A075B5J7;A0A0G2JF45		Igkv14-130	Color2 [DarkGray]	1	4					3	3	3	37.1	37.1	37.1	13.045	0	246.43	1287700000	9	20.7596	19.6981	18.9475	18.991	28.1943	27.3312	27.8131
5.4329	-8.18971	A0A0B4J1J5;A0A0B4J1J4	A0A0B4J1J5;A0A0B4J1J4		Ighv9-3;Ighv9-2	Color2 [DarkGray]	1	4					4	2	1	41	22.2	12.8	12.996	0	323.31	1235300000	12	20.3343	19.7923	19.3538	19.3536	28.5004	27.5472	27.647
3.28856	-8.22874	P23953;Q8VCT4;A0A1D5RM42	P23953	Carboxylesterase 1C	Ces1c	Color2 [DarkGray]	1	4					13	13	6	24.9	24.9	15.5	61.055	0	188.07	2645800000	36	21.2454	20.8552	19.3617	21.0251	31.0145	27.6701	27.8673
6.10545	-8.23482	A0A075B5X5	A0A075B5X5		Ighv1-66	Color2 [DarkGray]	1	4					2	1	1	30.8	12.8	12.8	12.921	0.0049342	6.5795	781870000	5	19.9576	19.256	19.5879	20.0473	28.3585	27.743	27.7396
4.01415	-8.26309	A0A075B5M8;A0A0G2JEI7	A0A075B5M8;A0A0G2JEI7		Igkv12-38	Color2 [DarkGray]	1	4					4	4	4	54.4	54.4	54.4	12.428	0	323.31	909570000	20	18.8023	18.7542	20.3984	21.0425	27.698	27.6736	28.6657
3.50662	-8.31315	A0A0A6YXA5	A0A0A6YXA5		Ighv1-15	Color2 [DarkGray]	1	4					5	4	3	60.7	60.7	48.7	12.953	0	323.31	2064900000	27	18.9091	21.7203	22.3931	20.2022	29.5565	28.818	28.9835
6.06938	-8.3866	A0A075B678;A0A075B5Y0;A0A075B5W4;A0A0A6YXA3	A0A075B678;A0A075B5Y0		Ighv8-14;Ighv8-13	Color2 [DarkGray]	1	4					5	5	2	80.8	80.8	51.5	11.009	0	90.326	2354500000	18	19.9851	20.2796	19.5456	20.5448	28.6711	28.589	28.166
5.59971	-8.38941	P06330	P06330	Ig heavy chain V region AC38 205.12		Color2 [DarkGray]	1	4					6	1	0	63.6	12.7	0	12.934	0	275.88	779990000	10	19.8059	18.7257	18.9444	18.4081	27.3648	27.3179	27.3986
4.18712	-8.4095	A0A075B5M4	A0A075B5M4		Igkv4-57-1	Color2 [DarkGray]	1	4					2	1	1	26.9	13.4	13.4	12.723	0	14.017	852310000	5	21.3043	18.7195	19.0522	19.6456	28.3501	27.9146	28.005
3.90296	-8.4561	A0A075B5Q6;A0A0A6YVS4	A0A075B5Q6;A0A0A6YVS4		Ighv5-9-1	Color2 [DarkGray]	1	4					5	2	2	55.2	23.3	23.3	13.067	0	33.61	1805100000	16	20.3806	21.6686	20.7688	18.5642	29.2316	28.5845	28.5888
4.93629	-8.45851	A0A075B5Y6	A0A075B5Y6		Ighv1-85	Color2 [DarkGray]	1	4					2	2	1	26.5	26.5	13.7	13.012	0	15.641	873320000	8	19.9068	18.5253	19.8049	20.3504	28.4547	27.8887	27.9726
4.02082	-8.49432	P01663;P01662;A0A075B5N8;A0A0G2JGN0;P01661	P01663;P01662;A0A075B5N8;A0A0G2JGN0;P01661	Ig kappa chain V-III region PC 4050;Ig kappa chain V-III region ABPC 22/PC 9245;Ig kappa chain V-III region MOPC 63	Igkv3-10	Color2 [DarkGray]	1	4					4	1	1	53.2	16.2	16.2	12.005	0	323.31	1092000000	11	18.776	21.4949	20.441	19.0959	28.7235	28.339	28.2762
4.10148	-8.53079	A0A075B5U7;P01758	A0A075B5U7		Ighv1-22	Color2 [DarkGray]	1	4					4	2	2	50.4	29.9	29.9	13.022	0	34.525	782480000	11	18.5961	20.6145	20.272	18.1485	28.1178	27.7121	27.9858
6.24853	-8.5575	A0N8I8	A0N8I8			Color2 [DarkGray]	1	4					2	1	1	31.9	13.4	13.4	12.839	0	192.5	958640000	13	19.7471	19.8355	19.0945	19.9114	28.4977	27.8774	28.2388
5.653	-8.61331	A0A075B5V2	A0A075B5V2		Ighv1-34	Color2 [DarkGray]	1	4					6	2	2	56.4	29.9	29.9	13.032	0	17.921	1113700000	16	19.0172	19.1833	18.545	19.8409	28.1245	27.4773	27.6779
3.72755	-8.6801	P01629;A0A075B5J6	P01629	Ig kappa chain V-II region 2S1.3		Color2 [DarkGray]	1	4					3	3	3	37.5	37.5	37.5	12.221	0	70.792	3234700000	14	19.2536	19.5664	19.295	19.7757	26.0745	29.3491	29.0348
4.53896	-8.72575	P04940;A0A0B4J1I8;P04943;P04944;P04941	P04940;A0A0B4J1I8;P04943;P04944;P04941	Ig kappa chain V-VI region NQ2-17.4.1;Ig kappa chain V-VI region NQ6-8.3.1;Ig kappa chain V-VI region NQ5-78.2.6;Ig kappa chain V-VI region NQ2-48.2.2	Igkv4-59	Color2 [DarkGray]	1	4					4	2	1	50.5	24.3	16.8	11.561	0	67.31	2545600000	9	21.8661	21.5734	19.8807	20.3	30.1076	29.3187	29.466
4.58074	-8.77296	A0A075B5S2	A0A075B5S2		Ighv7-1	Color2 [DarkGray]	1	4					6	6	2	52.1	52.1	18.2	13.644	0	264.81	2000400000	25	20.4263	19.3225	18.6421	20.579	29.0883	28.2654	28.1925
3.79407	-8.78066	A0A0B4J1I4	A0A0B4J1I4		Igkv4-72	Color2 [DarkGray]	1	4					6	6	5	44.4	44.4	30.8	12.641	0	211.86	4925600000	34	21.3297	20.0488	22.1704	21.0284	31.5821	28.9957	29.1972
4.86947	-8.84914	A0A075B5K7;A0A0G2JG36	A0A075B5K7;A0A0G2JG36		Igkv14-100	Color2 [DarkGray]	1	4					1	1	1	13.8	13.8	13.8	12.65	0	168.48	859790000	6	18.9879	20.0192	19.7921	18.1569	28.47	27.8936	27.9008
4.98508	-8.8675	A0A075B5N9;A0A0G2JE31	A0A075B5N9;A0A0G2JE31		Igkv3-7	Color2 [DarkGray]	1	4					4	2	1	61.6	37.4	25.3	10.856	0	28.171	1158400000	7	19.2862	20.2441	20.5003	18.708	28.4111	28.7034	28.5418
3.39249	-8.89291	P01666;P01665;A0A140T8Q4;P01668;P01664;P01669;A0A140T8Q0	P01666;P01665;A0A140T8Q4;P01668;P01664;P01669	Ig kappa chain V-III region PC 7183;Ig kappa chain V-III region PC 7043;Ig kappa chain V-III region PC 7210;Ig kappa chain V-III region CBPC 101;Ig kappa chain V-III region PC 7769		Color2 [DarkGray]	1	4					3	2	1	53.2	36.9	14.4	11.952	0	323.31	1446100000	24	21.329	17.9735	21.2849	18.4507	28.8166	28.5004	28.6403
4.30619	-8.90026	P84750	P84750	Ig kappa chain V region Mem5		Color2 [DarkGray]	1	4					6	5	5	47.9	42.1	42.1	13.251	0	49.402	2229500000	16	18.1874	20.1857	20.9273	19.5686	28.7292	28.5673	28.556
3.93304	-8.91035	P01592	P01592	Immunoglobulin J chain	Igj	Color2 [DarkGray]	1	4					9	9	9	59.7	59.7	59.7	18.013	0	210.45	1726200000	29	19.305	21.4125	19.3244	19.2487	30.0036	28.0232	28.1723
5.70223	-8.9365	A0A0B4J1J7;A0A0G2JEU7	A0A0B4J1J7;A0A0G2JEU7		Ighv1-82	Color2 [DarkGray]	1	4					6	5	4	79.6	72.4	48	10.65	0	323.31	1237700000	27	19.8434	19.1756	19.4742	19.5194	28.9694	27.6915	28.658
5.42913	-8.99191	A0A075B674;A0A0G2JGN3	A0A075B674;A0A0G2JGN3		Ighv1-78	Color2 [DarkGray]	1	4					4	4	4	75.5	75.5	75.5	11.047	0	68.104	1833700000	24	18.9383	20.538	19.9412	19.8583	28.752	28.5788	29.1017
3.84396	-8.99718	A0A075B5M2;A0A0G2JH00	A0A075B5M2;A0A0G2JH00		Igkv4-61	Color2 [DarkGray]	1	4					4	3	2	63.8	52.1	33	10.153	0	20.764	2219800000	20	20.8554	18.1372	21.4662	20.3178	29.449	28.9138	29.2112
4.44134	-9.01099	A0A075B5Y1;A0A0G2JGK2;P01750	A0A075B5Y1;A0A0G2JGK2;P01750	Ig heavy chain V region 102	Ighv1-74	Color2 [DarkGray]	1	4					3	1	1	29.3	10.3	10.3	12.9	0	52.653	4623800000	16	21.2983	19.0328	19.3771	19.9169	29.5917	28.6301	28.53
4.25226	-9.0141	A0A140T8P1	A0A140T8P1			Color2 [DarkGray]	1	4					4	3	3	28.7	20.9	20.9	12.848	0	19.139	956850000	9	19.8701	19.6985	19.9354	17.4565	28.5209	28.0531	28.1887
4.51542	-9.1084	A0A075B5X4;A0A075B5X1;A0A0G2JET1	A0A075B5X4;A0A075B5X1;A0A0G2JET1		Ighv8-11;Ighv8-9	Color2 [DarkGray]	1	4					3	1	1	26.1	13.4	13.4	13.082	0	124.2	1523300000	16	19.6508	20.1302	19.6184	17.7585	28.6833	28.0505	28.4598
3.9272	-9.13178	A0A075B680;A0A0G2JFL3;A0A0A6YXZ4	A0A075B680;A0A0G2JFL3;A0A0A6YXZ4		Ighv1-62-2	Color2 [DarkGray]	1	4					5	3	3	58	39	39	11.224	0	323.31	2185100000	22	21.6911	20.018	20.7345	18.3184	29.4957	29.186	29.2851
5.09325	-9.18012	A0A0B4J1I7	A0A0B4J1I7		Igkv4-68	Color2 [DarkGray]	1	4					4	4	4	35.9	35.9	35.9	12.752	0	77.54	1782800000	19	20.2492	19.8446	19.0116	19.9262	29.8436	28.446	28.5245
5.29874	-9.28677	A0A140T8M4;A0A0G2JFN8	A0A140T8M4;A0A0G2JFN8			Color2 [DarkGray]	1	4					4	2	2	53.5	32.7	32.7	11.116	0	323.31	2006800000	30	20.7225	19.7938	20.274	19.0993	29.5863	28.8321	29.359
3.70167	-9.34697	A0A140T8P9;P01638	A0A140T8P9;P01638	Ig kappa chain V-V region L6		Color2 [DarkGray]	1	4					5	5	3	37.6	37.6	17.9	13.232	0	178.29	4876700000	28	18.992	21.0398	22.1628	22.5279	30.9901	30.1168	30.4759
4.13071	-9.45497	A0A0B4J1H6	A0A0B4J1H6		Igkv2-137	Color2 [DarkGray]	1	4					6	6	1	43.3	43.3	23.3	13.131	0	323.31	5036100000	28	20.7272	19.9883	22.3382	19.4204	30.6805	29.5941	29.9459
3.11685	-9.48224	A0A075B5Y4	A0A075B5Y4		Ighv1-81	Color2 [DarkGray]	1	4					7	6	4	53	53	47	12.989	0	323.31	3145500000	42	19.033	18.6079	23.238	19.6513	30.4767	29.1095	29.2581
3.8468	-9.50332	A0A0B4J1I9;P04945	A0A0B4J1I9;P04945	Ig kappa chain V-VI region NQ2-6.1	Igkv4-55	Color2 [DarkGray]	1	4					3	1	1	49.6	13.7	13.7	12.736	0.0053381	8.345	1683600000	11	20.006	21.3442	19.1299	17.7198	29.4191	28.7756	28.9652
4.19657	-9.54967	A0A075B663;P01723;P01727	A0A075B663;P01723;P01727	Ig lambda-1 chain V region;Ig lambda-1 chain V region S43	Iglv1	Color2 [DarkGray]	1	4					4	2	2	41.9	34.2	34.2	12.312	0	109.75	1195900000	13	19.8567	18.1333	17.7259	20.4289	28.7374	28.5856	28.4346
5.2871	-9.60889	P03976;A0A075B5K6	P03976;A0A075B5K6	Ig kappa chain V-II region 17S29.1	Igkv2-109	Color2 [DarkGray]	1	4					4	4	4	46	46	46	12.39	0	58.069	1951700000	6	19.2092	19.4665	19.2122	20.8342	29.493	29.1157	29.2596
4.47468	-9.61826	A0A075B664;P01728;P01729	A0A075B664;P01728;P01729	Ig lambda-2 chain V region;Ig lambda-2 chain V region MOPC 315	Iglv2	Color2 [DarkGray]	1	4					4	4	2	42.2	42.2	34.5	12.165	0	141.86	2845100000	10	19.7006	20.737	21.1448	18.8702	30.4915	29.2662	29.4365
6.1316	-9.63948	P01643	P01643	Ig kappa chain V-V region MOPC 173		Color2 [DarkGray]	1	4					4	1	0	42.6	14.8	0	11.217	0	57.35	1605900000	9	19.7582	18.9481	19.4387	19.0131	29.4651	28.6192	28.7028
5.36599	-9.65993	A0A0G2JF67;Q8CG03	A0A0G2JF67;Q8CG03	cGMP-specific 3,5-cyclic phosphodiesterase	Pde5a	Color2 [DarkGray]	1	4					1	1	1	0.8	0.8	0.8	94.457	0	34.034	2732500000	2	19.4721	20.1167	19.7204	20.7686	30.4065	29.4233	29.2083
4.59183	-9.73287	A0A140T8N5	A0A140T8N5			Color2 [DarkGray]	1	4					4	2	2	33.9	18.3	18.3	12.787	0	323.31	2696900000	11	20.8756	19.3832	20.9543	18.7335	29.8841	29.5567	29.7178
4.48628	-9.76925	P01660;A0A140T8M6;P01659	P01660;A0A140T8M6	Ig kappa chain V-III region PC 3741/TEPC 111		Color2 [DarkGray]	1	4					5	3	1	54.1	32.4	9.9	12.099	0	81.984	2775300000	15	19.6638	18.7403	21.4635	19.9325	30.1571	29.5666	29.434
6.41884	-9.80268	P18527	P18527	Ig heavy chain V region 914		Color2 [DarkGray]	1	4					6	3	2	66	47.4	27.8	10.661	0	323.31	2683600000	18	20.4841	19.8038	19.7427	19.5267	30.0338	29.5158	29.5264
4.05068	-9.81011	A0A075B5T5;A0A0A6YWG2	A0A075B5T5;A0A0A6YWG2		Ighv1-5	Color2 [DarkGray]	1	4					4	4	4	60.2	60.2	60.2	10.846	0	180.42	2723800000	21	20.7073	17.909	21.1241	19.9967	30.0593	29.4785	29.6953
2.48832	-9.84524	A0A075B5M7;A0A0G2JDV4	A0A075B5M7;A0A0G2JDV4		Igkv5-39	Color2 [DarkGray]	1	4					4	4	3	53.7	53.7	41.1	10.345	0	323.31	14875000000	45	19.8565	19.0593	23.4538	25.7588	32.3104	31.495	31.8267
4.29832	-9.8799	A0A140T8N2;P01642	A0A140T8N2;P01642	Ig kappa chain V-V region L7	Gm10881	Color2 [DarkGray]	1	4					3	3	3	40	40	40	12.615	0	323.31	3127100000	21	19.3958	19.529	21.0947	19.1834	30.5925	30.0924	28.357
5.66382	-9.95169	A0A0G2JDE1;A0A075B5X8	A0A0G2JDE1;A0A075B5X8		Ighv8-12	Color2 [DarkGray]	1	4					3	2	2	26.1	26.1	26.1	13.263	0	315.78	2305500000	18	19.2811	20.0969	19.2394	18.525	29.544	28.9269	29.2411
5.57464	-9.96078	A0A0B4J1H9	A0A0B4J1H9		Igkv1-132	Color2 [DarkGray]	1	4					6	6	3	45.8	45.8	24.2	13.434	0	196.52	7800500000	25	19.7744	19.3742	19.2075	20.4932	30.2897	29.3995	29.3301
6.79244	-10.015	A0A0B4J1I1	A0A0B4J1I1		Igkv16-104	Color2 [DarkGray]	1	4					3	3	3	23.3	23.3	23.3	12.874	0	323.31	3995500000	42	20.5249	19.9803	19.8618	20.1653	30.5627	29.9327	29.9488
4.0148	-10.0298	A0A075B5S1;A0A0B4J1P3	A0A075B5S1;A0A0B4J1P3		Ighv9-1	Color2 [DarkGray]	1	4					5	5	2	61.2	61.2	26.5	11.089	0	90.57	2773200000	15	19.1358	17.7379	21.2506	20.1033	29.8463	29.2984	29.6156
4.42137	-10.0439	P01678;P01677;P01676;P01675;A0A075B5L5;A0A0G2JGE7;P01679	P01678;P01677;P01676;P01675;A0A075B5L5;A0A0G2JGE7;P01679	Ig kappa chain V-VI region SAPC 10;Ig kappa chain V-VI region TEPC 601/TEPC 191;Ig kappa chain V-VI region XRPC 24;Ig kappa chain V-VI region XRPC 44;Ig kappa chain V-VI region J539	Igkv4-86	Color2 [DarkGray]	1	4					4	4	3	56.1	56.1	48.6	11.554	0	169.3	2637900000	15	18.8577	19.6579	20.3084	18.6854	28.0192	30.1	30.1443
5.17881	-10.0682	A0A075B5T2	A0A075B5T2		Ighv6-3	Color2 [DarkGray]	1	4					9	4	4	52.5	22	22	13.259	0	36.497	4428700000	24	19.4407	19.6164	18.5786	20.5015	30.1183	29.2164	29.4729
4.96424	-10.1096	P01801;P01799;P01797;P01796;P01800;P01802	P01801;P01799;P01797;P01796;P01800;P01802	Ig heavy chain V-III region J606;Ig heavy chain V-III region ABE-47N;Ig heavy chain V-III region U61;Ig heavy chain V-III region A4;Ig heavy chain V-III region T957;Ig heavy chain V-III region W3082		Color2 [DarkGray]	1	4					9	3	1	59.1	37.4	11.3	12.81	0	323.31	2843400000	18	20.9137	18.9273	19.5315	19.1986	30.2776	29.2932	29.6861
5.25597	-10.1165	A0A0B4J1N0;A0A0G2JFE9	A0A0B4J1N0;A0A0G2JFE9		Ighv1-76	Color2 [DarkGray]	1	4					5	3	3	79.6	39.8	39.8	10.879	0	20.029	3127700000	13	18.8747	19.8435	19.7793	20.8794	30.2677	29.8216	29.7928
5.76525	-10.1302	A0A075B5T3;A0A0A6YWS9;J3QK03;A0A0A6YX19	A0A075B5T3		Ighv6-6	Color2 [DarkGray]	1	4					10	9	3	79.8	79.8	36.1	13.293	0	323.31	4651700000	32	20.652	19.4134	19.7121	20.221	30.671	29.7967	29.9218
5.8811	-10.1772	A0A0A0MQC1	A0A0A0MQC1		Ighv3-5	Color2 [DarkGray]	1	4					1	1	1	13.1	13.1	13.1	11.277	0	41.234	4008500000	5	19.8484	20.5384	20.7231	19.4522	30.5163	29.9882	30.4487
4.93864	-10.1798	P01670;A0A140T8P0	P01670;A0A140T8P0	Ig kappa chain V-III region PC 6684		Color2 [DarkGray]	1	4					6	3	0	93.7	62.2	0	12.039	0	323.31	4020200000	44	19.8798	20.9848	18.7338	19.3443	30.2047	29.5795	29.9621
5.9568	-10.1892	A0A075B5R1	A0A075B5R1		Ighv5-17	Color2 [DarkGray]	1	4					6	3	3	63.2	44.4	44.4	12.905	0	115.8	5330200000	33	20.1458	19.7341	19.947	18.8022	30.0746	29.6856	29.7793
6.67236	-10.1913	A0A140T8M3	A0A140T8M3			Color2 [DarkGray]	1	4					6	6	3	50.4	50.4	30.6	13.335	0	323.31	97347000000	184	21.5941	21.3299	21.3238	20.8579	31.9155	31.1823	31.3053
3.78389	-10.2132	P01754;P06328;P01753	P01754;P06328	Ig heavy chain V region 1-62-3;Ig heavy chain V region VH558 B4	Ighv1-62-3	Color2 [DarkGray]	1	4					8	8	3	48.7	48.7	28.2	12.921	0	99.382	29609000000	90	19.3045	18.604	21.9167	21.4541	31.1406	29.7639	30.6946
6.63643	-10.2219	A0A075B5T9;A0A0A6YW37	A0A075B5T9;A0A0A6YW37		Ighv1-9	Color2 [DarkGray]	1	4					2	2	2	34.5	34.5	34.5	12.931	0	323.31	2793700000	10	19.8082	19.9226	19.0346	19.5327	30.0895	29.563	29.7368
6.56784	-10.2296	P18524	P18524	Ig heavy chain V region RF		Color2 [DarkGray]	1	4					9	4	2	58.1	39.3	29.9	12.866	0	323.31	12327000000	31	19.9516	20.3882	19.4797	20.1767	30.5743	29.9557	30.1561
5.76277	-10.2669	A0A075B5J9;A0A075B5K3;A0A0G2JFA8;A0A0G2JDN5	A0A075B5J9;A0A075B5K3;A0A0G2JFA8;A0A0G2JDN5		Igkv17-127;Igkv17-121	Color2 [DarkGray]	1	4					2	2	2	34.5	34.5	34.5	12.33	0	36.01	12520000000	25	19.6728	20.4476	20.2463	20.6384	29.7761	30.7499	31.0285
2.95976	-10.3152	A0A075B5N3;A0A0G2JE47	A0A075B5N3;A0A0G2JE47		Igkv8-28	Color2 [DarkGray]	1	4					5	4	3	53.5	53.5	41.6	10.903	0	316.75	6683800000	31	19.8619	18.8766	24.4057	19.2207	31.2955	30.693	30.7309
5.28685	-10.3319	A0A140T8P3	A0A140T8P3			Color2 [DarkGray]	1	4					1	1	1	9.6	9.6	9.6	12.547	0.005137	7.1058	3970400000	5	19.1727	19.748	19.8474	20.9603	30.7577	29.7469	30.2873
3.42788	-10.3567	P12246	P12246	Serum amyloid P-component	Apcs	Color2 [DarkGray]	1	4					9	9	9	48.7	48.7	48.7	26.247	0	323.31	9776300000	33	19.6367	20.3505	19.5219	19.7176	33.0315	28.8089	28.6497
3.69436	-10.4229	A0A0G2JE99;P01843	A0A0G2JE99;P01843	Ig lambda-1 chain C region		Color2 [DarkGray]	1	4					5	5	5	80.2	80.2	80.2	11.575	0	323.31	7645600000	61	19.786	20.2589	18.6766	20.1923	32.5092	28.8282	29.1167
5.71556	-10.4492	Q99JC1;P01844	Q99JC1;P01844	Ig lambda-2 chain C region	Iglc2	Color2 [DarkGray]	1	4					7	7	3	92.4	92.4	32.4	11.311	0	323.31	4547700000	37	20.4369	19.4073	20.3795	19.564	31.044	30.1325	30.0119
5.44108	-10.4909	P18531;A0A075B5S8;A0A075B5S6	P18531;A0A075B5S8	Ig heavy chain V region 3-6	Ighv3-6	Color2 [DarkGray]	1	4					3	3	3	39.7	39.7	39.7	13.095	0	323.31	2232600000	22	18.0459	18.5141	19.8636	19.0899	29.6314	29.3053	29.171
6.87714	-10.5352	A0A0A6YXN4;A0A075B5U4	A0A0A6YXN4;A0A075B5U4		Ighv1-18	Color2 [DarkGray]	1	4					6	3	3	56.4	41.9	41.9	12.912	0	323.31	2460900000	33	19.1143	19.1544	18.3375	18.8613	29.6275	29.1868	29.3919
4.31247	-10.6113	A0A075B5R0;A0A0B4J1P4	A0A075B5R0;A0A0B4J1P4		Ighv5-16	Color2 [DarkGray]	1	4					4	4	4	49.1	49.1	49.1	13.217	0	323.31	11333000000	35	19.7052	18.702	20.7732	21.6966	30.6258	31.4921	30.3739
6.89768	-10.7157	A0A075B5M1;A0A0G2JFU6;A0A0B4J1I6;A0A0G2JEH0	A0A075B5M1;A0A0G2JFU6		Igkv4-63	Color2 [DarkGray]	1	4					5	5	4	56.8	56.8	35.8	10.157	0	160.21	5147300000	34	19.4346	18.8467	19.4539	19.3834	30.4233	29.7502	29.8125
5.36917	-10.7397	A0A075B6D5;A0A0G2JFZ3	A0A075B6D5;A0A0G2JFZ3		Igkv19-93	Color2 [DarkGray]	1	4					4	4	4	26.3	26.3	26.3	12.734	0	323.31	4067300000	18	20.6418	19.4831	18.7144	19.3669	30.6889	29.985	30.1998
4.60372	-10.7412	P01810	P01810	Ig heavy chain V region J539		Color2 [DarkGray]	1	4					5	1	1	40.3	10.1	10.1	13.24	0.0056285	11.122	2547800000	6	17.8518	18.1788	20.493	19.1028	30.0603	29.5448	29.3384
5.23358	-10.747	A0A075B5M3;A0A0G2JGI6;P01680	A0A075B5M3;A0A0G2JGI6;P01680	Ig kappa chain V-IV region S107B	Igkv4-58	Color2 [DarkGray]	1	4					4	4	2	63.9	63.9	29.9	10.293	0	207.2	4143500000	19	20.296	18.3032	19.7829	19.7752	30.7049	30.0141	30.1402
5.4399	-10.844	A0A075B677;A0A0G2JFC6	A0A075B677;A0A0G2JFC6		Igkv4-53	Color2 [DarkGray]	1	4					4	4	4	63.9	63.9	63.9	10.366	0	323.31	3721100000	44	20.3433	19.3476	18.514	18.9025	30.508	29.921	29.9337
4.34236	-10.8835	A0A075B5R2	A0A075B5R2		Ighv7-3	Color2 [DarkGray]	1	4					7	6	5	47.5	41.7	34.2	13.457	0	323.31	3767400000	23	20.3082	18.5048	17.7465	20.1348	29.9512	29.3477	30.8724
5.47442	-10.8979	A0A0B4J1J6	A0A0B4J1J6		Ighv10-1	Color2 [DarkGray]	1	4					9	9	5	50.4	50.4	26.9	13.549	0	190.74	7634100000	37	19.3676	18.8622	20.7132	19.2865	30.7007	30.2217	30.4434
6.01904	-10.911	A0A0B4J1M0;A0A0G2JGS9	A0A0B4J1M0;A0A0G2JGS9		Ighv1-77	Color2 [DarkGray]	1	4					6	5	4	84.7	60.2	44.9	10.662	0	44.472	5869800000	23	20.1853	20.6112	19.4364	19.5097	31.2813	30.5882	30.6705
3.81866	-10.9667	A0A075B6A3;A0A0A6YXW6	A0A075B6A3;A0A0A6YXW6		Igha	Color2 [DarkGray]	1	4					18	18	8	86.6	86.6	49.1	36.718	0	323.31	15325000000	77	20.8214	20.264	20.2644	20.1206	33.4437	29.0861	31.4731
3.718	-11.0165	A0A075B5K2;A0A0G2JDR3	A0A075B5K2;A0A0G2JDR3		Igkv9-124	Color2 [DarkGray]	1	4					8	8	8	64.2	64.2	64.2	10.419	0	323.31	12247000000	49	23.2886	19.7041	21.0483	19.0173	32.2018	31.4941	31.6473
5.69022	-11.0925	A0A0B4J1J2	A0A0B4J1J2		Igkv5-43	Color2 [DarkGray]	1	4					2	1	1	23.5	13	13	12.6	0	323.31	4464100000	9	20.3342	18.5956	19.2514	19.2876	30.8033	30.3397	30.236
6.36754	-11.0935	A0A140T8N0;P01639	A0A140T8N0;P01639	Ig kappa chain V-V region MOPC 41	Gm5571	Color2 [DarkGray]	1	4					6	6	6	31.6	31.6	31.6	12.805	0	323.31	5053300000	37	19.9133	18.9623	19.2779	19.982	30.9744	30.5178	30.3901
4.52023	-11.227	A0A0A6YYE7;A0A0A6YYE5	A0A0A6YYE7		Igkv4-57	Color2 [DarkGray]	1	4					4	3	2	61.5	47.9	34.2	12.689	0	323.31	4750100000	32	20.7928	17.7559	19.7921	18.7731	30.8278	30.3452	30.3435
4.58473	-11.24	A0A140T8N3	A0A140T8N3			Color2 [DarkGray]	1	4					3	3	2	25.2	25.2	11.3	12.617	0	182.38	5437600000	38	20.4887	18.5987	18.2972	19.6447	31.42	30.6224	29.4495
4.63638	-11.3118	A0A140T8P4	A0A140T8P4			Color2 [DarkGray]	1	4					1	1	1	9.2	9.2	9.2	12.917	0.0054054	8.9123	5799800000	6	21.1022	18.5531	18.4828	19.4219	31.1386	30.67	30.2969
5.11518	-11.3226	A0A140T8P2	A0A140T8P2			Color2 [DarkGray]	1	4					5	4	0	40	33.9	0	12.64	0	323.31	16156000000	37	21.2202	19.3774	21.3564	19.918	32.1804	31.5389	31.6525
4.89707	-11.327	A0A140T8Q3	A0A140T8Q3			Color2 [DarkGray]	1	4					5	3	0	40	26.1	0	12.76	0	78.536	6301000000	31	20.6905	19.4499	19.5525	18.1295	31.3164	30.3435	30.6879
3.85037	-11.4016	A0A075B5V1;A0A0A6YWK5	A0A075B5V1;A0A0A6YWK5		Ighv1-31	Color2 [DarkGray]	1	4					7	3	0	66.3	32.7	0	10.966	0	20.608	9919600000	21	19.4352	22.7091	19.0045	18.9494	31.3769	30.9343	31.9673
6.79958	-11.529	A0A075B5R4	A0A075B5R4		Ighv14-1	Color2 [DarkGray]	1	4					6	3	2	37.6	21.4	21.4	12.991	0	43.194	11016000000	15	20.3624	19.6048	20.4648	20.5483	32.0364	31.6855	31.6003
4.68062	-11.5437	A0A140T8N9	A0A140T8N9			Color2 [DarkGray]	1	4					7	7	6	45.2	45.2	45.2	12.656	0	157.41	13641000000	51	21.8621	19.5846	20.2317	18.9642	32.0021	31.48	31.6311
7.11967	-11.5886	A0A140T8P6	A0A140T8P6			Color2 [DarkGray]	1	4					4	3	3	43.5	32.2	32.2	12.562	0	323.31	7305900000	50	19.3025	19.121	19.5905	19.8989	31.3694	30.8181	31.0129
6.00593	-11.6278	A0A075B5U6;A0A0A6YX66	A0A075B5U6;A0A0A6YX66		Ighv1-20	Color2 [DarkGray]	1	4					7	5	3	61.2	55.2	37.9	13.071	0	43.751	6420700000	15	19.1279	20.3068	18.8782	19.1131	31.3281	30.7951	30.8299
4.97637	-11.7823	P01654;P01656;P01655;A0A075B5P0	P01654;P01656;P01655	Ig kappa chain V-III region PC 2880/PC 1229;Ig kappa chain V-III region MOPC 70;Ig kappa chain V-III region PC 7132		Color2 [DarkGray]	1	4					7	7	3	100	100	36	11.98	0	323.31	10457000000	74	19.2781	20.0322	21.3718	18.9081	32.0513	31.3589	31.6292
4.13228	-11.7863	A0A075B5P6;A0A075B6A0	A0A075B5P6;A0A075B6A0		Ighm	Color2 [DarkGray]	1	4					24	24	1	52.1	52.1	5.5	49.943	0	323.31	24690000000	115	20.5807	18.1304	20.9654	19.7896	33.2037	31.0483	30.7064
6.08675	-12.0526	A0A140T8M5	A0A140T8M5			Color2 [DarkGray]	1	4					6	5	4	45.2	45.2	39.1	12.757	0	323.31	8214400000	27	19.727	18.7343	19.7446	18.7347	31.8054	30.9516	31.1061
5.10956	-12.0544	A0A075B5N7;A0A0G2JGY3	A0A075B5N7;A0A0G2JGY3		Igkv6-13	Color2 [DarkGray]	1	4					6	5	4	57.9	50.5	41.1	10.44	0	323.31	14000000000	41	19.7919	19.2319	21.4919	19.3679	32.4313	31.7574	31.8871
6.2932	-12.0624	P18528	P18528	Ig heavy chain V region 6.96		Color2 [DarkGray]	1	4					6	3	2	53.1	30.6	19.4	11.007	0	40.988	15168000000	35	20.6802	20.4364	19.6583	19.5355	32.5101	31.9025	32.0075
4.7099	-12.0703	A0A140T8Q1;P01635	A0A140T8Q1;P01635	Ig kappa chain V-V region K2		Color2 [DarkGray]	1	4					6	3	2	65.2	32.2	20.9	12.581	0	323.31	33954000000	22	20.2727	20.4285	20.4996	19.7392	30.5241	33.2041	33.1878
6.98959	-12.7537	A0A075B5P4;A0A0A6YWR2	A0A075B5P4;A0A0A6YWR2		Ighg1	Color2 [DarkGray]	1	4					23	3	3	66	16.7	16.7	35.633	0	129.46	33019000000	75	19.673	19.8856	20.6873	19.7157	32.8123	32.643	32.7768
5.53056	-13.182	P01806;P01808;P01807	P01806;P01808;P01807	Ig heavy chain V region 441;Ig heavy chain V region T601;Ig heavy chain V region X44		Color2 [DarkGray]	1	4					7	6	1	68.1	68.1	19	12.911	0	323.31	13282000000	38	18.4569	18.7035	20.1864	18.0115	32.3605	31.8286	31.8757
6.05068	-13.3752	A0A075B5V6;A0A0A6YY38	A0A075B5V6;A0A0A6YY38		Ighv1-42	Color2 [DarkGray]	1	4					7	6	2	86.7	79.6	35.7	10.776	0	323.31	42055000000	74	20.2689	21.2117	19.7848	19.8332	34.1575	33.6249	33.1673
6.35927	-13.6621	A0A140T8M2	A0A140T8M2			Color2 [DarkGray]	1	4					7	7	2	65.2	65.2	19.1	12.557	0	323.31	36774000000	55	20.5319	19.3916	19.1112	19.9978	33.7642	33.1292	33.3674
7.16723	-15.9446	P01868;P01869	P01868;P01869	Ig gamma-1 chain C region secreted form;Ig gamma-1 chain C region, membrane-bound form	Ighg1	Color2 [DarkGray]	1	4					26	26	6	76.2	76.2	28.4	35.704	0	323.31	340960000000	707	20.0081	19.4329	20.769	20.0085	36.0583	35.9087	36.0309
6.15958	-16.6707	F6TQW2;A0A0A6YY53;P01864	F6TQW2;A0A0A6YY53;P01864	Ig gamma-2A chain C region secreted form	Ighg2c	Color2 [DarkGray]	1	4					21	17	17	45.5	36.9	36.9	44.095	0	323.31	221110000000	330	17.8237	19.3501	19.7505	19.6796	36.0559	35.6291	35.7801

## Sheet: Reg3_vs_IgG_rat
Analyzed Regnase-3 vs rat IgG IP-mass spectometry data
-log10(P-value)	log2FC	Protein IDs	Majority protein IDs	Protein names	Gene names	Symbol color	Symbol type	Symbol size	Show label	Only identified by site	Reverse	Potential contaminant	Peptides	Razor + unique peptides	Unique peptides	Sequence coverage [%]	Unique + razor sequence coverage [%]	Unique sequence coverage [%]	Mol. weight [kDa]	Q-value	Score	Intensity	MS/MS count	LFQ intensity 20231116_MP114_MaMa_SA_130_Reg3_ratIP	LFQ intensity 20231116_MP114_MaMa_SA_131_Reg3_ratIP	LFQ intensity 20231116_MP114_MaMa_SA_132_Reg3_ratIP	LFQ intensity 20231116_MP114_MaMa_SA_133_Reg3_ratIP	LFQ intensity 20231116_MP114_MaMa_SA_130_IgG_ratIP	LFQ intensity 20231116_MP114_MaMa_SA_132_IgG_ratIP	LFQ intensity 20231116_MP114_MaMa_SA_133_IgG_ratIP
4.93175	9.83762	Q5DTV4;E9Q1I3;G3X9I7;A2BE29	Q5DTV4;E9Q1I3	Probable ribonuclease ZC3H12C	Zc3h12c	Color2 [DarkGray]	1	4					31	31	24	41.3	41.3	35.9	99.429	0	323.31	4937100000	135	30.2271	29.8459	30.1788	31.705	20.2894	20.3293	21.3359
5.77463	9.77783	F7AN16;H7BX06;D3Z1N2;Q3UIW5-2;Q3UIW5	F7AN16;H7BX06;D3Z1N2;Q3UIW5-2;Q3UIW5	RING finger protein 10	Rnf10	Color2 [DarkGray]	1	4					1	1	1	3.4	3.4	3.4	72.888	0.0053004	8.1063	4117300000	3	30.9135	30.0673	30.8724	30.3131	20.0856	21.2259	20.9797
5.59917	6.97521	G5E8C4;Q8BRH0	G5E8C4;Q8BRH0	Transmembrane and TPR repeat-containing protein 3	Tmtc3	Color2 [DarkGray]	1	4					1	1	1	2.8	2.8	2.8	104.21	0.0054152	9.0508	265200000	1	26.9751	26.6109	26.8377	25.9103	19.6386	19.7832	19.4031
3.65969	6.24976	A0A075B5N4;A0A0G2JF28	A0A075B5N4;A0A0G2JF28		Igkv8-27	Color2 [DarkGray]	1	4					6	3	3	54	45	45	10.976	0	323.31	977720000	21	27.5502	26.8555	27.0518	26.6777	22.1189	19.5624	20.6709
4.75464	6.0502	P01631	P01631	Ig kappa chain V-II region 26-10		Color2 [DarkGray]	1	4					10	1	1	49.6	21.2	21.2	12.273	0	323.31	2844900000	21	26.5742	26.7388	27.1078	25.9542	20.0769	20.4523	21.1015
1.90392	5.91855	P01754;P06328;P01753	P01754;P06328	Ig heavy chain V region 1-62-3;Ig heavy chain V region VH558 B4	Ighv1-62-3	Color2 [DarkGray]	1	4					8	8	3	48.7	48.7	28.2	12.921	0	99.382	29609000000	90	33.6925	29.7613	33.176	33.0203	25.8365	29.1026	24.5429
3.82814	4.60027	P62259;F6WA09;D6REF3	P62259;F6WA09	14-3-3 protein epsilon	Ywhae	Color2 [DarkGray]	1	4					7	5	5	32.9	29.8	29.8	29.174	0	323.31	295280000	23	26.202	26.2107	26.2393	26.6775	21.017	22.7159	21.4635
3.02065	4.58671	Q8BS67;F6Z6F4;Q6PGB8;Q6PGB8-2	Q8BS67;F6Z6F4;Q6PGB8;Q6PGB8-2	Probable global transcription activator SNF2L1	Smarca1	Color2 [DarkGray]	1	4					1	1	1	2.6	2.6	2.6	43.182	0.0054945	10.379	88209000	4	25.502	24.6152	25.1458	24.7437	19.4011	19.9959	21.8478
1.43742	4.09041	A0A075B5S9;A0A0A6YWH6	A0A075B5S9;A0A0A6YWH6		Ighv9-4	Color2 [DarkGray]	1	4					3	1	1	39.8	16.3	16.3	10.934	0	34.428	145650000	9	26.4046	20.8569	24.932	24.3083	19.2567	19.9815	20.8669
3.7989	3.81277	P68510	P68510	14-3-3 protein eta	Ywhah	Color2 [DarkGray]	1	4					6	3	3	20.7	12.6	12.6	28.211	0	52.388	153940000	10	25.4544	25.8313	24.9788	25.0984	22.2163	21.3491	21.0185
2.62074	3.6975	P61982	P61982	14-3-3 protein gamma;14-3-3 protein gamma, N-terminally processed	Ywhag	Color2 [DarkGray]	1	4					8	6	5	32.8	25.5	21.5	28.302	0	74.002	296080000	20	25.9497	26.6005	26.7332	25.9768	21.197	23.0748	23.5808
3.65567	3.29339	P10922	P10922	Histone H1.0;Histone H1.0, N-terminally processed	H1f0	Color2 [DarkGray]	1	4					1	1	1	4.1	4.1	4.1	20.861	0.007837	6.1617	110450000	7	24.5746	24.2326	23.3705	23.5939	20.9058	20.4767	20.566
3.55217	3.00789	A0A140T8M3	A0A140T8M3			Color2 [DarkGray]	1	4					6	6	3	50.4	50.4	30.6	13.335	0	323.31	97347000000	184	35.225	34.4696	34.886	34.2417	32.2003	31.4786	31.4142
2.56901	2.82846	G5E850;P56395;A0A494B9D8;E0CY88	G5E850;P56395;A0A494B9D8;E0CY88	Cytochrome b5	Cyb5a	Color2 [DarkGray]	1	4					2	2	2	30.6	30.6	30.6	11.142	0	12.16	73271000	2	22.9145	24.0634	23.3975	23.3396	21.595	20.3266	19.8793
1.06226	2.82401	K3W4L0;B2RRE2;E9QAX2;Q9JMH9-4;Q9JMH9-1;Q9JMH9;Q9JMH9-6;E9Q405;A0A1C7ZN10;Q9JMH9-5;Q9JMH9-7;Q9JMH9-2;E9QA74	K3W4L0;B2RRE2;E9QAX2;Q9JMH9-4;Q9JMH9-1;Q9JMH9;Q9JMH9-6;E9Q405;A0A1C7ZN10;Q9JMH9-5;Q9JMH9-7;Q9JMH9-2;E9QA74	Unconventional myosin-XVIIIa	Myo18a	Color2 [DarkGray]	1	4					17	17	17	12.1	12.1	12.1	230.99	0	114.76	290070000	31	22.9477	24.3535	22.0068	26.2051	19.5873	20.8229	22.7526
1.9214	2.69981	Q9D7S7-2;Q9D7S7	Q9D7S7-2;Q9D7S7	60S ribosomal protein L22-like 1	Rpl22l1	Color2 [DarkGray]	1	4					1	1	1	9.9	9.9	9.9	14.339	0.0050761	6.8423	68542000	4	24.4793	23.2273	23.0202	21.9683	20.7526	19.6595	21.0097
2.16838	2.66469	P14733	P14733	Lamin-B1	Lmnb1	Color2 [DarkGray]	1	4					8	8	8	14.6	14.6	14.6	66.785	0	46.661	169720000	15	23.6595	24.8255	22.7161	22.8106	20.4567	21.0576	21.0004
1.8445	2.66315	P67984	P67984	60S ribosomal protein L22	Rpl22	Color2 [DarkGray]	1	4					2	2	2	18.8	18.8	18.8	14.759	0.0037879	11.332	89937000	2	24.2389	25.4853	23.8196	23.3358	20.4196	22.1888	22.0617
3.11728	2.58664	P27659;A0A087WNS0;A0A087WQK0	P27659;A0A087WNS0;A0A087WQK0	60S ribosomal protein L3	Rpl3	Color2 [DarkGray]	1	4					2	2	2	5.2	5.2	5.2	46.109	0.0019011	11.367	49727000	7	23.2389	22.6555	22.3587	22.9017	19.5378	20.5086	20.5597
0.740128	2.55541	A0A075B5N5;A0A0B4J1J3	A0A075B5N5		Igkv8-26	Color2 [DarkGray]	1	4					3	3	3	24.4	24.4	24.4	13.821	0	18.007	402150000	12	20.3144	25.4577	26.1073	25.8916	22.2786	21.9521	21.4313
1.008	2.52015	Q8C845;Q9D8Y0;Q9D4J1	Q8C845;Q9D8Y0	EF-hand domain-containing protein D2	Efhd2	Color2 [DarkGray]	1	4					4	4	4	22.1	22.1	22.1	26.8	0	23.787	49233000	3	20.4423	22.9823	23.1006	25.1592	20.0675	19.6031	21.5322
2.32919	2.46856	F6YY69;F6VW30;P68254-2;P68254	F6YY69;F6VW30;P68254-2;P68254	14-3-3 protein theta	Ywhaq	Color2 [DarkGray]	1	4					7	5	5	30.2	27.4	27.4	32.221	0	48.375	197970000	12	25.8293	25.7591	25.0243	25.61	22.4291	22.6505	24.1817
1.36657	2.44677	P24369	P24369	Peptidyl-prolyl cis-trans isomerase B	Ppib	Color2 [DarkGray]	1	4					6	6	6	34.3	34.3	34.3	23.713	0	36.556	89216000	9	24.5176	23.0736	22.4604	22.6875	19.8038	22.4682	19.942
0.799273	2.3273	A0A1X7SB70;Q8K342	A0A1X7SB70;Q8K342	Ras association domain-containing protein 9	Rassf9	Color2 [DarkGray]	1	4					1	1	1	5.8	5.8	5.8	49.274	0.0052724	7.8514	352150000	2	26.8053	25.9486	26.5691	26.4832	20.8201	25.4823	26.0704
0.633241	2.09612	Q792Z1	Q792Z1		Try10	Color2 [DarkGray]	1	4					3	3	3	18.7	18.7	18.7	26.221	0	20.048	1260900000	13	26.7493	26.4487	26.9826	26.5918	26.4917	26.3787	20.9206
0.780825	2.06995	Q9CPN9	Q9CPN9		2210010C04Rik	Color2 [DarkGray]	1	4					1	1	1	4.9	4.9	4.9	26.422	0.0051903	7.2405	323290000	13	25.5825	24.7768	25.4275	24.6867	24.6553	20.0695	24.4204
2.57188	1.91817	Q4V9W2-2;Q4V9W2	Q4V9W2-2;Q4V9W2	Protein SREK1IP1	Srek1ip1	Color2 [DarkGray]	1	4					2	2	2	29.1	29.1	29.1	8.9741	0.0019569	11.582	48221000	4	22.8992	22.8398	22.3413	22.617	20.0223	21.258	20.9883
1.25801	1.86426	P70441	P70441	Na(+)/H(+) exchange regulatory cofactor NHE-RF1	Slc9a3r1	Color2 [DarkGray]	1	4					2	2	2	8.7	8.7	8.7	38.6	0	12.102	41051000	4	23.102	22.2071	21.2806	20.901	21.1153	19.2942	19.6158
0.674163	1.84259	Q9Z1Q5	Q9Z1Q5	Chloride intracellular channel protein 1	Clic1	Color2 [DarkGray]	1	4					4	4	4	19.9	19.9	19.9	27.013	0	49.608	72651000	12	19.8955	24.2059	22.251	22.087	18.6089	20.4789	21.7139
2.34188	1.79883	P63101;A0A2I3BQ03;D3YXN6;O70456;D3YXF4	P63101;A0A2I3BQ03	14-3-3 protein zeta/delta	Ywhaz	Color2 [DarkGray]	1	4					10	10	8	45.7	45.7	42.4	27.771	0	323.31	1399200000	46	27.8917	28.2751	27.5914	27.8394	25.3234	26.3925	26.5858
1.55626	1.75322	G5E902;Q8VEM8	G5E902;Q8VEM8	Phosphate carrier protein, mitochondrial	Slc25a3	Color2 [DarkGray]	1	4					1	1	1	3.4	3.4	3.4	39.736	0.0078247	6.1562	23709000	4	22.3829	22.3782	21.9461	21.5876	20.2286	19.2843	21.4484
0.714838	1.72241	Q9DBC7	Q9DBC7	cAMP-dependent protein kinase type I-alpha regulatory subunit;cAMP-dependent protein kinase type I-alpha regulatory subunit, N-terminally processed	Prkar1a	Color2 [DarkGray]	1	4					4	4	4	17.1	17.1	17.1	43.185	0	32.504	91894000	9	22.9476	23.1069	22.8932	22.7264	19.4073	23.8742	20.3068
0.662055	1.66836	Q9WTI7-2;Q9WTI7-3;Q9WTI7;Q9WTI7-4	Q9WTI7-2;Q9WTI7-3;Q9WTI7;Q9WTI7-4	Unconventional myosin-Ic	Myo1c	Color2 [DarkGray]	1	4					8	8	8	10.1	10.1	10.1	118.15	0	46.383	113270000	14	20.7241	23.2413	22.4502	24.6975	22.2758	19.593	21.4609
0.726749	1.65739	H7BWZ3;Q9JM76;A0A0G2JFK7;D3Z2F7;D3Z2F8	H7BWZ3;Q9JM76;A0A0G2JFK7;D3Z2F7;D3Z2F8	Actin-related protein 2/3 complex subunit 3	Arpc3	Color2 [DarkGray]	1	4					3	3	3	17.1	17.1	17.1	19.637	0	17.552	180090000	8	23.2638	23.8083	23.5854	25.3318	20.096	23.5995	23.3244
0.702739	1.62279	A0A087WRZ7;A0A0G2JDM3;E9PWG4;A0A0G2JDW2;P05977-2;P05977;P09542	A0A087WRZ7;A0A0G2JDM3;E9PWG4;A0A0G2JDW2;P05977-2;P05977;P09542	Myosin light chain 1/3, skeletal muscle isoform;Myosin light chain 3	Myl1;Myl3	Color2 [DarkGray]	1	4					2	2	2	17.4	17.4	17.4	10.301	0	12.865	335090000	6	24.2762	24.8528	24.3065	25.2136	20.5029	24.3281	24.2875
0.44061	1.59934	P40142;A0A286YE28	P40142;A0A286YE28	Transketolase	Tkt	Color2 [DarkGray]	1	4					7	7	7	22	22	22	67.63	0	57.979	125220000	14	22.7719	25.5507	22.6218	22.2716	20.0727	24.8662	20.1751
1.2422	1.56155	P59999;Q3TX55;E9PWA7	P59999	Actin-related protein 2/3 complex subunit 4	Arpc4	Color2 [DarkGray]	1	4					4	4	4	29.8	29.8	29.8	19.667	0	23.602	128680000	12	22.7411	23.1409	22.9174	24.0068	21.1912	22.9151	20.8137
0.748252	1.52062	H3BL49;P42932;H3BLL1;H3BKG2;H3BJB6	H3BL49;P42932;H3BLL1;H3BKG2;H3BJB6	T-complex protein 1 subunit theta	Cct8	Color2 [DarkGray]	1	4					2	2	2	4.5	4.5	4.5	53.082	0.0055866	11.067	12646000	2	19.192	21.8323	21.1926	21.1418	19.2599	20.7942	17.903
0.715135	1.48064	Q9QXS1-14;Q9QXS1-4;Q9QXS1;Q9QXS1-2;Q9QXS1-8;Q9QXS1-7;Q9QXS1-6;E9Q3W4;Q9QXS1-3;Q9QXS1-5;Q9QXS1-13;Q9QXS1-11;Q9QXS1-12;Q9QXS1-9;Q9QXS1-10;Q9QXS1-15;Q9QXS1-16;A0A3B2W7J8;Q8R0W0;A0A2I3BRT4;A0A0R4J218	Q9QXS1-14;Q9QXS1-4;Q9QXS1;Q9QXS1-2;Q9QXS1-8;Q9QXS1-7;Q9QXS1-6;E9Q3W4;Q9QXS1-3;Q9QXS1-5;Q9QXS1-13;Q9QXS1-11;Q9QXS1-12;Q9QXS1-9;Q9QXS1-10;Q9QXS1-15;Q9QXS1-16;A0A3B2W7J8	Plectin	Plec	Color2 [DarkGray]	1	4					21	21	21	6.8	6.8	6.8	518.09	0	128.65	248290000	26	23.0409	23.7025	22.9548	23.449	20.5044	24.098	20.816
0.90268	1.42904	P43274	P43274	Histone H1.4	Hist1h1e	Color2 [DarkGray]	1	4					9	2	2	25.1	12.8	12.8	21.977	0	12.575	157900000	9	24.3047	24.4248	23.5703	23.783	24.3084	21.3833	22.0833
0.650107	1.3903	A2A817;A2A816;A2A815;A2A813;Q99LX0	A2A817;A2A816;A2A815;A2A813;Q99LX0	Protein deglycase DJ-1	Park7	Color2 [DarkGray]	1	4					1	1	1	19	19	19	8.7961	0.0048154	6.3903	14443000	1	21.8304	23.4629	19.4573	21.1996	19.5966	20.3574	20.3378
0.364947	1.38043	P14148;F6XI62	P14148;F6XI62	60S ribosomal protein L7	Rpl7	Color2 [DarkGray]	1	4					2	2	2	11.1	11.1	11.1	31.419	0	12.837	87220000	5	23.4869	23.682	19.6979	23.6748	20.4052	23.8852	19.4745
0.813875	1.37421	P60335;A0A2R8VHI3;A0A2R8VHY9;B2M1R7;A0A2R8VHP9;Q3TT81;A0A2R8VI25;A0A2R8VI12;A0A2R8VHN3;A0A2R8VKN0;A0A2R8VI73;A0A2R8VI71;A0A2R8VHZ0;E9Q7D8;A0A2R8W6L5;A0A2R8VJY1;A0A2R8VKF0;A0A2R8VHG2;Q61990-2;Q61990-3;Q61990;P57722-2;P57722	P60335;A0A2R8VHI3;A0A2R8VHY9;B2M1R7;A0A2R8VHP9;Q3TT81;A0A2R8VI25;A0A2R8VI12;A0A2R8VHN3;A0A2R8VKN0;A0A2R8VI73;A0A2R8VI71;A0A2R8VHZ0;E9Q7D8;A0A2R8W6L5;A0A2R8VJY1;A0A2R8VKF0;A0A2R8VHG2;Q61990-2;Q61990-3;Q61990;P57722-2;P57722	Poly(rC)-binding protein 1;Poly(rC)-binding protein 2;Poly(rC)-binding protein 3	Pcbp1;Pcbp2;Pcbp3	Color2 [DarkGray]	1	4					2	2	2	6.7	6.7	6.7	37.497	0	12.27	66022000	8	22.45	23.3034	22.6082	22.2661	20.4866	23.1228	20.2388
0.948404	1.32336	Q62029;Q9D4E6;P29341	Q62029;Q9D4E6;P29341	Polyadenylate-binding protein;Polyadenylate-binding protein 1	Pabpc2;Pabpc6;Pabpc1	Color2 [DarkGray]	1	4					1	1	1	2.2	2.2	2.2	69.06	0.0049587	6.6188	28571000	1	22.4118	23.5543	22.3374	22.8483	21.8019	22.5117	20.08
0.427282	1.3217	Q9D6A7;Q9DAV6;I7HJI5	Q9D6A7;Q9DAV6;I7HJI5		Serpinb9c;Serpinb9b	Color2 [DarkGray]	1	4					1	1	1	2.8	2.8	2.8	41.091	0.0053667	8.4414	271160000	12	24.9634	25.6432	24.6523	24.8058	24.996	25.554	20.5334
0.408296	1.29995	B1AQR8;G3X9T7;O08573-3;O08573-2;O08573	B1AQR8;G3X9T7;O08573-3;O08573-2;O08573	Galectin;Galectin-9	Lgals9	Color2 [DarkGray]	1	4					3	3	3	11.6	11.6	11.6	39.907	0	19.248	71844000	8	23.0707	23.1542	19.1908	23.8577	21.2714	19.6886	22.0952
0.598053	1.26468	Q91Z25;Q9WV32;F6THG2;D3Z6S0;F6VVE6;A0A0G2JF52;Q9R0Q6	Q91Z25;Q9WV32	Actin-related protein 2/3 complex subunit 1B	Arpc1b	Color2 [DarkGray]	1	4					8	8	8	31.6	31.6	31.6	41.498	0	51.549	430580000	26	23.4671	25.3537	23.8278	26.7222	23.2133	22.9616	24.5592
0.920039	1.21814	Q9CPX4;A0A1B0GR60;P29391;P49945;A0A1B0GRH4	Q9CPX4;A0A1B0GR60;P29391;P49945	Ferritin;Ferritin light chain 1;Ferritin light chain 2	Ftl1;Ftl2	Color2 [DarkGray]	1	4					4	4	4	30.6	30.6	30.6	20.772	0	26.764	93849000	10	23.3793	23.1664	22.2878	22.9993	20.8947	21.191	23.1344
1.37446	1.20374	Q9CQV8;Q9CQV8-2;A2A5N1	Q9CQV8;Q9CQV8-2;A2A5N1	14-3-3 protein beta/alpha;14-3-3 protein beta/alpha, N-terminally processed	Ywhab	Color2 [DarkGray]	1	4					5	3	3	22.4	15	15	28.086	0	17.621	106590000	12	24.4974	23.8829	23.7576	23.977	22.0499	22.727	23.6981
0.655598	1.19998	P29699;A0A338P703;A0A338P7G1;A0A338P7H5;A0A338P692;A0A338P6Y6	P29699;A0A338P703;A0A338P7G1;A0A338P7H5	Alpha-2-HS-glycoprotein	Ahsg	Color2 [DarkGray]	1	4					5	5	4	21.2	21.2	19.1	37.325	0	74.938	82552000	5	22.2592	22.0121	19.5677	22.342	21.1654	19.8043	20.0661
0.480235	1.15869	P62301;Q921R2;A0A0U1RQ71	P62301;Q921R2	40S ribosomal protein S13	Rps13	Color2 [DarkGray]	1	4					3	3	3	22.5	22.5	22.5	17.222	0	18.852	228480000	5	24.4549	23.9187	23.9129	23.918	21.2129	25.3882	22.0762
0.440079	1.15753	P47757-2;A0A0A0MQI9;F6YHZ8;A2AMW0;P47757;P47757-4;F7CAZ6	P47757-2;A0A0A0MQI9;F6YHZ8;A2AMW0;P47757;P47757-4;F7CAZ6	F-actin-capping protein subunit beta	Capzb	Color2 [DarkGray]	1	4					4	4	4	26.8	26.8	26.8	30.628	0	31.065	48904000	4	20.1733	23.0858	23.2721	23.5801	20.507	22.9935	20.6104
1.51756	1.14099	A0A075B5V8;A0A0A6YY41	A0A075B5V8;A0A0A6YY41		Ighv1-47	Color2 [DarkGray]	1	4					7	7	5	79.6	79.6	60.2	11.083	0	54.204	857090000	23	26.7099	25.6534	26.4531	25.9555	25.6126	24.5567	24.9867
0.830829	1.12753	Q91V41;Q50HX3;A0A2R8VHW9	Q91V41;Q50HX3;A0A2R8VHW9	Ras-related protein Rab-14	Rab14	Color2 [DarkGray]	1	4					2	2	2	20.9	20.9	20.9	23.897	0	12.29	47871000	2	20.9883	22.4613	22.6026	22.6129	19.9678	21.8332	21.3152
2.67084	1.1075	Q3UL36;A0A140LIS5;Q3UL36-2	Q3UL36;A0A140LIS5;Q3UL36-2	Arginine and glutamate-rich protein 1	Arglu1	Color2 [DarkGray]	1	4					8	8	8	18.1	18.1	18.1	32.887	0	52.277	1600800000	34	27.5357	27.5345	27.0396	27.3998	26.3183	25.9776	26.5138
0.292922	1.1028	P14211	P14211	Calreticulin	Calr	Color2 [DarkGray]	1	4					6	6	6	13.9	13.9	13.9	47.994	0	40.139	375350000	23	24.324	25.4506	24.6777	24.7026	20.0708	25.0457	25.9412
0.91737	1.06969	P34884	P34884	Macrophage migration inhibitory factor	Mif	Color2 [DarkGray]	1	4					2	2	2	17.4	17.4	17.4	12.504	0.0019305	11.51	34677000	4	21.1677	22.8899	21.7348	21.9639	20.1463	21.7256	20.7362
0.17641	1.00021	P01837	P01837	Ig kappa chain C region		Color2 [DarkGray]	1	4					16	16	16	95.3	95.3	95.3	11.934	0	323.31	170660000000	739	22.3947	15.7774	15.3314	14.9304	15.3695	15.372	17.5833
0.728135	0.970392	P20065-2;P20065	P20065-2;P20065	Thymosin beta-4;Hematopoietic system regulatory peptide	Tmsb4x	Color2 [DarkGray]	1	4					3	3	3	75	75	75	5.0526	0	21.345	819870000	30	25.9737	27.1576	25.4367	24.9642	24.6273	25.6289	24.4817
0.189518	0.911892	Q99JY9;A0A087WRA1;A0A087WQ14;A0A087WP86;A0A087WS98;Q641P0;A0A087WPR6;Q641P0-2	Q99JY9;A0A087WRA1;A0A087WQ14	Actin-related protein 3	Actr3	Color2 [DarkGray]	1	4					8	8	8	31.6	31.6	31.6	47.357	0	73.133	211400000	20	19.4671	23.959	23.9284	25.0843	19.6238	24.3406	22.629
0.590235	0.826851	P08752;A0A0A6YWA9;B2RSH2;Q9DC51;P18872-2;P18872;A2A610;D3Z2M7;Q8BHK8;A2AE32;Q66L47;A2AE31;Z4YKV1;P63094;Q6R0H7-4;Q8C040;Q8CGK7;P63094-2;Q3V3I2;P50149;P20612;Q6R0H7	P08752;A0A0A6YWA9	Guanine nucleotide-binding protein G(i) subunit alpha-2	Gnai2	Color2 [DarkGray]	1	4					9	9	9	35.2	35.2	35.2	40.489	0	59.032	409330000	27	23.6309	25.2923	24.3615	25.3901	22.89	24.5827	24.0528
0.471133	0.819843	P61358;A2A4Q0	P61358	60S ribosomal protein L27	Rpl27	Color2 [DarkGray]	1	4					4	4	4	38.2	38.2	38.2	15.798	0	23.471	185780000	7	24.1679	24.0852	23.9706	24.2442	24.163	24.273	21.4555
0.375347	0.796552	Q8BP67	Q8BP67	60S ribosomal protein L24	Rpl24	Color2 [DarkGray]	1	4					2	2	2	13.4	13.4	13.4	17.779	0	11.947	67678000	6	22.6394	22.9243	22.6706	23.0312	19.915	23.4841	22.6604
0.235208	0.781305	D3YYM6;D3Z1S8;Q91V55;P97461	D3YYM6;D3Z1S8;Q91V55;P97461	40S ribosomal protein S5;40S ribosomal protein S5, N-terminally processed	Rps5	Color2 [DarkGray]	1	4					4	4	4	30.2	30.2	30.2	20.413	0	205.2	228530000	9	23.5889	24.0393	24.229	22.8271	19.9812	25.1368	23.5512
0.429881	0.781267	A0A2I3BQF4;P62889	A0A2I3BQF4;P62889	60S ribosomal protein L30	Rpl30	Color2 [DarkGray]	1	4					3	3	3	50	50	50	10.457	0	17.897	47849000	7	20.0855	22.4009	21.9551	22.367	20.4028	20.3355	22.0242
0.553215	0.707638	Q9R0T7;Q9QUK9	Q9R0T7;Q9QUK9		Try4;Try5	Color2 [DarkGray]	1	4					1	1	1	8.1	8.1	8.1	26.274	0.0054348	9.0991	199780000	14	23.9408	23.2788	23.7949	23.5341	23.4862	23.7006	21.6018
0.923751	0.696163	Q5SXR6;Q68FD5	Q5SXR6;Q68FD5	Clathrin heavy chain;Clathrin heavy chain 1	Cltc	Color2 [DarkGray]	1	4					5	5	5	4.7	4.7	4.7	191.98	0	30.753	39470000	4	20.8282	22.1244	21.9261	21.7412	20.7338	20.8293	21.3134
1.35655	0.625152	A2RSJ4	A2RSJ4	UHRF1-binding protein 1-like	Uhrf1bp1l	Color2 [DarkGray]	1	4					1	1	1	0.5	0.5	0.5	161.94	0	42.584	32071000	2	22.0436	21.6013	22.1544	21.724	20.8407	21.412	21.5143
0.897581	0.561083	P61089	P61089	Ubiquitin-conjugating enzyme E2 N	Ube2n	Color2 [DarkGray]	1	4					1	1	1	7.2	7.2	7.2	17.138	0.0050934	6.8548	11159000	1	21.1986	21.4232	20.2729	20.9248	20.5478	20.4276	20.206
0.410827	0.524486	P51150	P51150	Ras-related protein Rab-7a	Rab7a	Color2 [DarkGray]	1	4					4	4	4	26.1	26.1	26.1	23.489	0	54.041	78448000	11	23.208	23.0134	23.2496	21.9778	22.4494	23.1622	21.4015
0.189424	0.501249	Q61233;A0A1C7CYV0;B1AX58;Q99K51	Q61233	Plastin-2	Lcp1	Color2 [DarkGray]	1	4					9	9	9	19.8	19.8	19.8	70.148	0	68.094	176700000	15	23.2429	26.1437	23.834	23.0381	22.19	23.9985	24.5018
0.195289	0.491092	A0A1L1SQA8;P62852	A0A1L1SQA8;P62852	40S ribosomal protein S25	Rps25	Color2 [DarkGray]	1	4					4	4	4	32.3	32.3	32.3	10.309	0	34.995	254680000	17	23.8948	24.3884	24.0996	24.5921	24.3416	25.3869	21.5294
0.166121	0.44295	A0A1B0GQW6;A0A1B0GSF0;A0A1B0GSQ6;A0A1B0GTA1;A0A1B0GS68;P19253	A0A1B0GQW6;A0A1B0GSF0;A0A1B0GSQ6;A0A1B0GTA1;A0A1B0GS68;P19253	60S ribosomal protein L13a	Rpl13a	Color2 [DarkGray]	1	4					1	1	1	15.9	15.9	15.9	7.9826	0.0053191	8.2658	29053000	6	22.2862	21.8519	18.9666	22.0494	21.3556	21.3784	19.8027
1.12451	0.431341	Q3U7K7;Q62191	Q3U7K7;Q62191	E3 ubiquitin-protein ligase TRIM21	Trim21	Color2 [DarkGray]	1	4					21	21	21	39	39	39	53.327	0	323.31	14822000000	206	31.0684	30.7671	31.011	30.8966	30.9025	30.4204	30.1904
0.234995	0.422048	Q64337-2;Q64337;D3YZJ1;F6VD69	Q64337-2;Q64337;D3YZJ1	Sequestosome-1	Sqstm1	Color2 [DarkGray]	1	4					9	9	9	35.4	35.4	35.4	44.192	0	88.966	811710000	58	24.2956	25.8994	25.5872	26.846	25.3371	25.9154	24.4525
0.138354	0.348894	P48678-2;P48678;P48678-3;D3YUF7	P48678-2;P48678;P48678-3	Prelamin-A/C;Lamin-A/C	Lmna	Color2 [DarkGray]	1	4					8	8	8	14.8	14.8	14.8	65.445	0	50.17	118440000	12	23.0117	23.898	22.5865	22.2778	20.5849	23.3598	23.839
0.161655	0.329168	A6ZI44;P05064;D3YWI1;D3Z510;A0A0U1RPN8;D3YV98;A0A0U1RPT5;A6ZI47;Q9CPQ9;A6ZI46;P05063	A6ZI44;P05064;D3YWI1;D3Z510;A0A0U1RPN8;D3YV98;A0A0U1RPT5;A6ZI47	Fructose-bisphosphate aldolase;Fructose-bisphosphate aldolase A	Aldoa;Aldoart2	Color2 [DarkGray]	1	4					11	11	11	36.8	36.8	36.8	45.12	0	85.13	538050000	38	25.3416	26.6693	25.1092	24.413	24.2904	26.3358	24.5361
0.622472	0.300392	P01868;P01869	P01868;P01869	Ig gamma-1 chain C region secreted form;Ig gamma-1 chain C region, membrane-bound form	Ighg1	Color2 [DarkGray]	1	4					26	26	6	76.2	76.2	28.4	35.704	0	323.31	340960000000	707	34.8183	34.0742	34.5418	34.2814	34.4105	33.9671	34.008
0.269771	0.296782	Q8VDD5;A0A2R8VKI5;A0A2R8VHF9;E9QPE7;A0A338P6K2;F2Z494;O08638-2;O08638;Q8BXF2;A0A2R8W6V7;K3W4R2;Q6URW6-2;Q6URW6;Q6URW6-3;A0A140LI60	Q8VDD5	Myosin-9	Myh9	Color2 [DarkGray]	1	4					145	145	126	63.3	63.3	57.1	226.37	0	323.31	57930000000	1305	31.6714	32.0049	31.4445	32.8776	32.2613	31.6089	31.2383
0.200281	0.257499	P97449;A0A0U1RNS3	P97449	Aminopeptidase N	Anpep	Color2 [DarkGray]	1	4					25	25	25	34.2	34.2	34.2	109.65	0	323.31	2410900000	121	26.5616	28.0735	26.9082	28.0885	26.8861	27.5927	26.9725
0.173391	0.253835	P68134;P68033;P63268;P62737;A0A1D5RM20;D3Z2K3;A0A494B9T3;D3YZY0	P68134;P68033;P63268;P62737;A0A1D5RM20;D3Z2K3;A0A494B9T3;D3YZY0	Actin, alpha skeletal muscle;Actin, alpha cardiac muscle 1;Actin, gamma-enteric smooth muscle;Actin, aortic smooth muscle	Acta1;Actc1;Actg2;Acta2	Color2 [DarkGray]	1	4					13	1	1	31.6	4.2	4.2	42.051	0	323.31	3603900000	32	26.8107	28.0291	27.1801	28.667	27.6614	26.7843	27.8079
0.145473	0.244436	Q9DBJ1;O70250	Q9DBJ1	Phosphoglycerate mutase 1	Pgam1	Color2 [DarkGray]	1	4					6	6	6	28.7	28.7	28.7	28.832	0	43.204	261710000	19	24.8527	25.5255	23.8948	23.4827	23.4918	24.8046	24.287
0.200507	0.237301	Q9JLI0;Q8VC28;D6RGB1	Q9JLI0;Q8VC28	Aldo-keto reductase family 1 member C13	Akr1c12;Akr1c13	Color2 [DarkGray]	1	4					7	7	7	30.3	30.3	30.3	37.063	0	50.194	318360000	18	25.265	25.7605	24.3617	24.2195	24.302	24.9328	24.7583
0.372367	0.231483	Q3U9N4;P28798;H3BJE0;H3BJ90;H3BLC9	Q3U9N4;P28798;H3BJE0	Granulins;Acrogranin;Granulin-1;Granulin-2;Granulin-3;Granulin-4;Granulin-5;Granulin-6;Granulin-7	Grn	Color2 [DarkGray]	1	4					28	28	28	69.3	69.3	69.3	65.018	0	323.31	226300000000	546	34.7439	33.871	34.3872	34.0005	34.3217	33.8429	33.8929
0.575839	0.216339	G3UYK8;O89053;D3YW57;A0A0U1RPY8;G3UX53;D3YXM2	G3UYK8;O89053	Coronin;Coronin-1A	Coro1a	Color2 [DarkGray]	1	4					5	5	5	17.7	17.7	17.7	43.26	0	31.717	377150000	22	25.4135	25.7	25.3087	25.0546	24.9882	25.2156	25.2548
0.0714198	0.208983	Q61599;D3YWL7	Q61599;D3YWL7	Rho GDP-dissociation inhibitor 2	Arhgdib	Color2 [DarkGray]	1	4					2	2	2	17.5	17.5	17.5	22.851	0	19.152	130810000	13	24.0001	24.4589	22.2561	22.3138	21.1955	23.661	24.2882
0.220551	0.204331	E9Q455;G5E8R0;E9Q453;E9Q456;G5E8R1;G5E8R2;E9Q452;E9Q454;Q8BSH3;Q8BP43;E9Q450;B7ZNL3;E9Q448;P58771-2;F8WID5;P58771;A2AIM4;S4R2U0;CON__Q3SX28;P58774-2;P58774;A2AIM5;S4R261	E9Q455;G5E8R0;E9Q453;E9Q456;G5E8R1;G5E8R2;E9Q452;E9Q454;Q8BSH3;Q8BP43;E9Q450;B7ZNL3;E9Q448;P58771-2;F8WID5;P58771	Tropomyosin alpha-1 chain	Tpm1	Color2 [DarkGray]	1	4					13	7	7	51.4	32.7	32.7	28.748	0	48.698	537720000	39	24.9611	25.4382	24.6631	25.9434	25.2457	24.6723	25.2233
0.158044	0.203625	A0A1W2P6F6;A0A1W2P7Q9;Q60605-2;Q60605;A0A1W2P6G5;Q8CI43	A0A1W2P6F6;A0A1W2P7Q9;Q60605-2;Q60605;A0A1W2P6G5	Myosin light polypeptide 6	Myl6	Color2 [DarkGray]	1	4					8	8	8	55.3	55.3	55.3	17.005	0	323.31	6720100000	94	28.276	28.8544	28.3448	29.823	29.1508	28.5883	28.1237
0.501748	0.192256	P62983;A0A0A6YW67;E9Q9J0;E9Q4P0;E9Q5F6;E9QNP0;Q5SX22;P62984;P0CG49;P0CG50	P62983;A0A0A6YW67;E9Q9J0;E9Q4P0;E9Q5F6;E9QNP0;Q5SX22;P62984;P0CG49;P0CG50	Ubiquitin-40S ribosomal protein S27a;Ubiquitin;40S ribosomal protein S27a;Ubiquitin-60S ribosomal protein L40;Ubiquitin;60S ribosomal protein L40;Polyubiquitin-B;Ubiquitin;Polyubiquitin-C;Ubiquitin;Ubiquitin-related 1;Ubiquitin-related 2	Rps27a;Gm8797;Uba52;Kxd1;Ubc;Ubb	Color2 [DarkGray]	1	4					4	4	4	30.1	30.1	30.1	17.951	0	323.31	2405100000	35	27.7424	28.1095	27.6835	27.5508	27.4676	27.8138	27.4564
0.0770433	0.185038	P20152;A0A0A6YWC8;A2AKJ2;G5E846;A0A2R8W6R6;G3X981;P15331-3;P31001;P15331;P15331-2	P20152;A0A0A6YWC8	Vimentin	Vim	Color2 [DarkGray]	1	4					14	14	14	43.3	43.3	43.3	53.687	0	104.24	752580000	40	22.9638	24.8212	24.3019	25.8768	24.7271	24.9955	23.1952
0.210943	0.179128	Q8CBB6;Q8CGP2;Q8CGP1;Q6ZWY9;Q64525;Q64478;Q64475;P10854;P10853;Q8CGP2-2;Q9D2U9;Q8CGP0;Q64524;P70696	Q8CBB6;Q8CGP2;Q8CGP1;Q6ZWY9;Q64525;Q64478;Q64475;P10854;P10853;Q8CGP2-2;Q9D2U9;Q8CGP0;Q64524;P70696	Histone H2B;Histone H2B type 1-P;Histone H2B type 1-K;Histone H2B type 1-C/E/G;Histone H2B type 2-B;Histone H2B type 1-H;Histone H2B type 1-B;Histone H2B type 1-M;Histone H2B type 1-F/J/L;Histone H2B type 3-A;Histone H2B type 3-B;Histone H2B type 2-E;Histone H2B type 1-A	Hist1h2br;Hist1h2bp;Hist1h2bk;Hist1h2bc;Hist2h2bb;Hist1h2bh;Hist1h2bb;Hist1h2bm;Hist1h2bf;Hist3h2ba;Hist3h2bb;Hist2h2be;Hist1h2ba	Color2 [DarkGray]	1	4					6	6	6	38.8	38.8	38.8	14.888	0	35.095	943970000	15	25.7643	26.1597	25.4146	26.6576	25.5586	25.9343	25.9669
0.108256	0.175171	Q3THE2;Q9CQ19;D3Z249	Q3THE2;Q9CQ19	Myosin regulatory light chain 12B;Myosin regulatory light polypeptide 9	Myl12b;Myl9	Color2 [DarkGray]	1	4					12	12	2	54.7	54.7	16.3	19.779	0	323.31	2196200000	79	26.5688	27.2558	26.4496	28.1638	27.6618	26.9913	26.1499
0.0308417	0.157102	A0A1B0GRG4;A0A1B0GSG5;Q91VI7	A0A1B0GRG4;A0A1B0GSG5;Q91VI7	Ribonuclease inhibitor	Rnh1	Color2 [DarkGray]	1	4					1	1	1	7.5	7.5	7.5	21.735	0.0050083	6.7164	98613000	6	20.8866	23.0579	22.9015	22.3101	20.5562	19.8211	26.0186
0.0988661	0.143796	O88398	O88398	Advillin	Avil	Color2 [DarkGray]	1	4					22	22	22	36.3	36.3	36.3	92.031	0	184.62	1410500000	81	25.6018	26.7706	25.8148	27.5187	26.1979	26.4171	26.2331
0.145508	0.13465	A0A0B4J1J2	A0A0B4J1J2		Igkv5-43	Color2 [DarkGray]	1	4					2	1	1	23.5	13	13	12.6	0	323.31	4464100000	9	20.2553	20.161	20.4378	19.694	19.5343	20.6906	19.7822
0.115944	0.130394	P21107-2;D3Z2H9;D3Z6I8;E9Q7Q3;E9Q5J9;A0A0R4J1P2;P21107;D3YVR0	P21107-2;D3Z2H9;D3Z6I8;E9Q7Q3;E9Q5J9;A0A0R4J1P2;P21107	Tropomyosin alpha-3 chain	Tpm3;Tpm3-rs7	Color2 [DarkGray]	1	4					20	20	14	65.3	65.3	46.4	29.02	0	323.31	2836100000	94	27.4473	28.1143	27.0221	28.1892	28.0937	27.5368	27.058
0.0654984	0.110791	Q61136	Q61136	Serine/threonine-protein kinase PRP4 homolog	Prpf4b	Color2 [DarkGray]	1	4					3	3	3	3.4	3.4	3.4	116.97	0	17.115	45305000	9	20.7878	21.6339	21.8774	19.8115	20.7823	21.4307	20.5375
0.0299553	0.0959174	P43277	P43277	Histone H1.3	Hist1h1d	Color2 [DarkGray]	1	4					10	1	1	25.3	7.2	7.2	22.099	0.0050336	6.7355	63964000	10	22.3219	23.7278	20.8523	22.8169	22.7931	23.7699	20.4383
0.0394114	0.088923	Q5SUH7;Q5SUH6;Q99KN9;Q99KN9-2	Q5SUH7;Q5SUH6;Q99KN9;Q99KN9-2	Clathrin interactor 1	Clint1	Color2 [DarkGray]	1	4					2	2	2	4.2	4.2	4.2	67.73	0	11.727	38045000	3	22.1862	21.7608	19.3558	21.1507	20.6582	20.819	21.5962
0.0481487	0.0648071	P60710;E9Q1F2;E9Q5F4;G3UZ07;E9Q606;E9Q2D1;F8WGM8;Q8BFZ3;F6WX90;V9GXQ2;A0A0U1RQ96;E9Q3M9	P60710;E9Q1F2;E9Q5F4;G3UZ07	Actin, cytoplasmic 1;Actin, cytoplasmic 1, N-terminally processed	Actb;Actg1	Color2 [DarkGray]	1	4					24	24	1	80	80	4.5	41.736	0	323.31	54793000000	406	31.2341	32.0831	31.3665	32.9398	31.9604	31.8354	31.7274
0.0323808	0.0470602	A0A0G2JG95;Q8BX10-2;Q8BX10	A0A0G2JG95;Q8BX10-2;Q8BX10	Serine/threonine-protein phosphatase PGAM5, mitochondrial	Pgam5	Color2 [DarkGray]	1	4					1	1	1	6.7	6.7	6.7	20.294	0.004886	6.5095	18021000	4	21.1407	21.0555	20.9929	21.0807	19.8607	21.396	21.8044
0.0186415	0.0321376	P26041;P26043;Q7TSG6;P26040	P26041;P26043	Moesin;Radixin	Msn;Rdx	Color2 [DarkGray]	1	4					6	6	6	11.3	11.3	11.3	67.766	0	35.872	207620000	13	23.6775	24.9874	23.2295	23.2574	23.2038	23.5925	24.471
0.00593769	0.0312112	Q9CQM8;O09167	Q9CQM8;O09167	60S ribosomal protein L21	Rpl21	Color2 [DarkGray]	1	4					1	1	1	9.4	9.4	9.4	18.579	0.0051635	7.139	109480000	11	18.9298	23.4579	22.9837	23.9554	23.692	23.514	19.6954
0.0102593	0.0195646	P99024;Q9CWF2;Q7TMM9;Q9ERD7;A0A1D5RM76	P99024;Q9CWF2;Q7TMM9;Q9ERD7	Tubulin beta-5 chain;Tubulin beta-2B chain;Tubulin beta-2A chain;Tubulin beta-3 chain	Tubb5;Tubb2b;Tubb2a;Tubb3	Color2 [DarkGray]	1	4					12	12	3	43.5	43.5	12.8	49.67	0	117.55	551070000	69	25.3178	25.9891	24.3874	24.5498	23.9389	25.6282	25.5573
0.00290605	0.00554037	Q9JHJ0;A0A1L1SQ12;A0A1L1SR42	Q9JHJ0	Tropomodulin-3	Tmod3	Color2 [DarkGray]	1	4					4	4	4	14.8	14.8	14.8	39.502	0	38.487	116200000	11	22.1478	23.1818	22.7193	24.6004	22.8842	23.2463	23.34
0.00665697	-0.0110852	P0DP28;P0DP27;P0DP26;Q3UKW2;A0A3Q4EHJ0;Q9D6P8;A0A1Y7VK66	P0DP28;P0DP27;P0DP26;Q3UKW2;A0A3Q4EHJ0;Q9D6P8	Calmodulin-like protein 3	Calm1;Calml3	Color2 [DarkGray]	1	4					5	5	5	40.9	40.9	40.9	16.837	0	323.31	796420000	38	25.1622	26.3013	24.9459	26.8361	25.5029	25.9125	26.0519
0.00625143	-0.0143736	S4R1N1;P14869	S4R1N1;P14869	60S acidic ribosomal protein P0	Rplp0	Color2 [DarkGray]	1	4					2	2	2	11.3	11.3	11.3	24.078	0.0019194	11.435	16024000	4	21.0345	21.2078	20.9046	20.8425	19.2124	22.0881	21.7347
0.0285155	-0.0268687	P16045;A0A2R8VHJ0	P16045	Galectin-1	Lgals1	Color2 [DarkGray]	1	4					6	6	6	60	60	60	14.866	0	86.984	1988300000	63	27.0181	28.0896	26.9848	27.2129	27.1558	27.5389	27.3649
0.00471694	-0.0313037	P11031	P11031	Activated RNA polymerase II transcriptional coactivator p15	Sub1	Color2 [DarkGray]	1	4					6	6	6	27.6	27.6	27.6	14.427	0	38.876	481600000	12	26.7604	22.6014	22.5791	21.8167	20.2866	22.6992	27.4264
0.0196288	-0.0331656	E0CZ27;P84244;P02301	E0CZ27;P84244;P02301	Histone H3;Histone H3.3;Histone H3.3C	H3f3a;H3f3c	Color2 [DarkGray]	1	4					3	3	1	40.3	40.3	26.9	13.322	0	265.2	1000800000	13	25.8801	26.8199	25.048	26.8751	26.3666	25.6154	26.5849
0.0412789	-0.0393885	Q9D154;Z4YK03;Q5SV42;Q8VHP7	Q9D154;Z4YK03	Leukocyte elastase inhibitor A	Serpinb1a	Color2 [DarkGray]	1	4					16	16	16	43.8	43.8	43.8	42.574	0	127.77	4197600000	139	28.6014	29.0951	28.1479	27.9214	28.3869	28.7563	28.2993
0.0506751	-0.0506268	Q60604;Q60604-2	Q60604;Q60604-2	Adseverin	Scin	Color2 [DarkGray]	1	4					23	23	23	41.7	41.7	41.7	80.253	0	323.31	2852500000	126	28.0537	28.499	27.4944	27.4775	27.4895	28.059	28.2469
0.0270746	-0.0561657	P48036;A0A0G2JGQ0	P48036	Annexin A5	Anxa5	Color2 [DarkGray]	1	4					10	10	10	32.3	32.3	32.3	35.752	0	101.03	529090000	14	25.5993	25.8839	25.6362	24.3834	26.6298	25.4422	24.2235
0.0290668	-0.0642044	Q9WVA4;A0A0A6YXG6	Q9WVA4	Transgelin-2	Tagln2	Color2 [DarkGray]	1	4					9	9	9	48.7	48.7	48.7	22.395	0	56.29	434760000	28	25.2464	26.6064	24.0881	24.2184	24.579	25.7876	24.9456
0.0888428	-0.0643169	P10126;D3Z3I8;D3YZ68;P62631	P10126;D3Z3I8;D3YZ68;P62631	Elongation factor 1-alpha 1;Elongation factor 1-alpha 2	Eef1a1;Eef1a2	Color2 [DarkGray]	1	4					9	9	9	26.8	26.8	26.8	50.113	0	76.948	2569100000	92	27.8764	28.1805	27.6777	27.8013	27.8895	28.4469	27.5085
0.0481849	-0.0698725	P17751;H7BXC3	P17751;H7BXC3	Triosephosphate isomerase	Tpi1	Color2 [DarkGray]	1	4					7	7	7	32.1	32.1	32.1	32.191	0	49.528	375280000	39	24.5831	25.7324	24.3235	24.4165	24.1417	25.4686	24.891
0.0634143	-0.0745536	P62751	P62751	60S ribosomal protein L23a	Rpl23a	Color2 [DarkGray]	1	4					3	3	3	21.2	21.2	21.2	17.695	0	17.544	95702000	8	22.7338	23.0635	22.5147	22.5982	22.458	23.7212	22.227
0.20928	-0.0840963	P38647	P38647	Stress-70 protein, mitochondrial	Hspa9	Color2 [DarkGray]	1	4					7	7	7	11.3	11.3	11.3	73.46	0	42.969	248450000	20	24.6963	24.5392	24.3913	24.3707	24.7114	24.2733	24.7657
0.0918592	-0.090055	P15864;I7HFT9;Q07133	P15864	Histone H1.2	Hist1h1c	Color2 [DarkGray]	1	4					10	10	1	26.4	26.4	7.5	21.266	0	68.783	1349400000	38	26.4742	27.3526	26.2285	26.9692	26.6251	27.3047	26.6088
0.0250872	-0.0913574	P68372;Q9D6F9;Q922F4;G3UZR1;CON__ENSEMBL:ENSBTAP00000025008;A2AQ07	P68372;Q9D6F9	Tubulin beta-4B chain;Tubulin beta-4A chain	Tubb4b;Tubb4a	Color2 [DarkGray]	1	4					11	2	2	37.1	6.5	6.5	49.83	0	12.06	72305000	7	22.9856	23.1756	20.3463	22.4202	20.0234	23.2784	23.6681
0.0673433	-0.116493	P62806	P62806	Histone H4	Hist1h4a	Color2 [DarkGray]	1	4					12	12	12	64.1	64.1	64.1	11.367	0	80.954	1805900000	60	26.4428	27.5747	25.8576	27.9252	27.4222	26.556	27.2215
0.488823	-0.11886	P60867	P60867	40S ribosomal protein S20	Rps20	Color2 [DarkGray]	1	4					5	5	5	29.4	29.4	29.4	13.373	0	38.81	667870000	39	25.6734	25.7897	25.9137	25.9078	25.7408	26.0785	26.0008
0.105615	-0.131577	P61514;A0A1D5RL86	P61514;A0A1D5RL86	60S ribosomal protein L37a	Rpl37a	Color2 [DarkGray]	1	4					2	2	2	32.6	32.6	32.6	10.275	0	26.241	80017000	8	24.4246	22.7717	23.3943	22.9437	23.2577	23.7548	23.5329
0.0919465	-0.142475	A0A338P6W1;P97868-2;P97868	A0A338P6W1;P97868-2;P97868	E3 ubiquitin-protein ligase RBBP6	Rbbp6	Color2 [DarkGray]	1	4					1	1	1	1	1	1	195.75	0.0049261	6.5341	54419000	2	22.399	21.954	21.9634	21.7686	20.9887	22.3043	23.1982
0.471668	-0.186169	P63017;Q504P4;P17156;D3Z5E2;Q61696;P16627;P17879	P63017;Q504P4	Heat shock cognate 71 kDa protein	Hspa8	Color2 [DarkGray]	1	4					20	20	18	38.7	38.7	37	70.87	0	268.86	1683300000	129	27.2137	27.3139	26.7425	26.8328	27.1358	27.3494	27.1504
0.268081	-0.202475	O08553	O08553	Dihydropyrimidinase-related protein 2	Dpysl2	Color2 [DarkGray]	1	4					5	5	5	15.4	15.4	15.4	62.277	0	41.878	133980000	13	23.3566	24.1845	23.2136	23.1844	23.7528	23.9138	23.3952
0.267369	-0.211375	P08113;F7C312	P08113	Endoplasmin	Hsp90b1	Color2 [DarkGray]	1	4					10	9	9	15.5	14	14	92.475	0	59.414	507380000	36	24.9734	25.7188	24.7656	25.6078	25.4563	25.8269	25.1502
0.446536	-0.214198	D3YVC1;D3YWJ3;P25444	D3YVC1;D3YWJ3;P25444	40S ribosomal protein S2	Rps2	Color2 [DarkGray]	1	4					3	3	3	12.3	12.3	12.3	28.601	0	19.88	129020000	9	23.2184	23.5767	24.0718	23.6654	23.9429	23.8224	23.7765
0.399048	-0.228831	P41105	P41105	60S ribosomal protein L28	Rpl28	Color2 [DarkGray]	1	4					3	3	3	23.4	23.4	23.4	15.733	0	21.614	169030000	21	23.6277	23.6936	23.8353	24.4609	24.3756	23.9633	24.0607
0.0475288	-0.23831	Q62093	Q62093	Serine/arginine-rich splicing factor 2	Srsf2	Color2 [DarkGray]	1	4					4	4	4	21.7	21.7	21.7	25.476	0	25.652	170430000	7	25.9625	21.223	20.5745	19.9309	20.9537	22.0115	23.5179
0.299216	-0.241251	Q8C2Q7;O35737;P70333	Q8C2Q7;O35737;P70333	Heterogeneous nuclear ribonucleoprotein H;Heterogeneous nuclear ribonucleoprotein H, N-terminally processed;Heterogeneous nuclear ribonucleoprotein H2	Hnrnph1;Hnrnph2	Color2 [DarkGray]	1	4					3	3	2	9.1	9.1	7	51.217	0	19.306	130280000	8	23.738	23.8409	23.4298	22.6182	23.6369	23.5237	23.7833
0.222675	-0.262456	Q99KQ4	Q99KQ4	Nicotinamide phosphoribosyltransferase	Nampt	Color2 [DarkGray]	1	4					3	3	3	11	11	11	55.446	0	20.61	52814000	8	22.7644	23.3915	22.4895	22.8692	22.1704	23.7556	23.4974
0.119606	-0.269178	P62274	P62274	40S ribosomal protein S29	Rps29	Color2 [DarkGray]	1	4					2	2	2	32.1	32.1	32.1	6.6767	0.0018975	11.356	49968000	3	21.6303	22.0275	21.8675	22.5016	20.5537	23.8691	22.4048
0.0444461	-0.275516	Q8BG05-2;A2AL12;Q8BG05;A2AL13;V9GX38	Q8BG05-2;A2AL12;Q8BG05	Heterogeneous nuclear ribonucleoprotein A3	Hnrnpa3	Color2 [DarkGray]	1	4					10	10	10	33.3	33.3	33.3	37.086	0	67.035	288140000	19	24.806	24.6167	19.4467	24.6293	20.2676	26.2398	24.4432
0.359565	-0.290433	P27773;F6Q404	P27773	Protein disulfide-isomerase A3	Pdia3	Color2 [DarkGray]	1	4					15	15	15	39.2	39.2	39.2	56.678	0	109.95	868030000	62	25.7426	26.5223	25.3763	25.9976	25.7404	26.4026	26.4574
0.141867	-0.304136	A0A0A6YY34;A0A0A6YVV2;P11352	A0A0A6YY34;A0A0A6YVV2;P11352	Glutathione peroxidase;Glutathione peroxidase 1	Gpx1	Color2 [DarkGray]	1	4					2	2	2	20.1	20.1	20.1	16.353	0	12.046	50799000	6	20.7738	23.1107	23.1065	22.8263	23.2274	23.3656	21.6824
0.244489	-0.31866	P62264;D3YVF4;D3Z7I1	P62264;D3YVF4;D3Z7I1	40S ribosomal protein S14	Rps14	Color2 [DarkGray]	1	4					5	5	5	33.1	33.1	33.1	16.273	0	31.968	117530000	11	22.6837	23.8252	22.1044	23.4754	23.0349	23.0443	23.9433
0.55412	-0.330082	P51881;P48962;Q3V132	P51881;P48962	ADP/ATP translocase 2;ADP/ATP translocase 2, N-terminally processed;ADP/ATP translocase 1	Slc25a5;Slc25a4	Color2 [DarkGray]	1	4					11	11	11	39.6	39.6	39.6	32.931	0	72.524	959330000	48	26.3072	26.4683	26.1373	25.5732	26.2604	26.796	26.2983
0.420546	-0.33999	Q9CR57;A0A1L1SUF6	Q9CR57;A0A1L1SUF6	60S ribosomal protein L14	Rpl14	Color2 [DarkGray]	1	4					2	2	2	11.5	11.5	11.5	23.564	0	13.411	142410000	10	23.5065	23.7326	23.1707	24.0223	24.151	24.4022	23.2908
0.697334	-0.357583	P20029	P20029	78 kDa glucose-regulated protein	Hspa5	Color2 [DarkGray]	1	4					19	17	17	35.9	35.9	35.9	72.421	0	125.14	762180000	64	25.6458	26.4205	25.7881	25.6528	25.9812	26.393	26.3288
1.45306	-0.367497	P62821;Q5SW88;Q5SW87	P62821;Q5SW88;Q5SW87	Ras-related protein Rab-1A	Rab1A;Rab1	Color2 [DarkGray]	1	4					4	4	2	27.3	27.3	18	22.677	0	25.756	156910000	9	23.9834	24.0204	24.1	24.1223	24.1441	24.6372	24.4907
0.788727	-0.368233	Q05144;A0A2R8VHH0;Q3TLP8;P63001;P60764;A0A2R8VH29;G3UZM2;D3Z3L1;F2Z463;D3YX61;A2AC13;Q9ER71-2;Q8R527;Q9ER71	Q05144;A0A2R8VHH0	Ras-related C3 botulinum toxin substrate 2	Rac2	Color2 [DarkGray]	1	4					7	7	6	41.1	41.1	35.4	21.441	0	46.588	887450000	41	26.0459	26.522	25.8192	25.6586	26.3672	26.4579	26.3138
0.280941	-0.38589	Q04750	Q04750	DNA topoisomerase 1	Top1	Color2 [DarkGray]	1	4					1	1	1	2.1	2.1	2.1	90.875	0.0055046	10.501	142400000	7	25.0467	23.137	23.6325	23.6831	23.7026	24.1948	24.8847
0.33536	-0.395493	P68040	P68040	Guanine nucleotide-binding protein subunit beta-2-like 1;Guanine nucleotide-binding protein subunit beta-2-like 1, N-terminally processed	Gnb2l1	Color2 [DarkGray]	1	4					10	10	10	48.6	48.6	48.6	35.076	0	67.103	207980000	21	22.5266	24.4012	23.907	24.0629	23.9481	24.3277	24.0841
0.382574	-0.403361	A0A1B0GSF7;A0A1B0GQU8;P35980;A0A1B0GSS8;A0A1B0GRZ3;A0A1B0GSA8;A0A1B0GS28	A0A1B0GSF7;A0A1B0GQU8;P35980;A0A1B0GSS8;A0A1B0GRZ3;A0A1B0GSA8	60S ribosomal protein L18	Rpl18	Color2 [DarkGray]	1	4					4	4	4	33.1	33.1	33.1	15.245	0	28.436	239290000	16	23.7805	24.843	23.6553	24.8451	24.1168	24.9305	25.0057
0.473257	-0.41401	P43276	P43276	Histone H1.5	Hist1h1b	Color2 [DarkGray]	1	4					3	3	3	17.5	17.5	17.5	22.576	0	21.208	134870000	15	23.3705	24.2042	22.6015	23.4966	23.8239	23.8925	23.7803
0.724613	-0.425456	P11499;E9Q3D6;E9PX27;D3Z1R1;E9Q0C3	P11499	Heat shock protein HSP 90-beta	Hsp90ab1	Color2 [DarkGray]	1	4					17	17	9	29.7	29.7	15.9	83.28	0	135.02	13893000000	78	30.3993	30.5873	29.6248	30.0029	30.4516	30.8605	30.425
0.489013	-0.429132	P06151;Q564E2;A0A1B0GSR9;A0A1B0GSX0;D3YZQ9;A0A1B0GQX5;A0A1B0GT41;A0A1B0GSL7;A0A1B0GS79;A0A1B0GRS2;A0A1B0GRC1;A0A1B0GRW9;D3YVR7;D3YZE4;P00342;D3Z7F0;A0A0N4SVV8;A0A1B0GRE9;P16125	P06151;Q564E2;A0A1B0GSR9;A0A1B0GSX0;D3YZQ9;A0A1B0GQX5;A0A1B0GT41;A0A1B0GSL7	L-lactate dehydrogenase A chain;L-lactate dehydrogenase	Ldha	Color2 [DarkGray]	1	4					8	8	7	31.3	31.3	28.6	36.498	0	63.815	600070000	43	25.6751	26.3364	25.3223	24.9239	25.5927	26.2378	26.1501
0.482579	-0.433499	P15089	P15089	Mast cell carboxypeptidase A	Cpa3	Color2 [DarkGray]	1	4					13	13	13	35	35	35	48.789	0	83.957	1416600000	80	26.3117	27.3885	26.5636	26.4576	26.8889	27.7752	26.6775
1.12095	-0.435541	P05213;A0A0A0MQA5;P68368;A0A2R8VHF3;A0A087WRB4;A0A087WQS4	P05213;A0A0A0MQA5;P68368;A0A2R8VHF3	Tubulin alpha-1B chain;Tubulin alpha-4A chain	Tuba1b;Tuba4a	Color2 [DarkGray]	1	4					8	8	1	28.2	28.2	2.9	50.151	0	75.315	603990000	49	25.3505	25.8252	25.2127	25.1337	25.6782	25.953	25.8171
0.554114	-0.451432	P47963	P47963	60S ribosomal protein L13	Rpl13	Color2 [DarkGray]	1	4					7	7	7	31.8	31.8	31.8	24.305	0	200.22	961060000	37	26.3153	26.4662	25.4868	26.6881	26.4984	26.3953	27.1779
1.4166	-0.476868	Q9CX86	Q9CX86	Heterogeneous nuclear ribonucleoprotein A0	Hnrnpa0	Color2 [DarkGray]	1	4					1	1	1	5.2	5.2	5.2	30.53	0.0053476	8.3539	56580000	11	22.377	22.128	22.1385	22.2285	23.0317	22.6678	22.3851
0.578141	-0.478398	P48999;E9QA93;E9Q6H6;A0A0N4SW45	P48999;E9QA93;E9Q6H6	Arachidonate 5-lipoxygenase	Alox5	Color2 [DarkGray]	1	4					5	5	5	10.2	10.2	10.2	77.966	0	29.947	132630000	15	23.6552	24.2524	23.159	22.8242	24.0406	24.0915	23.7212
0.968784	-0.504047	P18760;F8WGL3;A0A494B9A7;P45591	P18760;F8WGL3;A0A494B9A7	Cofilin-1	Cfl1	Color2 [DarkGray]	1	4					11	11	11	71.7	71.7	71.7	18.559	0	129.1	1416000000	57	26.3876	27.0413	26.0679	26.2757	26.79	27.0453	27.0062
2.15808	-0.518777	P14131	P14131	40S ribosomal protein S16	Rps16	Color2 [DarkGray]	1	4					7	7	7	40.4	40.4	40.4	16.445	0	45.978	545570000	28	25.3369	25.4349	25.2428	25.498	25.7314	26.1208	25.8387
1.89778	-0.529429	A0A1L1SRS6;D3YV69;P61294;P35279-2;P35279;Q8BHD0	A0A1L1SRS6;D3YV69;P61294;P35279-2;P35279;Q8BHD0	Ras-related protein Rab-6B;Ras-related protein Rab-6A;Ras-related protein Rab-39A	Rab6a;Rab6b;Rab39a	Color2 [DarkGray]	1	4					1	1	1	13.8	13.8	13.8	9.3244	0.0052174	7.3221	168970000	7	24.2468	24.1645	24.078	23.9227	24.8899	24.4347	24.5727
0.23061	-0.537137	P17742;A0A1L1SST0;V9GXC1;V9GX31;A0A1L1SRX5	P17742;A0A1L1SST0	Peptidyl-prolyl cis-trans isomerase A;Peptidyl-prolyl cis-trans isomerase A, N-terminally processed	Ppia	Color2 [DarkGray]	1	4					6	6	6	52.4	52.4	52.4	17.971	0	188.48	470170000	26	24.297	26.7502	23.7815	24.1875	25.4171	26.2044	24.2521
0.339638	-0.540624	F8WIT2;P14824	F8WIT2;P14824	Annexin;Annexin A6	Anxa6	Color2 [DarkGray]	1	4					5	5	5	10.6	10.6	10.6	75.288	0	30.345	198970000	12	24.4981	24.8237	23.0614	23.4347	24.729	25.291	23.4653
0.950101	-0.545391	P58252	P58252	Elongation factor 2	Eef2	Color2 [DarkGray]	1	4					7	7	7	11.3	11.3	11.3	95.313	0	45.399	120100000	12	23.4665	23.4133	22.8019	22.8216	23.2326	23.9304	23.8506
0.344012	-0.563769	P99027	P99027	60S acidic ribosomal protein P2	Rplp2	Color2 [DarkGray]	1	4					4	4	4	69.6	69.6	69.6	11.651	0	31.538	171050000	16	24.4241	24.2329	22.3152	22.9716	23.3868	23.9432	24.8191
1.22893	-0.58976	P62281;A0A1B0GRR3;A0A1B0GSE8	P62281;A0A1B0GRR3;A0A1B0GSE8	40S ribosomal protein S11	Rps11	Color2 [DarkGray]	1	4					6	6	6	41.1	41.1	41.1	18.431	0	36.732	431800000	20	24.9623	25.1428	24.4883	25.2329	25.314	25.8765	25.4484
0.551154	-0.61246	F8WHL2;Q8CIE6	F8WHL2;Q8CIE6	Coatomer subunit alpha;Coatomer subunit alpha;Xenin;Proxenin	Copa	Color2 [DarkGray]	1	4					1	1	1	1	1	1	139.41	0.0048232	6.398	26589000	5	20.1878	21.892	21.4444	21.6496	21.9361	22.3765	21.405
0.293455	-0.613162	Q64523;Q6GSS7;Q64522	Q64523;Q6GSS7	Histone H2A type 2-C;Histone H2A type 2-A	Hist2h2ac;Hist2h2aa1	Color2 [DarkGray]	1	4					5	5	1	55	55	22.5	13.988	0	323.31	1813900000	33	25.3365	27.5418	25.0375	27.8294	27.0676	26.8932	27.1875
0.286103	-0.618194	A0A0N4SW94;O35682	A0A0N4SW94;O35682	Myeloid-associated differentiation marker	Myadm	Color2 [DarkGray]	1	4					1	1	1	21	21	21	8.6402	0.0047923	6.3124	22174000	4	21.6129	21.5352	18.5594	21.4049	21.3472	21.1258	21.7158
0.841744	-0.639832	P51410;D3Z629;A0A0G2JES3;A0A140T8T4;D3YZT0;A0A0G2JFQ3;S4R1R7	P51410;D3Z629;A0A0G2JES3;A0A140T8T4;D3YZT0;A0A0G2JFQ3	60S ribosomal protein L9	Rpl9	Color2 [DarkGray]	1	4					8	8	8	44.3	44.3	44.3	21.881	0	60.672	954590000	48	25.948	25.9522	26.476	25.9694	26.3322	27.5295	26.3169
1.83377	-0.651197	P16858;A0A0A0MQF6;S4R1W1;S4R257;A0A1D5RLD8;A0A0R4J0X7;S4R2G5;Q64467;S4R1W8;S4R1N5;V9GX06;V9GXA7	P16858;A0A0A0MQF6;S4R1W1;S4R257;A0A1D5RLD8	Glyceraldehyde-3-phosphate dehydrogenase	Gapdh;Gm3839	Color2 [DarkGray]	1	4					19	19	19	62.2	62.2	62.2	35.81	0	323.31	5715600000	173	28.328	28.778	28.2971	28.2344	29.2934	28.9939	28.8943
1.48702	-0.654047	P62267	P62267	40S ribosomal protein S23	Rps23	Color2 [DarkGray]	1	4					3	3	3	16.1	16.1	16.1	15.807	0	19.71	251100000	15	23.978	24.3692	24.1513	24.5731	25.2836	24.8624	24.6197
0.171872	-0.697827	Q5SUA5;Q5SYD0-2;Q5SYD0	Q5SUA5	Unconventional myosin-Ig	Myo1g	Color2 [DarkGray]	1	4					18	18	18	24	24	24	117.23	0	132.35	650570000	45	20.9525	25.0541	23.8662	27.2109	25.4262	24.9503	24.5296
0.74153	-0.722255	P52480;P52480-2;A0A1L1SU37;A0A1L1SQV8;A0A1L1SUV0;A0A1L1SSN6;A0A1L1STV8;A0A1L1ST52;A0A1L1SVH2;E9Q509;G3X925;P53657	P52480;P52480-2;A0A1L1SU37	Pyruvate kinase PKM	Pkm	Color2 [DarkGray]	1	4					14	14	14	34.8	34.8	34.8	57.844	0	94.056	742630000	52	25.0763	26.6555	25.4498	25.2658	25.8937	26.7007	26.408
0.854641	-0.75327	Q6ZWZ6;F7AEH4;A0A1W2P7A1;P63323	Q6ZWZ6;F7AEH4;A0A1W2P7A1;P63323	40S ribosomal protein S12	Rps12	Color2 [DarkGray]	1	4					2	2	2	18.9	18.9	18.9	14.515	0	12.564	221950000	10	23.7717	24.7422	23.172	23.655	24.156	24.7849	24.8247
0.203952	-0.780275	Q9CPW4;Q3UA72	Q9CPW4;Q3UA72	Actin-related protein 2/3 complex subunit 5	Arpc5	Color2 [DarkGray]	1	4					2	2	2	20.5	20.5	20.5	16.288	0	13.289	123080000	12	23.103	23.7122	18.6328	23.9743	22.6979	23.6114	23.0982
0.270598	-0.802492	D3YUT3;D3YUG3;D3Z5R8;D3Z722;Q9CZX8;S4R223	D3YUT3;D3YUG3;D3Z5R8;D3Z722;Q9CZX8;S4R223	40S ribosomal protein S19	Rps19	Color2 [DarkGray]	1	4					6	6	6	33.8	33.8	33.8	14.896	0	47.978	613540000	31	23.4017	24.6119	26.1296	23.8405	23.6922	27.5771	24.6259
1.84738	-0.882927	P17182;Q6PHC1;B0QZL1;B1ARR7;B1ARR6;A0A0N4SUI6;D3YVD3;D3Z2S4;D3Z6E4;A0A0N4SUX5;P17183;A0A0N4SUW8;Q5SX61;Q5SX60;Q5SX59;P21550	P17182;Q6PHC1	Alpha-enolase	Eno1	Color2 [DarkGray]	1	4					17	17	17	45.4	45.4	45.4	47.14	0	323.31	2318800000	96	27.132	27.6376	26.7174	26.8822	27.9259	28.0478	27.952
0.250134	-0.884708	P29351;P29351-2;P29351-3;G3UXM2	P29351;P29351-2;P29351-3	Tyrosine-protein phosphatase non-receptor type 6	Ptpn6	Color2 [DarkGray]	1	4					8	8	8	16.6	16.6	16.6	67.558	0	47.016	117590000	10	23.5165	23.1326	19.0102	22.5436	21.7172	22.4499	24.6393
0.244446	-0.946541	H3BLL4;B2M1R6;P61979-3;P61979;P61979-2;A0A286YDM3;H3BK96;H3BKD0;H3BKI8;H3BJS9;A0A286YCM2;H3BLP7	H3BLL4;B2M1R6;P61979-3;P61979;P61979-2;A0A286YDM3;H3BK96;H3BKD0;H3BKI8	Heterogeneous nuclear ribonucleoprotein K	Hnrnpk	Color2 [DarkGray]	1	4					4	4	4	15.2	15.2	15.2	43.24	0	26.355	153950000	19	23.9325	24.3139	18.7425	23.3028	23.8496	22.8505	23.8583
0.830927	-0.969503	P62702;V9GWY0	P62702	40S ribosomal protein S4, X isoform	Rps4x	Color2 [DarkGray]	1	4					17	17	17	57.4	57.4	57.4	29.597	0	147.83	2943600000	91	27.3277	27.2244	27.867	26.9619	27.8124	29.5499	27.582
0.245994	-1.01221	Q99KC8;F6TIL5;D3Z518;Q8BGF0	Q99KC8	von Willebrand factor A domain-containing protein 5A	Vwa5a	Color2 [DarkGray]	1	4					6	6	6	10	10	10	87.142	0	84.11	104470000	18	23.2912	24.0149	18.0765	22.8647	22.0366	23.5165	23.6689
2.2233	-1.03476	F6YVP7;P62270;A0A1Y7VKY1;S4R1N6;A0A3Q4EGP3	F6YVP7;P62270;A0A1Y7VKY1;S4R1N6	40S ribosomal protein S18	Gm10260;Rps18	Color2 [DarkGray]	1	4					10	10	10	52	52	52	17.671	0	77.466	1783200000	49	25.9895	26.5809	26.7023	26.604	27.2404	27.5372	27.7342
0.936056	-1.03954	P63325;A0A338P731;Q3UW83;A0A338P7K4;A0A3B2W864	P63325;A0A338P731;Q3UW83;A0A338P7K4;A0A3B2W864	40S ribosomal protein S10	Rps10	Color2 [DarkGray]	1	4					6	6	6	42.4	42.4	42.4	18.916	0	42.492	755850000	27	24.3994	25.0304	25.8837	24.9813	25.8326	27.0679	25.4392
0.678393	-1.04724	Q91XV3	Q91XV3	Brain acid soluble protein 1	Basp1	Color2 [DarkGray]	1	4					1	1	1	10.2	10.2	10.2	22.086	0.0019231	11.458	9431800	3	20.4274	21.2123	18.7543	19.4438	20.498	21.8289	20.6932
0.365221	-1.09868	P09103;E9Q8G8	P09103	Protein disulfide-isomerase	P4hb	Color2 [DarkGray]	1	4					8	8	8	18.7	18.7	18.7	57.058	0	62.066	203540000	19	23.627	24.8841	21.273	22.9329	22.2912	24.4313	26.1113
1.90761	-1.14375	P62827;Q14AA6;Q61820	P62827	GTP-binding nuclear protein Ran	Ran	Color2 [DarkGray]	1	4					5	5	5	29.6	29.6	29.6	24.423	0	31.918	198560000	13	23.8169	23.799	23.442	23.0485	24.4928	24.3549	25.1634
1.54015	-1.14787	A0A338P776;Q9DB20;F6XVM5;F7D3P8	A0A338P776;Q9DB20;F6XVM5	ATP synthase subunit O, mitochondrial	Atp5o	Color2 [DarkGray]	1	4					3	3	3	33	33	33	12.098	0	18.459	160330000	12	23.5337	23.4069	22.5087	22.9048	23.8924	24.8425	23.9743
0.241341	-1.1794	O88569-3;O88569-2;O88569;A0A0N4SUM2	O88569-3;O88569-2;O88569	Heterogeneous nuclear ribonucleoproteins A2/B1	Hnrnpa2b1	Color2 [DarkGray]	1	4					11	11	11	36.5	36.5	36.5	32.46	0	69.533	216630000	13	23.1128	24.0172	19.7649	21.5797	21.398	27.1724	21.3238
0.899092	-1.22831	O88844	O88844	Isocitrate dehydrogenase [NADP] cytoplasmic	Idh1	Color2 [DarkGray]	1	4					1	1	1	3.1	3.1	3.1	46.674	0.0048077	6.3323	17749000	2	20.554	20.8415	19.8124	18.7764	20.7596	20.7587	22.1547
1.89927	-1.25688	Q6ZWV7	Q6ZWV7	60S ribosomal protein L35	Rpl35	Color2 [DarkGray]	1	4					3	3	3	22	22	22	14.552	0	172.08	414500000	16	24.4464	24.5077	24.2613	24.8081	25.3762	26.4844	25.4278
1.10525	-1.26738	P56480	P56480	ATP synthase subunit beta, mitochondrial	Atp5b	Color2 [DarkGray]	1	4					7	7	7	20.6	20.6	20.6	56.3	0	55.497	211330000	26	23.8704	24.4563	23.0593	22.6949	24.3184	25.5726	24.4718
2.35758	-1.41543	Q03265;D3Z6F5;D6RJ16	Q03265;D3Z6F5	ATP synthase subunit alpha, mitochondrial;ATP synthase subunit alpha	Atp5a1	Color2 [DarkGray]	1	4					14	14	14	27.5	27.5	27.5	59.752	0	105.15	630990000	62	25.1849	25.5926	24.7355	24.6291	26.6717	26.4954	26.1859
0.420985	-1.49214	Q5RKN9;P47753;A0A0G2JE27;A0A0N4SVM0;D6RCW7	Q5RKN9;P47753;A0A0G2JE27	F-actin-capping protein subunit alpha-1	Capza1	Color2 [DarkGray]	1	4					4	4	3	19.2	19.2	15.7	32.953	0	26.68	128970000	8	19.5888	23.5688	19.5735	24.5447	23.2864	23.4429	23.2039
1.19707	-1.53418	P62082	P62082	40S ribosomal protein S7	Rps7	Color2 [DarkGray]	1	4					3	3	3	22.2	22.2	22.2	22.127	0	17.803	158170000	6	22.8208	22.9205	23.1141	22.6208	23.1371	25.7588	24.3139
0.769885	-1.60569	D3YVB4;D3Z712;F8WJ41;P62245	D3YVB4;D3Z712;F8WJ41;P62245	40S ribosomal protein S15a	Rps15a	Color2 [DarkGray]	1	4					2	2	2	31	31	31	8.1066	0	13.136	104480000	9	19.7531	23.2004	23.0063	22.8738	23.5429	24.3966	23.5028
1.45007	-1.69759	F6UFG6;D3YYE1;D3Z7M9;O35381;Q64G17	F6UFG6;D3YYE1;D3Z7M9;O35381;Q64G17	Acidic leucine-rich nuclear phosphoprotein 32 family member A;Putative acidic leucine-rich nuclear phosphoprotein 32 family member C	Anp32a;Anp32c	Color2 [DarkGray]	1	4					4	4	2	27.5	27.5	15.9	15.306	0	23.901	64422000	5	19.3806	20.5865	20.0052	20.47	21.383	21.0583	22.9832
2.31162	-1.70559	Q80X68;Q9CZU6	Q80X68;Q9CZU6	Citrate synthase;Citrate synthase, mitochondrial	Csl;Cs	Color2 [DarkGray]	1	4					1	1	1	2.4	2.4	2.4	52.325	0.0050251	6.7239	13179000	2	20.1212	19.9193	19.1917	20.1712	21.1255	22.0788	21.4652
1.27498	-1.70583	A0A140T8P5	A0A140T8P5			Color2 [DarkGray]	1	4					4	2	2	29.8	17.4	17.4	13.264	0	16.879	3134000000	8	19.3748	21.4105	21.5973	21.3737	22.457	22.2007	23.277
1.05287	-1.72709	A2AKV1;A2AKV2;A2AKV3;Q8C2Q8;A2AKU9;Q91VR2;A2AKV0	A2AKV1;A2AKV2;A2AKV3;Q8C2Q8;A2AKU9;Q91VR2	ATP synthase subunit gamma;ATP synthase subunit gamma, mitochondrial	Atp5c1	Color2 [DarkGray]	1	4					3	3	3	22.1	22.1	22.1	16.762	0	17.986	69598000	9	20.049	22.8577	22.2935	20.8101	23.8253	23.2077	22.656
0.479546	-1.781	Q9JKF1	Q9JKF1	Ras GTPase-activating-like protein IQGAP1	Iqgap1	Color2 [DarkGray]	1	4					9	9	9	8.6	8.6	8.6	188.74	0	100.19	369860000	45	19.3944	24.8264	25.0284	25.0799	25.3358	25.6052	25.1488
0.573394	-1.80338	P07901;B7ZC50;A2A6A2;B7ZC49	P07901	Heat shock protein HSP 90-alpha	Hsp90aa1	Color2 [DarkGray]	1	4					15	8	8	23.9	11.9	11.9	84.787	0	51.099	131010000	14	20.4638	20.0035	24.4319	24.4521	23.9525	24.1684	24.3026
1.7437	-1.83416	P63276	P63276	40S ribosomal protein S17	Rps17	Color2 [DarkGray]	1	4					2	2	2	16.3	16.3	16.3	15.524	0	13.04	105350000	5	22.1523	21.9855	21.9426	22.0797	22.6502	24.7459	24.2265
0.277996	-1.86669	A0A0J9YUD8;A0A0J9YUZ4;P63158;D3YZ18;D3YVC6	A0A0J9YUD8;A0A0J9YUZ4;P63158;D3YZ18	High mobility group protein B1	Hmgb1	Color2 [DarkGray]	1	4					10	10	9	45.6	45.6	38.6	19.774	0	69.073	1543700000	38	28.361	25.1009	21.8301	19.4	22.7481	25.0112	28.8596
0.440395	-1.92286	P13020-2;P13020;A0A0J9YUQ8;A0A0J9YUJ8;A6PWS5;CON__Q3SX14	P13020-2;P13020;A0A0J9YUQ8	Gelsolin	Gsn	Color2 [DarkGray]	1	4					8	8	8	17.5	17.5	17.5	80.762	0	49.76	467870000	24	19.3484	26.6053	23.6745	25.2098	26.0394	26.356	24.5017
0.715402	-1.93314	P62908;A0A140LI77;D3YV43	P62908;A0A140LI77;D3YV43	40S ribosomal protein S3	Rps3	Color2 [DarkGray]	1	4					5	5	5	26.7	26.7	26.7	26.674	0	37.034	112020000	13	23.3141	22.9406	23.3404	18.8965	23.9482	24.3729	23.8471
0.441479	-1.96701	E9PZF0;Q01768;Q5NC80;P15532;Q5NC79	E9PZF0;Q01768;Q5NC80;P15532	Nucleoside diphosphate kinase;Nucleoside diphosphate kinase B;Nucleoside diphosphate kinase A	Gm20390;Nme2;Nme1	Color2 [DarkGray]	1	4					3	3	3	27	27	27	30.2	0	18.899	104510000	7	23.632	24.7923	17.9995	19.3699	22.7061	23.6331	23.9072
1.01961	-2.00354	Q9CXW4;A2BH06	Q9CXW4;A2BH06	60S ribosomal protein L11	Rpl11	Color2 [DarkGray]	1	4					2	2	2	12.9	12.9	12.9	20.252	0	13.165	113500000	6	20.0943	21.0609	23.1901	23.2832	23.4593	24.5463	23.7265
1.92302	-2.05114	A0A0J9YVD5;A0A0J9YU43;Q9JHL0-2;Q9JHL0	A0A0J9YVD5;A0A0J9YU43;Q9JHL0-2;Q9JHL0	Linker for activation of T-cells family member 2	Lat2	Color2 [DarkGray]	1	4					1	1	1	16.5	16.5	16.5	13.037	0.005291	8.073	30152000	3	20.4833	20.9873	19.0758	20.0835	21.6775	22.3451	22.6031
0.658426	-2.13708	P62242	P62242	40S ribosomal protein S8	Rps8	Color2 [DarkGray]	1	4					7	7	7	40.9	40.9	40.9	24.205	0	250.74	209160000	17	20.1287	24.3041	19.8744	24.5573	24.25	24.7136	24.096
0.878966	-2.22798	P14069	P14069	Protein S100-A6	S100a6	Color2 [DarkGray]	1	4					3	3	3	66.3	66.3	66.3	10.051	0	126.41	188950000	13	19.9452	24.2265	23.1388	24.3061	25.0489	25.7349	24.6125
2.31005	-2.26723	Q9Z2X1-2;Q9Z2X1;J3QM80;J3QMT0	Q9Z2X1-2;Q9Z2X1;J3QM80	Heterogeneous nuclear ribonucleoprotein F;Heterogeneous nuclear ribonucleoprotein F, N-terminally processed	Hnrnpf	Color2 [DarkGray]	1	4					3	2	2	10.9	8.4	8.4	43.685	0.0019531	11.577	14393000	2	19.9328	19.2055	18.9548	19.5788	21.1197	21.303	22.633
1.64666	-2.31615	P62918	P62918	60S ribosomal protein L8	Rpl8	Color2 [DarkGray]	1	4					1	1	1	4.3	4.3	4.3	28.024	0.0050847	6.8519	61787000	3	20.3824	20.2511	22.3279	19.5451	22.9719	23.1187	22.7377
1.37502	-2.39361	Q99LX5	Q99LX5	Multiple myeloma tumor-associated protein 2 homolog	Mmtag2	Color2 [DarkGray]	1	4					1	1	1	5.4	5.4	5.4	29.298	0.0047847	6.2933	18878000	4	20.9628	21.394	18.2351	20.3997	22.8085	21.9516	23.1644
1.00322	-2.45111	Q7TNC4-2;Q7TNC4-3;Q7TNC4-4;Q7TNC4;E9Q715;Q05CX5;D3Z765;A0A0R4J047;Q9CYI4-2;Q9CYI4	Q7TNC4-2;Q7TNC4-3;Q7TNC4-4;Q7TNC4;E9Q715;Q05CX5;D3Z765;A0A0R4J047;Q9CYI4-2;Q9CYI4	Putative RNA-binding protein Luc7-like 2;Putative RNA-binding protein Luc7-like 1	Luc7l2;Luc7l	Color2 [DarkGray]	1	4					8	8	8	29.8	29.8	29.8	38.611	0	51.763	245610000	19	24.4174	22.2782	21.5409	21.1599	23.4895	24.0986	26.8125
0.815766	-2.45352	P04187;P08882	P04187	Granzyme B(G,H)	Gzmb	Color2 [DarkGray]	1	4					4	4	4	17.4	17.4	17.4	27.47	0	115.54	148740000	15	24.1719	23.9218	19.4869	20.2643	24.0893	24.9555	24.1995
2.81988	-2.48829	A0A140T8M5	A0A140T8M5			Color2 [DarkGray]	1	4					6	5	4	45.2	45.2	39.1	12.757	0	323.31	8214400000	27	20.6362	20.6266	19.4346	20.9303	23.0268	22.7879	22.871
1.64762	-2.4915	A0A0A6YXA5	A0A0A6YXA5		Ighv1-15	Color2 [DarkGray]	1	4					5	4	3	60.7	60.7	48.7	12.953	0	323.31	2064900000	27	20.2525	22.629	20.6594	22.472	24.5902	23.6854	23.7085
3.72469	-2.51013	A0A140T8N9	A0A140T8N9			Color2 [DarkGray]	1	4					7	7	6	45.2	45.2	45.2	12.656	0	157.41	13641000000	51	27.9318	27.1608	27.082	27.2773	29.8864	29.6302	30.1026
3.33555	-2.53894	P62754	P62754	40S ribosomal protein S6	Rps6	Color2 [DarkGray]	1	4					2	2	2	8	8	8	28.68	0	12.248	24531000	6	19.9895	20.003	20.0924	20.9933	22.9422	22.9743	22.509
1.09119	-2.54191	A2BE93;Q9EQU5-2;Q9EQU5;A2BE92	A2BE93;Q9EQU5-2;Q9EQU5;A2BE92	Protein SET	Set	Color2 [DarkGray]	1	4					2	2	2	12.6	12.6	12.6	24.923	0.0019493	11.571	21369000	2	20.9622	18.6003	19.389	18.3024	20.5766	20.9231	24.0664
0.436902	-2.64146	P01629;A0A075B5J6	P01629	Ig kappa chain V-II region 2S1.3		Color2 [DarkGray]	1	4					3	3	3	37.5	37.5	37.5	12.221	0	70.792	3234700000	14	28.3861	27.8839	28.098	19.1924	29.1111	28.1079	28.3756
0.721977	-2.78144	A4QPC5;P21844	A4QPC5;P21844	Chymase	Cma1	Color2 [DarkGray]	1	4					4	4	4	18.1	18.1	18.1	29.051	0	31.217	349610000	19	19.4793	25.3009	19.6842	24.5003	24.9233	25.3584	24.7861
2.87578	-2.80405	A0A075B5K5;P01627	A0A075B5K5;P01627	Ig kappa chain V-II region VKappa167	Igkv2-112;Gm5153	Color2 [DarkGray]	1	4					3	3	0	26.9	26.9	0	13.223	0	210.32	314210000	17	19.9648	20.2224	20.3082	19.1281	23.26	22.0509	22.8189
2.01885	-2.81854	Q9D819	Q9D819	Inorganic pyrophosphatase	Ppa1	Color2 [DarkGray]	1	4					1	1	1	7.6	7.6	7.6	32.667	0	35.655	20728000	4	20.0553	19.8799	18.6659	21.508	22.7619	22.7897	22.9858
1.47381	-2.86417	A0A075B6D5;A0A0G2JFZ3	A0A075B6D5;A0A0G2JFZ3		Igkv19-93	Color2 [DarkGray]	1	4					4	4	4	26.3	26.3	26.3	12.734	0	323.31	4067300000	18	20.415	21.8661	19.2372	18.7914	23.8559	23.3224	21.6465
1.48679	-2.92388	P01795	P01795	Ig heavy chain V region M167		Color2 [DarkGray]	1	4					1	1	1	7.6	7.6	7.6	16.219	0.0055147	10.563	65876000	1	21.9695	21.7936	19.4503	20.5545	23.2611	22.7852	25.5513
1.00361	-3.02312	A0A075B5R2	A0A075B5R2		Ighv7-3	Color2 [DarkGray]	1	4					7	6	5	47.5	41.7	34.2	13.457	0	323.31	3767400000	23	24.3671	20.1917	23.952	19.6661	25.7254	24.293	25.1837
3.88594	-3.02556	A0A0B4J1J7;A0A0G2JEU7	A0A0B4J1J7;A0A0G2JEU7		Ighv1-82	Color2 [DarkGray]	1	4					6	5	4	79.6	72.4	48	10.65	0	323.31	1237700000	27	20.531	20.4586	20.842	20.0357	23.9887	23.2422	23.2463
1.38416	-3.10025	P14719	P14719	Interleukin-1 receptor-like 1	Il1rl1	Color2 [DarkGray]	1	4					3	3	3	7.9	7.9	7.9	64.801	0	27.16	93102000	8	20.2186	19.6016	18.6929	22.9932	23.6941	23.9503	22.7861
1.18146	-3.23243	Q9D883;G3UW94;E9PWX6;F8WH71;E9Q5J3;E9Q1I7;E9PUZ3;A0A494BA95;E9Q5Y2;A0A494B947;E9Q809;A0A494B9X9;E9PWM2;Q8BGJ9-4;Q8BGJ9-2;Q8BGJ9;Q8BGJ9-3	Q9D883;G3UW94;E9PWX6;F8WH71;E9Q5J3;E9Q1I7;E9PUZ3;A0A494BA95;E9Q5Y2;A0A494B947;E9Q809;A0A494B9X9;E9PWM2;Q8BGJ9-4;Q8BGJ9-2;Q8BGJ9;Q8BGJ9-3	Splicing factor U2AF 35 kDa subunit;Splicing factor U2AF 26 kDa subunit	U2af1;U2af1l4	Color2 [DarkGray]	1	4					2	2	2	10.9	10.9	10.9	27.815	0	13.207	64579000	3	23.6685	20.1073	19.3183	18.997	22.4858	24.42	24.3598
1.85909	-3.5285	E9QN08;Q80T06;P57776;D3YUQ9;A0A0R4J1L2;Q91VK2;A0A0R4J1E2;P57776-2;P57776-3;D3Z7N2;D3YY68;D3YZT9;F6ZFU0	E9QN08;Q80T06;P57776;D3YUQ9;A0A0R4J1L2;Q91VK2;A0A0R4J1E2;P57776-2;P57776-3;D3Z7N2;D3YY68;D3YZT9;F6ZFU0	Elongation factor 1-delta	Eef1d	Color2 [DarkGray]	1	4					4	4	4	23.7	23.7	23.7	27.217	0	30.928	101480000	13	20.9344	23.296	20.0391	19.8611	24.9732	24.3464	24.3638
1.53582	-3.55728	E9PUV2;A0A0B4J1M6	E9PUV2;A0A0B4J1M6		Fcgr3	Color2 [DarkGray]	1	4					4	4	1	18.8	18.8	3.8	30.717	0	323.31	414670000	19	19.9489	20.8286	19.5925	23.8358	25.2294	24.5209	24.0759
2.41571	-3.58591	B8JK33;B8JK32;Q9D0E1-2;Q9D0E1	B8JK33;B8JK32;Q9D0E1-2;Q9D0E1	Heterogeneous nuclear ribonucleoprotein M	Hnrnpm	Color2 [DarkGray]	1	4					1	1	1	3.6	3.6	3.6	68.161	0	11.851	28781000	4	19.0054	20.3697	20.743	18.764	24.2608	22.7447	22.9138
2.24644	-3.67134	A0A075B5R3;A0A0A6YX91	A0A075B5R3;A0A0A6YX91		Ighv7-2	Color2 [DarkGray]	1	4					4	2	2	35.6	22	22	13.351	0	63.726	83391000	6	21.0186	20.9429	19.983	18.4493	23.8976	22.9759	24.4359
3.85407	-3.69582	P01790;P01794;P01791;P01788;P01787;P01789;P01793;P01792	P01790;P01794;P01791;P01788;P01787;P01789;P01793;P01792	Ig heavy chain V region M511;Ig heavy chain V region HPCG14;Ig heavy chain V region HPCM6;Ig heavy chain V region H8;Ig heavy chain V regions TEPC 15/S107/HPCM1/HPCM2/HPCM3;Ig heavy chain V region M603;Ig heavy chain V region HPCG13;Ig heavy chain V region HPCG8		Color2 [DarkGray]	1	4					5	1	0	46.7	13.1	0	13.652	0	145.04	763820000	7	20.1665	19.7793	20.1343	20.4611	23.118	23.987	24.3883
1.48181	-3.89744	P35979	P35979	60S ribosomal protein L12	Rpl12	Color2 [DarkGray]	1	4					4	4	4	40	40	40	17.804	0	27.717	176340000	14	18.8164	23.8189	20.2837	19.4125	24.6634	24.1079	24.6696
1.97605	-3.8988	Q9D8S5;O35326;Q542V3;Q3TWW8;Q8VE97	Q9D8S5;O35326	Serine/arginine-rich splicing factor 5	Srsf5	Color2 [DarkGray]	1	4					3	3	3	14.1	14.1	14.1	30.978	0	18.298	65687000	3	20.567	18.6161	18.9378	21.0071	22.7108	23.017	25.3145
3.10491	-3.91575	A0A075B5M8;A0A0G2JEI7	A0A075B5M8;A0A0G2JEI7		Igkv12-38	Color2 [DarkGray]	1	4					4	4	4	54.4	54.4	54.4	12.428	0	323.31	909570000	20	19.3544	19.657	19.0378	20.5588	24.2344	22.7083	23.7606
2.4082	-3.95894	Q02105	Q02105	Complement C1q subcomponent subunit C	C1qc	Color2 [DarkGray]	1	4					1	1	1	4.1	4.1	4.1	25.991	0.0054845	10.3	191900000	4	21.7632	19.5778	19.0855	19.1138	23.5489	23.628	24.3552
3.05035	-4.05984	I7HLV2;Q6ZWV3;P86048;A0A1B0GXC3	I7HLV2;Q6ZWV3;P86048	60S ribosomal protein L10;60S ribosomal protein L10-like	Rpl10;Rpl10l	Color2 [DarkGray]	1	4					3	3	3	14.4	14.4	14.4	23.072	0	17.649	66815000	5	20.496	19.9407	18.4931	20.6099	23.917	24.0166	23.9008
1.39227	-4.16805	P97351	P97351	40S ribosomal protein S3a	Rps3a	Color2 [DarkGray]	1	4					7	7	7	33	33	33	29.885	0	49.086	255150000	17	20.5623	24.0234	18.1474	19.7209	24.5098	25.671	24.1638
3.35713	-4.17706	Q8CAG6;Q9JHK5	Q8CAG6;Q9JHK5	Pleckstrin	Plek	Color2 [DarkGray]	1	4					4	4	4	25.4	25.4	25.4	37.154	0	24.894	75996000	9	19.2843	19.1332	19.6529	19.713	22.8852	23.2267	24.7568
2.18524	-4.20843	A0A075B5Q0;P18526	A0A075B5Q0;P18526	Ig heavy chain V region 345	Ighv5-6	Color2 [DarkGray]	1	4					10	10	4	63.2	63.2	57.3	12.863	0	323.31	53519000000	291	21.6765	20.5632	18.6742	20.3022	25.7604	23.3292	24.4478
2.74732	-4.28054	Q9D0J8	Q9D0J8	Parathymosin	Ptms	Color2 [DarkGray]	1	4					1	1	1	10.9	10.9	10.9	11.43	0.0052817	7.9951	106850000	1	20.9044	20.1106	18.9574	19.7808	23.3684	23.848	25.4401
3.23721	-4.36479	P12246	P12246	Serum amyloid P-component	Apcs	Color2 [DarkGray]	1	4					9	9	9	48.7	48.7	48.7	26.247	0	323.31	9776300000	33	20.0507	20.1313	18.4341	19.0876	24.4868	23.3414	23.5439
2.75875	-4.41839	P01660;A0A140T8M6;P01659	P01660;A0A140T8M6	Ig kappa chain V-III region PC 3741/TEPC 111		Color2 [DarkGray]	1	4					5	3	1	54.1	32.4	9.9	12.099	0	81.984	2775300000	15	19.202	18.9229	21.1051	18.3048	23.8815	23.4902	24.0345
4.45688	-4.45828	A0A075B5Q9;A0A0A6YWC7	A0A075B5Q9;A0A0A6YWC7		Ighv5-15	Color2 [DarkGray]	1	4					4	2	2	54.3	31	31	12.943	0	109.81	350990000	7	20.0097	20.0276	19.3569	20.1308	24.9046	23.9329	24.1812
3.03494	-4.52038	O70570	O70570	Polymeric immunoglobulin receptor;Secretory component	Pigr	Color2 [DarkGray]	1	4					4	4	4	7	7	7	84.998	0	25.551	154690000	13	21.3132	19.1121	19.2209	20.0089	24.9912	24.2757	24.0356
1.40038	-4.52791	A0A075B5N3;A0A0G2JE47	A0A075B5N3;A0A0G2JE47		Igkv8-28	Color2 [DarkGray]	1	4					5	4	3	53.5	53.5	41.6	10.903	0	316.75	6683800000	31	24.232	23.6312	18.397	23.3922	27.3554	26.059	27.4086
2.90491	-4.5342	P01678;P01677;P01676;P01675;A0A075B5L5;A0A0G2JGE7;P01679	P01678;P01677;P01676;P01675;A0A075B5L5;A0A0G2JGE7;P01679	Ig kappa chain V-VI region SAPC 10;Ig kappa chain V-VI region TEPC 601/TEPC 191;Ig kappa chain V-VI region XRPC 24;Ig kappa chain V-VI region XRPC 44;Ig kappa chain V-VI region J539	Igkv4-86	Color2 [DarkGray]	1	4					4	4	3	56.1	56.1	48.6	11.554	0	169.3	2637900000	15	20.5224	19.3229	20.7751	18.2746	24.4812	24.0199	24.2728
3.27802	-4.55005	P18527	P18527	Ig heavy chain V region 914		Color2 [DarkGray]	1	4					6	3	2	66	47.4	27.8	10.661	0	323.31	2683600000	18	21.6071	19.5561	20.0598	19.9934	25.3958	24.5777	24.589
1.32522	-4.7502	A0A140T8P4	A0A140T8P4			Color2 [DarkGray]	1	4					1	1	1	9.2	9.2	9.2	12.917	0.0054054	8.9123	5799800000	6	21.1639	19.9931	22.8972	20.459	28.2185	27.4624	21.9545
2.97796	-4.79755	A0A075B680;A0A0G2JFL3;A0A0A6YXZ4	A0A075B680;A0A0G2JFL3;A0A0A6YXZ4		Ighv1-62-2	Color2 [DarkGray]	1	4					5	3	3	58	39	39	11.224	0	323.31	2185100000	22	19.965	20.0662	19.3466	19.2057	22.9673	24.7098	25.6532
3.73691	-4.84368	A0A075B5N7;A0A0G2JGY3	A0A075B5N7;A0A0G2JGY3		Igkv6-13	Color2 [DarkGray]	1	4					6	5	4	57.9	50.5	41.1	10.44	0	323.31	14000000000	41	20.0546	20.3188	19.6679	19.3645	25.5613	23.8069	24.7172
2.76952	-5.13316	A0A075B5Y4	A0A075B5Y4		Ighv1-81	Color2 [DarkGray]	1	4					7	6	4	53	53	47	12.989	0	323.31	3145500000	42	19.6203	20.9925	18.6299	21.6555	25.9271	24.9855	25.1605
4.97014	-5.20888	A0A0G2JDJ8;A0A075B5N1;P01632	A0A0G2JDJ8;A0A075B5N1;P01632	Ig kappa chain V-I region S107A	Igkv7-33	Color2 [DarkGray]	1	4					3	2	2	26.4	19	19	13.46	0	11.601	117280000	3	20.3183	20.0784	20.0197	19.6194	25.3757	24.661	25.6168
3.19142	-5.22392	P01666;P01665;A0A140T8Q4;P01668;P01664;P01669;A0A140T8Q0	P01666;P01665;A0A140T8Q4;P01668;P01664;P01669	Ig kappa chain V-III region PC 7183;Ig kappa chain V-III region PC 7043;Ig kappa chain V-III region PC 7210;Ig kappa chain V-III region CBPC 101;Ig kappa chain V-III region PC 7769		Color2 [DarkGray]	1	4					3	2	1	53.2	36.9	14.4	11.952	0	323.31	1446100000	24	19.082	21.0908	19.8339	18.3562	24.847	24.8374	24.7596
3.41092	-5.23214	P01747;P01746	P01747;P01746	Ig heavy chain V region 36-65;Ig heavy chain V region 93G7		Color2 [DarkGray]	1	4					5	4	4	50	50	50	13.307	0	29.126	533750000	6	19.9335	19.9904	18.8894	17.8871	24.4817	23.9678	24.7722
3.59454	-5.40232	A0A2I3BRE9;A0A2I3BPE3;A0A2I3BR50;Q8CCE9-4;Q8CCE9-2;Q8CCE9-5;Q8CCE9	A0A2I3BRE9;A0A2I3BPE3;A0A2I3BR50;Q8CCE9-4;Q8CCE9-2;Q8CCE9-5;Q8CCE9	Transcription factor E4F1	E4f1	Color2 [DarkGray]	1	4					1	1	1	4	4	4	46.241	0.0078125	6.1485	75506000	1	19.4558	20.3548	19.0504	18.4907	25.4122	23.9414	24.8672
3.57766	-5.58641	A0A075B5V2	A0A075B5V2		Ighv1-34	Color2 [DarkGray]	1	4					6	2	2	56.4	29.9	29.9	13.032	0	17.921	1113700000	16	19.935	18.2128	19.7969	20.1873	25.8509	24.8091	24.6983
1.76802	-5.79826	A0A075B674;A0A0G2JGN3	A0A075B674;A0A0G2JGN3		Ighv1-78	Color2 [DarkGray]	1	4					4	4	4	75.5	75.5	75.5	11.047	0	68.104	1833700000	24	20.9675	24.5631	19.2734	18.2001	26.7312	26.3141	26.6026
5.72433	-5.8262	A0A140T8M0	A0A140T8M0			Color2 [DarkGray]	1	4					11	11	2	48.7	48.7	21.8	13.117	0	323.31	198440000000	288	26.2593	25.7713	26.2179	25.5601	31.9671	31.8549	31.5131
3.30953	-5.88891	A0A140T8P7	A0A140T8P7			Color2 [DarkGray]	1	4					4	1	1	20.8	13.3	13.3	13.128	0	34.396	424480000	12	19.7579	21.3208	19.3216	21.7917	26.7802	25.961	26.5696
4.72927	-5.92227	P18531;A0A075B5S8;A0A075B5S6	P18531;A0A075B5S8	Ig heavy chain V region 3-6	Ighv3-6	Color2 [DarkGray]	1	4					3	3	3	39.7	39.7	39.7	13.095	0	323.31	2232600000	22	20.2431	19.4188	18.9153	19.6877	25.7557	25.052	25.6578
3.46625	-6.06967	A0A140T8Q3	A0A140T8Q3			Color2 [DarkGray]	1	4					5	3	0	40	26.1	0	12.76	0	78.536	6301000000	31	21.6431	19.4646	19.8661	19.0935	26.5911	25.7427	25.9258
3.71167	-6.13165	A0A075B5K9;A0A0G2JGF9	A0A075B5K9;A0A0G2JGF9		Igkv12-98	Color2 [DarkGray]	1	4					1	1	1	16.7	16.7	16.7	12.345	0	323.31	1003800000	10	19.873	20.1973	18.9771	18.2306	26.2165	25.3335	24.8034
4.15955	-6.14144	A0A0B4J1I1	A0A0B4J1I1		Igkv16-104	Color2 [DarkGray]	1	4					3	3	3	23.3	23.3	23.3	12.874	0	323.31	3995500000	42	20.5955	21.1932	19.6394	20.5212	25.9359	26.6055	27.3449
3.71916	-6.21873	P18532	P18532	Ig heavy chain V region 1B43		Color2 [DarkGray]	1	4					2	2	2	22.4	22.4	22.4	13.158	0	323.31	199900000	12	21.4132	19.7363	19.2882	19.2215	26.5831	25.8145	26.0031
4.82411	-6.24289	A0A075B5V6;A0A0A6YY38	A0A075B5V6;A0A0A6YY38		Ighv1-42	Color2 [DarkGray]	1	4					7	6	2	86.7	79.6	35.7	10.776	0	323.31	42055000000	74	20.1333	20.1403	19.5039	19.2874	26.6544	25.8127	25.5602
5.49549	-6.37579	G3X9T8;G3X8Q5;E9PZD8;Q61147;G3UXG1;G3UWP5;CON__ENSEMBL:ENSBTAP00000031900;G3UZ53	G3X9T8;G3X8Q5;E9PZD8;Q61147	Ceruloplasmin	Cp	Color2 [DarkGray]	1	4					53	53	53	53.6	53.6	53.6	121.08	0	323.31	17575000000	205	22.1936	21.7048	21.6772	21.7755	28.7382	27.7287	28.1737
5.10606	-6.40687	A0A140T8N3	A0A140T8N3			Color2 [DarkGray]	1	4					3	3	2	25.2	25.2	11.3	12.617	0	182.38	5437600000	38	19.2533	19.8198	19.8515	18.9507	26.2328	25.3661	26.0283
2.30688	-6.5588	A0A075B5S1;A0A0B4J1P3	A0A075B5S1;A0A0B4J1P3		Ighv9-1	Color2 [DarkGray]	1	4					5	5	2	61.2	61.2	26.5	11.089	0	90.57	2773200000	15	22.5388	20.6882	18.9492	18.2543	28.5003	25.6733	25.8258
3.18279	-6.78186	A0A0B4J1I4	A0A0B4J1I4		Igkv4-72	Color2 [DarkGray]	1	4					6	6	5	44.4	44.4	30.8	12.641	0	211.86	4925600000	34	21.5014	19.5994	20.1343	19.656	27.7217	25.2604	28.0318
4.98659	-6.83859	A0A0G2JDE1;A0A075B5X8	A0A0G2JDE1;A0A075B5X8		Ighv8-12	Color2 [DarkGray]	1	4					3	2	2	26.1	26.1	26.1	13.263	0	315.78	2305500000	18	20.5793	20.7384	19.6483	20.34	27.7606	26.7231	27.0115
1.78766	-6.90628	A0A075B5X6;A0A0G2JFN9;P01759	A0A075B5X6;A0A0G2JFN9		Ighv1-67	Color2 [DarkGray]	1	4					5	5	5	59.2	59.2	59.2	10.976	0	30.921	1422600000	18	26.1527	19.6821	19.8256	19.4778	28.8058	27.631	28.1357
5.36852	-6.98051	A0A075B5S2	A0A075B5S2		Ighv7-1	Color2 [DarkGray]	1	4					6	6	2	52.1	52.1	18.2	13.644	0	264.81	2000400000	25	21.4186	21.6288	20.8337	20.6764	28.5387	27.7748	28.0461
5.28335	-7.10046	A0A0B4J1J5;A0A0B4J1J4	A0A0B4J1J5;A0A0B4J1J4		Ighv9-3;Ighv9-2	Color2 [DarkGray]	1	4					4	2	1	41	22.2	12.8	12.996	0	323.31	1235300000	12	19.9937	20.5801	20.3166	19.5509	27.6877	26.743	27.2016
4.56027	-7.13532	A0A0G2JET4	A0A0G2JET4			Color2 [DarkGray]	1	4					1	1	1	12.8	12.8	12.8	13.114	0	123.65	675020000	14	20.388	20.2729	20.2759	18.9251	27.7356	26.7791	26.7877
3.96269	-7.63543	A0A0B4J1H6	A0A0B4J1H6		Igkv2-137	Color2 [DarkGray]	1	4					6	6	1	43.3	43.3	23.3	13.131	0	323.31	5036100000	28	20.8227	21.2977	21.7602	19.1525	28.6697	27.9793	28.5321
3.85401	-7.63749	A0A075B5Q4;P18530	A0A075B5Q4		Ighv5-12	Color2 [DarkGray]	1	4					6	3	2	41.9	32.5	18.8	13.075	0	323.31	2802300000	21	20.0899	20.3061	17.6876	19.4799	27.5116	26.7012	26.8723
4.59039	-7.75689	A0A140T8P6	A0A140T8P6			Color2 [DarkGray]	1	4					4	3	3	43.5	32.2	32.2	12.562	0	323.31	7305900000	50	20.1388	19.7415	18.5456	18.9022	27.7542	26.9524	26.5602
4.96953	-7.87879	A0A0A6YXQ0	A0A0A6YXQ0		Ighv8-8	Color2 [DarkGray]	1	4					3	3	3	33.6	33.6	33.6	13.185	0	323.31	1351300000	16	20.4621	20.1021	20.96	19.3532	28.3308	28.3399	27.6237
4.38453	-8.07047	P01865;P01863	P01865;P01863	Ig gamma-2A chain C region, membrane-bound form;Ig gamma-2A chain C region, A allele	Igh-1a;Ighg	Color2 [DarkGray]	1	4					31	31	24	54.8	54.8	46	43.949	0	323.31	1302100000000	2277	26.6313	25.7883	26.07	28.0341	34.9719	34.5845	34.5478
5.39609	-8.29395	A0A075B5R8;A0A075B5R6	A0A075B5R8;A0A075B5R6		Ighv11-2;Ighv11-1	Color2 [DarkGray]	1	4					4	4	4	43.6	43.6	43.6	13.167	0	72.984	1313500000	22	20.5201	20.8361	20.3101	19.4696	28.9781	28.3133	28.4425
4.03206	-8.50894	P01670;A0A140T8P0	P01670;A0A140T8P0	Ig kappa chain V-III region PC 6684		Color2 [DarkGray]	1	4					6	3	0	93.7	62.2	0	12.039	0	323.31	4020200000	44	20.1409	21.1062	18.6758	18.9347	29.0386	27.729	27.9024
4.02973	-8.60745	A0A075B5T3;A0A0A6YWS9;J3QK03;A0A0A6YX19	A0A075B5T3		Ighv6-6	Color2 [DarkGray]	1	4					10	9	3	79.8	79.8	36.1	13.293	0	323.31	4651700000	32	19.1891	19.9753	21.4189	18.4544	28.6383	28.2052	28.2571
4.86895	-8.61354	P46460	P46460	Vesicle-fusing ATPase	Nsf	Color2 [DarkGray]	1	4					1	1	1	1.2	1.2	1.2	82.613	0.0051282	6.9684	1288300000	1	19.3947	20.1386	21.1112	20.2647	29.4208	28.1933	28.9085
3.51574	-8.68351	A0A075B5R1	A0A075B5R1		Ighv5-17	Color2 [DarkGray]	1	4					6	3	3	63.2	44.4	44.4	12.905	0	115.8	5330200000	33	19.7525	19.7496	19.6918	21.382	26.7965	29.8943	29.7917
3.37313	-8.84175	A0A075B678;A0A075B5Y0;A0A075B5W4;A0A0A6YXA3	A0A075B678;A0A075B5Y0		Ighv8-14;Ighv8-13	Color2 [DarkGray]	1	4					5	5	2	80.8	80.8	51.5	11.009	0	90.326	2354500000	18	21.5907	20.6499	19.7327	17.4962	29.0663	28.0828	28.9783
4.71304	-9.37409	A0A075B5M1;A0A0G2JFU6;A0A0B4J1I6;A0A0G2JEH0	A0A075B5M1;A0A0G2JFU6		Igkv4-63	Color2 [DarkGray]	1	4					5	5	4	56.8	56.8	35.8	10.157	0	160.21	5147300000	34	20.3128	20.5131	19.5405	18.9731	30.0841	29.2235	28.3192
3.98207	-9.51191	A0A075B5P1	A0A075B5P1		Igkv3-1	Color2 [DarkGray]	1	4					3	3	3	60.5	60.5	60.5	12.972	0	299.7	2422500000	35	20.7669	20.3812	20.436	17.8842	29.3435	28.6958	30.0977
5.57399	-9.57054	A0A075B5M7;A0A0G2JDV4	A0A075B5M7;A0A0G2JDV4		Igkv5-39	Color2 [DarkGray]	1	4					4	4	3	53.7	53.7	41.1	10.345	0	323.31	14875000000	45	21.3072	20.5131	19.9429	19.9738	30.1995	29.6262	30.1886
4.4189	-9.6886	P84750	P84750	Ig kappa chain V region Mem5		Color2 [DarkGray]	1	4					6	5	5	47.9	42.1	42.1	13.251	0	49.402	2229500000	16	19.3103	20.0905	18.8128	17.514	29.3438	28.3931	28.1246
5.87405	-9.85117	A0A140T8M2	A0A140T8M2			Color2 [DarkGray]	1	4					7	7	2	65.2	65.2	19.1	12.557	0	323.31	36774000000	55	19.4863	19.956	19.361	20.3974	30.2045	29.272	29.4775
5.31477	-9.98593	A0A075B5T2	A0A075B5T2		Ighv6-3	Color2 [DarkGray]	1	4					9	4	4	52.5	22	22	13.259	0	36.497	4428700000	24	20.1285	19.51	18.4999	19.3418	29.9874	29.1808	28.8997
3.07545	-9.99685	A0A075B5Q2	A0A075B5Q2		Ighv5-9	Color2 [DarkGray]	1	4					4	1	1	28.2	9.4	9.4	12.795	0	23.33	3914700000	10	19.4453	19.5805	18.25	19.6007	31.253	30.359	26.0359
4.74841	-10.1783	A0A075B5R0;A0A0B4J1P4	A0A075B5R0;A0A0B4J1P4		Ighv5-16	Color2 [DarkGray]	1	4					4	4	4	49.1	49.1	49.1	13.217	0	323.31	11333000000	35	20.9248	21.0829	20.0904	19.7076	29.5285	30.7433	31.6174
4.62831	-10.2268	A0A0B4J1H7	A0A0B4J1H7		Igkv1-135	Color2 [DarkGray]	1	4					9	9	2	45.8	45.8	21.7	13.305	0	323.31	29953000000	103	20.5749	19.4845	19.3145	18.5347	30.6388	29.7526	28.7206
5.52615	-10.4928	A0A075B5Y1;A0A0G2JGK2;P01750	A0A075B5Y1;A0A0G2JGK2;P01750	Ig heavy chain V region 102	Ighv1-74	Color2 [DarkGray]	1	4					3	1	1	29.3	10.3	10.3	12.9	0	52.653	4623800000	16	20.0709	20.2836	18.7487	19.0627	30.192	29.7563	30.1546
4.23367	-10.5719	P01645;P01644;P01646;A0A140T8M1	P01645;P01644;P01646;A0A140T8M1	Ig kappa chain V-V region HP 93G7;Ig kappa chain V-V region HP R16.7;Ig kappa chain V-V region HP 123E6		Color2 [DarkGray]	1	4					9	9	2	67.6	67.6	19.4	11.954	0	323.31	46631000000	104	23.7597	22.7658	21.2082	20.7353	33.0533	32.2963	32.7178
3.18531	-10.6362	F6TQW2;A0A0A6YY53;P01864	F6TQW2;A0A0A6YY53;P01864	Ig gamma-2A chain C region secreted form	Ighg2c	Color2 [DarkGray]	1	4					21	17	17	45.5	36.9	36.9	44.095	0	323.31	221110000000	330	21.5468	20.8979	20.8153	20.7711	28.3083	33.3308	33.2928
5.00782	-10.7343	P18524	P18524	Ig heavy chain V region RF		Color2 [DarkGray]	1	4					9	4	2	58.1	39.3	29.9	12.866	0	323.31	12327000000	31	21.5419	20.7502	19.3767	19.7502	31.4081	30.8277	31.0314
4.88943	-10.8507	A0A0B4J1J6	A0A0B4J1J6		Ighv10-1	Color2 [DarkGray]	1	4					9	9	5	50.4	50.4	26.9	13.549	0	190.74	7634100000	37	20.3863	19.3244	17.868	19.3846	30.3828	29.6795	30.2121
6.93441	-11.0727	A0A140T8P2	A0A140T8P2			Color2 [DarkGray]	1	4					5	4	0	40	33.9	0	12.64	0	323.31	16156000000	37	19.826	19.263	19.6715	19.6734	31.1465	30.2957	30.6013
4.18736	-11.0737	A0A0B4J1H9	A0A0B4J1H9		Igkv1-132	Color2 [DarkGray]	1	4					6	6	3	45.8	45.8	24.2	13.434	0	196.52	7800500000	25	20.2771	21.1314	19.8864	17.6653	31.3702	30.4202	30.6509
5.62347	-11.4725	A0A140T8Q1;P01635	A0A140T8Q1;P01635	Ig kappa chain V-V region K2		Color2 [DarkGray]	1	4					6	3	2	65.2	32.2	20.9	12.581	0	323.31	33954000000	22	20.8373	20.3734	20.2627	20.8875	32.7137	31.0187	32.4558
5.01428	-11.4916	A0A075B5J9;A0A075B5K3;A0A0G2JFA8;A0A0G2JDN5	A0A075B5J9;A0A075B5K3;A0A0G2JFA8;A0A0G2JDN5		Igkv17-127;Igkv17-121	Color2 [DarkGray]	1	4					2	2	2	34.5	34.5	34.5	12.33	0	36.01	12520000000	25	20.9332	20.4378	19.4696	18.6219	31.7759	30.9843	31.3117
5.84423	-12.1034	A0A075B5P6;A0A075B6A0	A0A075B5P6;A0A075B6A0		Ighm	Color2 [DarkGray]	1	4					24	24	1	52.1	52.1	5.5	49.943	0	323.31	24690000000	115	20.1293	19.2206	20.5336	19.3276	32.5223	31.5154	31.6808
