# Supplementary material for: Crosstalk between Regnase-1 and -3 shapes mast cell survival and cytokine expression
Source: Life Sci Alliance. 2024 Jun 3;7(8):e202402784. doi: 10.26508/lsa.202402784 (PMC11147952; doi:10.26508/lsa.202402784)
Supplement: Supplementary file 12 [file LSA-2024-02784_SdataF5.xlsx]

## Sheet: Figure 5A
Figure 5A Cell viability assay: LIVE/DEAD staining of dead cells 72 hours after BMMC transfection with siRNAs against Regnase genes, percentage of dead cells is shown
%Cell death	si-GLO	si-Zc3h12a	si-Zc3h12c	si-Zc3h12a+12c
BMMC 1	6.74	21.5	7.65
BMMC 2	4.91	13.8	6.52	11.1
BMMC 3	5	19.3	11	16.4
BMMC 4	9.8	18	10.7	17.2
Mean	6.6125	18.15	8.9675	14.9
SD	2.28583	3.23986	2.22551	3.31512
SEM	1.14292	1.61993	1.11275	1.91398
Statistic	Paired t-test	si-Zc3h12a	si-Zc3h12c	si-Zc3h12a+12c
		vs.	vs.	vs.
		si-GLO	si-GLO	si-GLO
	P value	0.0069	0.1506	0.0339
	P value summary	**	ns	*
	Significantly different (P < 0.05)?	Yes	No	Yes
	One- or two-tailed P value?	Two-tailed	Two-tailed	Two-tailed
	t, df	t=6.646, df=3	t=1.920, df=3	t=5.291, df=2
	Number of pairs	4	4	3

## Sheet: Figure 5B
Figure 5B Cell apoptosis assay: Annexin V and 7-AAD co-staining 72 hours after BMMC transfection with siRNAs against Regnase genes, percentage of cells in particular apoptotic state is shown
%Cells	siGLO			si-Zc3h12a			si-Zc3h12c			si-Zc3h12a+12c
Live	82.5	90.7	93.3	76.6	75.6	80.8	85	83.1	87.4	77.4	77.4	81.9
Early apoptotic	7.85	5.72	3.34	10.9	18.4	13.9	7	12	7.78	11.4	17.6	13.2
Late apoptotic	9.03	3.14	2.76	12.2	5.14	3.88	7.77	4.23	3.51	10.7	4.5	3.74
	Mean	SD	SEM	Mean	SD	SEM	Mean	SD	SEM	Mean	SD	SEM
Live	88.8333	5.63678	3.2544	77.6667	2.75923	1.59304	85.1667	2.15484	1.2441	78.9	2.59808	1.5
Early apoptotic	5.63667	2.25615	1.30259	14.4	3.77492	2.17945	8.92667	2.69001	1.55308	14.0667	3.18957	1.8415
Late apoptotic	4.97667	3.51543	2.02963	7.07333	4.4843	2.58901	5.17	2.28026	1.31651	6.31333	3.81792	2.20428
Statistic	Multiple unpaired t-test
	P value	Mean of siGLO	Mean of si-Zc3h12a	Difference	SE of difference	t ratio	df
Live	0.036866	88.83	77.67	11.17	3.623	3.082	4
Early apoptotic	0.02602	5.637	14.4	-8.763	2.539	3.451	4
Late apoptotic	0.558559	4.977	7.073	-2.097	3.29	0.6373	4
	P value	Mean of siGLO	Mean of si-Zc3h12c	Difference	SE of difference	t ratio	df
Live	0.351988	88.83	85.17	3.667	3.484	1.052	4
Early apoptotic	0.179894	5.637	8.927	-3.29	2.027	1.623	4
Late apoptotic	0.940143	4.977	5.17	-0.1933	2.419	0.07992	4
	P value	Mean of siGLO	Mean of si-Zc3h12a+12c	Difference	SE of difference	t ratio	df
Live	0.050228	88.83	78.9	9.933	3.583	2.772	4
Early apoptotic	0.020168	5.637	14.07	-8.43	2.256	3.737	4
Late apoptotic	0.678612	4.977	6.313	-1.337	2.996	0.4461	4

## Sheet: Figure 5C
Figure 5C Cell proliferation assay: BrdU staining after BMMC transfection with siRNAs against Regnase genes, percentage of BrdU+ cells is shown
%BrdU+ cells	si-GLO	si-Zc3h12a	si-Zc3h12c	si-Zc3h12a+12c
BMMC 1	43.5	20.7	33.7	19.3
BMMC 2	60.3	35.2	60	46.3
BMMC 3	38.2	18.2	40.1	15.6
BMMC 4	54.1	24.9	55.7	25.8
Mean	49.025	24.75	47.375	26.75
SD	10.0098	7.49511	12.4984	13.6983
SEM	5.00489	3.74755	6.24918	6.84915
Statistic	Paired t-test	si-Zc3h12a	si-Zc3h12c	si-Zc3h12a+12c
		vs.	vs.	vs.
		si-GLO	si-GLO	si-GLO
	P value	0.0011	0.5921	0.0051
	P value summary	**	ns	**
	Significantly different (P < 0.05)?	Yes	No	Yes
	One- or two-tailed P value?	Two-tailed	Two-tailed	Two-tailed
	t, df	t=12.48, df=3	t=0.5978, df=3	t=7.405, df=3
	Number of pairs	4	4	4

## Sheet: Figure 5D
Figure 5D Cell cycle progression assay: BrdU and 7-AAD co-staining after BMMC transfection with siRNAs against Regnase genes, percentage of cells in particular cell cycle phase is shown
%Cells	siGLO			si-Zc3h12a			si-Zc3h12c			si-Zc3h12a+12c
Apoptotic	5.02	3.06	3.92	19	7.57	22.6	5.26	3.5	8.52	5.06	6.33	17.4
G0/G1	32.8	51	41.6	42	65.1	55.1	32.7	50.6	38	46.6	66.3	58.6
S	57.1	35.1	52.8	28.3	16.6	20.4	56.7	36.6	51.5	42.2	14.4	22.2
G2-M	0.91	3.15	0.5	1.7	4.05	0.96	0.98	3.11	0.85	0.74	5.35	1.03
	Mean	SD	SEM	Mean	SD	SEM	Mean	SD	SEM	Mean	SD	SEM
Apoptotic	4	0.982446	0.567215	16.39	7.84757	4.53079	5.76	2.54708	1.47056	9.59667	6.78765	3.91885
G0/G1	41.8	9.10165	5.25484	54.0667	11.5846	6.68838	40.4333	9.19474	5.30859	57.1667	9.92791	5.73188
S	48.3333	11.6603	6.7321	21.7667	5.96853	3.44593	48.2667	10.4328	6.02338	26.2667	14.3392	8.27875
G2-M	1.52	1.42643	0.823549	2.23667	1.61339	0.931492	1.64667	1.26895	0.732628	2.37333	2.58194	1.49069
Statistic	Two-way ANOVA
Dunnett's multiple comparisons test	Mean Diff.	95.00% CI of diff.	Below threshold?	Summary	Adjusted P Value
Apoptotic
siGLO vs. si-Zc3h12a	-12.39	-37.66 to 12.88	No	ns	0.1812
siGLO vs. si-Zc3h12c	-1.76	-10.38 to 6.860	No	ns	0.5769
siGLO vs. si-Zc3h12a+c	-5.597	-30.16 to 18.97	No	ns	0.5188
G0/G1
siGLO vs. si-Zc3h12a	-12.27	-21.63 to -2.908	Yes	*	0.0297
siGLO vs. si-Zc3h12c	1.367	-5.426 to 8.160	No	ns	0.5847
siGLO vs. si-Zc3h12a+c	-15.37	-20.97 to -9.760	Yes	**	0.0069
S
siGLO vs. si-Zc3h12a	26.57	1.305 to 51.83	Yes	*	0.0454
siGLO vs. si-Zc3h12c	0.06667	-4.939 to 5.072	No	ns	0.9995
siGLO vs. si-Zc3h12a+c	22.07	-5.733 to 49.87	No	ns	0.0772
G2-M
siGLO vs. si-Zc3h12a	-0.7167	-1.519 to 0.08517	No	ns	0.0619
siGLO vs. si-Zc3h12c	-0.1267	-0.8308 to 0.5775	No	ns	0.6424
siGLO vs. si-Zc3h12a+c	-0.8533	-5.117 to 3.411	No	ns	0.5875
Test details	Mean 1	Mean 2	Mean Diff.	SE of diff.	N1	N2	q	DF
Apoptotic
siGLO vs. si-Zc3h12a	4	16.39	-12.39	4.167	3	3	2.973	2
siGLO vs. si-Zc3h12c	4	5.76	-1.76	1.421	3	3	1.238	2
siGLO vs. si-Zc3h12a+c	4	9.597	-5.597	4.05	3	3	1.382	2
G0/G1
siGLO vs. si-Zc3h12a	41.8	54.07	-12.27	1.543	3	3	7.949	2
siGLO vs. si-Zc3h12c	41.8	40.43	1.367	1.12	3	3	1.22	2
siGLO vs. si-Zc3h12a+c	41.8	57.17	-15.37	0.9244	3	3	16.62	2
S
siGLO vs. si-Zc3h12a	48.33	21.77	26.57	4.165	3	3	6.378	2
siGLO vs. si-Zc3h12c	48.33	48.27	0.06667	0.8253	3	3	0.08078	2
siGLO vs. si-Zc3h12a+c	48.33	26.27	22.07	4.583	3	3	4.814	2
G2-M
siGLO vs. si-Zc3h12a	1.52	2.237	-0.7167	0.1322	3	3	5.421	2
siGLO vs. si-Zc3h12c	1.52	1.647	-0.1267	0.1161	3	3	1.091	2
siGLO vs. si-Zc3h12a+c	1.52	2.373	-0.8533	0.703	3	3	1.214	2

## Sheet: Figure 5E
Figure 5E Cell viability assay: LIVE/DEAD staining of dead cells in BMMCs transfected with CRISPR-Cas9-gRNA RNPs against Regnase-1 gene, cultured in medium with or without IL-3 for 72-96 h, percentage of dead cells is shown
										Scrambled			Zc3h12a RNP
%Cell death	Scrambled				Zc3h12a RNP					Mean	SD	SEM	Mean	SD	SEM
+IL-3 d3	6.79	7.8	9.4		4.67	10.7	9.8		+IL-3 d3	7.99667	1.31607	0.759832	8.39	3.25289	1.87806
+IL-3 d4	7.34	8.4	5.5	10.8	13.5	15.5	11.5	15.5	+IL-3 d4	8.01	2.21248	1.10624	14	1.91485	0.957427
-IL-3 d3	22.8	47.7	26.3		50.4	61.5	54.2		-IL-3 d3	32.2667	13.4797	7.78253	55.3667	5.64122	3.25696
-IL-3 d4	72.8	71.9	60	73.8	86.1	83.8	79.4	81.1	-IL-3 d4	69.625	6.46342	3.23171	82.6	2.95409	1.47705
Statistic	Multiple paired t-test
	P value	Mean of Scrambled RNP	Mean of Zc3h12a RNP	Difference	SE of difference	t ratio	df
+IL-3 d3	0.811515	7.997	8.39	-0.3933	1.449	0.2714	2
+IL-3 d4	0.001205	8.01	14	-5.99	0.4937	12.13	3
-IL-3 d3	0.038226	32.27	55.37	-23.1	4.651	4.967	2
-IL-3 d4	0.013828	69.63	82.6	-12.98	2.496	5.199	3

## Sheet: Figure 5F
Figure 5F Cell proliferation assay: BrdU staining after BMMC transfection with CRISPR-Cas9-gRNA RNPs against Regnase-1 gene, percentage of BrdU+ cells is shown
%BrdU+ cells	Scrambled RNP	Zc3h12a RNP
BMMC 1	28.1	13
BMMC 2	27.5	13.5
BMMC 3	38.8	19.8
Mean	31.4667	15.4333
SD	6.35793	3.7899
SEM	3.67076	2.1881
Statistic	Paired t-test
	P value	0.0088
	P value summary	**
	Significantly different (P < 0.05)?	Yes
	One- or two-tailed P value?	Two-tailed
	t, df	t=10.57, df=2
	Number of pairs	3
