# Supplementary material for: Crosstalk between Regnase-1 and -3 shapes mast cell survival and cytokine expression
Source: Life Sci Alliance. 2024 Jun 3;7(8):e202402784. doi: 10.26508/lsa.202402784 (PMC11147952; doi:10.26508/lsa.202402784)
Supplement: Supplementary file 13 [file LSA-2024-02784_SdataF6.xlsx]

## Sheet: Figure 6D
Figure 6D Western blot: Regnase-1 expression in WT or Zc3h12afl/fl BMMCs transduced with Cre recombinase-expressing lentivirus (quantification by densitometry, relative signal to B-tubulin and WT control is shown).
			Regnase-1	WT-Cre	Zc3h12afl/fl-Cre
			BMMC 1	1	0.196662
			BMMC 2	1	0.211287
			BMMC 3	1	0.246555
			BMMC 4	1	0.309496
			Mean	1	0.241
			SD	0	0.050237
			SEM	0	0.0251185
			Statistic	Paired t-test
				P value	<0.0001
				P value summary	****
				Significantly different (P < 0.05)?	Yes
				One- or two-tailed P value?	Two-tailed
				t, df	t=30.22, df=3
				Number of pairs	4

## Sheet: Figure 6E
Figure 6E Cell viability assay: LIVE/DEAD staining of dead cells in WT or Zc3h12afl/fl BMMCs transduced with Cre recombinase-expressing lentivirus, cultured in medium with or without IL-3 for 72-96 h, percentage of dead cells is shown
												WT-Cre			Zc3h12afl/fl-Cre
%Cell death	WT-Cre					Zc3h12afl/fl-Cre						Mean	SD	SEM	Mean	SD	SEM
+IL-3 d3	14.5	9.9	11.3	11.8		18.8	13.4	11.8	12.5		+IL-3 d3	11.875	1.92592	0.96296	14.125	3.18473	1.59236
+IL-3 d4	18	10.2	12.2	12.3		17.9	16.1	14.3	20.2		+IL-3 d4	13.175	3.35894	1.67947	17.125	2.5224	1.2612
-IL-3 d3	35.6	47.2	53	44.8	42.6	42.1	45.6	60.3	52.5	53.7	-IL-3 d3	44.64	6.37087	2.84914	50.84	7.14619	3.19587
-IL-3 d4	52.3	53.4	69.6	48.1		60	68.9	76.5	58.9		-IL-3 d4	55.85	9.44687	4.72343	66.075	8.26736	4.13368
Statistic	Multiple paired t-test
	P value	Mean of Log(Zc3h12a WT +Cre)	Mean of Log(Zc3h12a fl/fl +Cre)	Geometric mean of ratios	SEM of log(ratios)	t ratio	df
+IL-3 d3	0.09039	1.07	1.143	0.8472	0.02921	2.466	3
+IL-3 d4	0.105403	1.11	1.23	0.7585	0.0523	2.296	3
-IL-3 d3	0.042726	1.646	1.703	0.8777	0.01933	2.932	4
-IL-3 d4	0.016506	1.743	1.818	0.8417	0.01535	4.874	3

## Sheet: Figure 6F
Figure 6F Cell viability assay: LIVE/DEAD staining of dead cells in WT or Zc3h12afl/fl BMMCs transduced with Cre recombinase-expressing lentivirus, 72 h after UV treatment, percentage of dead cells is shown
%Cell death	WT-Cre	Zc3h12afl/fl-Cre		%Cell death (UV treatment)	WT-Cre	Zc3h12afl/fl-Cre
BMMC 1	9.9	13.4		BMMC 1	51.9	66.1
BMMC 2	11.3	11.8		BMMC 2	35	65
BMMC 3	19.3	18.5		BMMC 3	60.7	65.5
BMMC 4	21.8	26.3		BMMC 4	59.4	67.4
				BMMC 5	66.1	73.1
Mean	15.575	17.5		Mean	54.62	67.42
SD	5.86252	6.52534		SD	12.0825	3.29955
SEM	2.93126	3.26267		SEM	5.40346	1.4756
Statistic	Paired t-test			Statistic	Paired t-test
	P value	0.2195			P value	0.0489
	P value summary	ns			P value summary	*
	Significantly different (P < 0.05)?	No			Significantly different (P < 0.05)?	Yes
	One- or two-tailed P value?	Two-tailed			One- or two-tailed P value?	Two-tailed
	t, df	t=1.548, df=3			t, df	t=2.798, df=4
	Number of pairs	4			Number of pairs	5

## Sheet: Figure 6G
Figure 6G Cell proliferation assay: BrdU staining in WT or Zc3h12afl/fl BMMCs transduced with Cre recombinase-expressing lentivirus, cultured with or without SCF, percentage of BrdU+ cells is shown
%BrdU+ cells	WT-Cre	Zc3h12afl/fl-Cre		%BrdU+ cells (+SCF)	WT-Cre	Zc3h12afl/fl-Cre
BMMC 1	11.9	4.56		BMMC 1
BMMC 2	13.6	9.41		BMMC 2
BMMC 3	20.5	15.2		BMMC 3
BMMC 4	14.5	9.89		BMMC 4	40.8	33.8
BMMC 5	7.44	4.79		BMMC 5	26.7	21.7
BMMC 6	6.29	4.8		BMMC 6	25	19.9
Mean	12.3717	8.10833		Mean	30.8333	25.1333
SD	5.16989	4.23574		SD	8.67314	7.55932
SEM	2.1106	1.72923		SEM	5.00744	4.36438
Statistic	Paired t-test			Statistic	Paired t-test
	P value	0.0038			P value	0.0128
	P value summary	**			P value summary	*
	Significantly different (P < 0.05)?	Yes			Significantly different (P < 0.05)?	Yes
	One- or two-tailed P value?	Two-tailed			One- or two-tailed P value?	Two-tailed
	t, df	t=5.100, df=5			t, df	t=8.761, df=2
	Number of pairs	6			Number of pairs	3
