# Supplementary material for: Crosstalk between Regnase-1 and -3 shapes mast cell survival and cytokine expression
Source: Life Sci Alliance. 2024 Jun 3;7(8):e202402784. doi: 10.26508/lsa.202402784 (PMC11147952; doi:10.26508/lsa.202402784)
Supplement: Supplementary file 14 [file LSA-2024-02784_TableS4.xlsx]

## Sheet: Raw counts
Raw counts of RNA-seq of WT and Regnase-1 knockout BMMCs.
	Scrambled1	Scrambled2	Scrambled3	Scrambled4	Reg1KO1	Reg1KO2	Reg1KO3	Reg1KO4
0610005C13Rik	1	0	2	0	0	1	0	0
0610009B22Rik	157	96	81	95	111	52	112	184
0610009E02Rik	40	24	12	13	42	24	29	31
0610009L18Rik	19	18	6	10	5	15	17	19
0610010F05Rik	1095	1223	922	645	993	841	833	1104
0610010K14Rik	61	47	8	21	47	41	12	33
0610012G03Rik	2273	2405	1265	896	1755	1351	1359	1513
0610030E20Rik	1366	561	723	874	1047	532	537	1312
0610038B21Rik	1	1	0	0	3	2	3	4
0610039K10Rik	20	13	5	10	16	13	14	11
0610040B10Rik	63	51	34	50	38	22	30	57
0610040F04Rik	38	45	89	81	51	75	69	75
0610040J01Rik	1	4	2	0	1	0	0	0
0610043K17Rik	4	3	2	4	2	3	2	2
1110002E22Rik	13	4	34	35	22	31	29	17
1110002L01Rik	207	88	198	227	162	61	167	314
1110004F10Rik	3368	3286	2105	1462	2820	2281	2038	2023
1110006O24Rik	28	22	7	9	24	15	11	12
1110008P14Rik	541	626	413	265	521	396	457	354
1110015O18Rik	1	0	0	0	0	0	0	0
1110017D15Rik	5	5	1	2	8	5	1	9
1110019D14Rik	106	56	145	144	64	45	111	117
1110020A21Rik	36	23	18	13	31	15	22	16
1110028F18Rik	0	3	4	6	3	9	5	14
1110032A03Rik	848	688	523	552	639	537	420	542
1110032F04Rik	0	1	0	1	0	2	0	3
1110038B12Rik	536	462	296	235	416	346	273	239
1110038F14Rik	1109	1072	867	673	987	763	809	884
1110046J04Rik	58	54	57	66	51	63	86	59
1110051M20Rik	262	298	327	294	302	264	301	371
1110057P08Rik	2	0	0	3	1	1	1	2
1110059E24Rik	518	466	421	249	396	292	437	460
1110059G10Rik	836	956	632	537	698	714	515	586
1110065P20Rik	260	318	139	73	209	157	161	144
1190005I06Rik	4	10	0	2	2	2	3	4
1190007I07Rik	106	62	70	59	73	46	116	80
1300002E11Rik	161	114	171	200	132	128	186	178
1300017J02Rik	3	1	18	11	9	11	17	7
1500004A13Rik	14	10	7	24	16	12	10	20
1500009C09Rik	0	1	2	4	0	0	0	3
1500009L16Rik	6	1	20	27	15	30	17	13
1500011B03Rik	708	547	272	187	549	357	327	313
1500012K07Rik	22	12	81	121	65	71	82	52
1500015A07Rik	60	55	33	43	60	26	47	54
1500015L24Rik	4	2	3	1	1	0	0	1
1500026H17Rik	90	57	60	79	58	63	73	98
1520401A03Rik	5	4	2	4	6	3	4	6
1600002D24Rik	0	0	0	1	0	0	0	0
1600010M07Rik	8	0	25	33	5	18	27	4
1600012H06Rik	887	680	458	463	744	531	363	721
1600012P17Rik	16	2	23	15	8	16	9	12
1600014C10Rik	379	265	369	300	359	171	369	480
1600014C23Rik	0	2	0	0	0	0	0	0
1600020E01Rik	240	206	105	203	157	219	183	184
1600023N17Rik	7	13	10	5	11	5	6	19
1700001C19Rik	21	7	22	38	17	16	17	22
1700001G01Rik	12	6	28	55	27	62	28	26
1700001G11Rik	5	6	6	3	3	2	7	3
1700001G17Rik	11	3	27	52	27	22	19	17
1700001J03Rik	16	15	1	7	13	18	7	17
1700001J11Rik	0	0	0	1	0	0	0	0
1700001K19Rik	0	0	1	0	0	0	0	1
1700001K23Rik	15	1	25	21	18	22	22	22
1700001L19Rik	0	0	0	0	1	0	0	0
1700001O22Rik	0	0	3	5	2	4	3	1
1700001P01Rik	12	14	8	4	7	13	17	10
1700003D09Rik	0	0	0	0	0	0	1	0
1700003E16Rik	0	1	4	1	1	0	0	2
1700003F12Rik	61	72	23	46	36	26	31	43
1700003G18Rik	2	0	6	5	2	9	5	8
1700003H04Rik	0	0	0	1	0	1	0	0
1700003L19Rik	0	0	0	2	0	0	0	0
1700003P14Rik	0	0	0	0	0	0	0	0
1700006A11Rik	0	0	0	1	0	0	0	0
1700006F04Rik	0	0	0	0	1	1	0	1
1700006H21Rik	0	0	0	0	0	0	2	0
1700007F19Rik	2	1	16	14	8	11	15	10
1700007J10Rik	0	0	1	0	1	0	0	2
1700007K13Rik	3	2	4	3	0	5	5	0
1700007L15Rik	17	18	20	9	15	12	11	11
1700007P06Rik	0	0	0	0	0	0	2	0
1700008J07Rik	54	58	77	53	53	33	46	48
1700008K24Rik	0	0	0	0	0	0	0	3
1700008O03Rik	1	1	0	2	3	1	1	1
1700008P02Rik	0	0	0	0	0	1	0	0
1700009C05Rik	0	0	0	0	0	0	2	1
1700010B08Rik	0	0	0	0	0	0	0	1
1700010I02Rik	2	0	0	5	3	8	4	2
1700010I14Rik	99	44	83	80	69	48	92	108
1700010J16Rik	1	0	0	1	1	0	0	0
1700010K23Rik	3	0	9	8	6	3	3	5
1700010L04Rik	18	3	42	49	31	51	46	40
1700011B04Rik	0	0	0	1	0	0	0	0
1700011L22Rik	0	0	0	0	0	1	2	1
1700012B07Rik	0	0	0	0	0	0	0	0
1700012B09Rik	2	5	2	4	5	0	7	4
1700012C14Rik	0	0	0	0	0	2	0	0
1700012D01Rik	197	118	147	185	161	72	178	337
1700012D14Rik	34	10	5	17	23	7	4	17
1700012D16Rik	2	23	10	5	8	3	2	8
1700012I11Rik	11	1	32	40	20	30	20	27
1700013D24Rik	0	0	0	0	0	0	0	0
1700013F07Rik	9	4	26	40	28	26	49	28
1700013H16Rik	7	2	1	3	4	4	8	7
1700014D04Rik	2	2	2	5	1	0	8	2
1700016A09Rik	0	6	7	2	8	5	2	3
1700016B01Rik	4	2	4	12	9	12	10	1
1700016D06Rik	3	3	2	1	3	0	1	0
1700016G22Rik	4	6	23	12	5	16	10	7
1700016H13Rik	14	8	42	49	23	40	21	29
1700016K05Rik	29	4	76	51	32	58	48	47
1700016L21Rik	2	1	0	10	1	2	3	1
1700017B05Rik	4766	6173	4016	3639	5177	4082	3291	4527
1700017G19Rik	1	0	2	5	7	1	0	3
1700017J07Rik	0	1	0	0	0	0	0	0
1700017M07Rik	0	0	0	1	0	0	0	0
1700017N19Rik	4	0	32	27	13	22	30	16
1700018A04Rik	32	7	93	93	56	49	134	61
1700018B08Rik	1	2	7	2	3	1	2	1
1700019A02Rik	3	7	9	4	3	3	9	2
1700019D03Rik	15	9	22	18	9	20	18	12
1700019E08Rik	0	0	0	0	0	0	0	0
1700019G24Rik	11	2	8	18	21	21	7	11
1700019J19Rik	0	0	0	0	2	1	1	0
1700019N19Rik	3	0	19	16	5	8	17	17
1700020G17Rik	0	0	1	0	0	0	0	1
1700020L13Rik	4	5	3	4	8	5	4	9
1700020L24Rik	46	29	56	24	33	26	22	28
1700020M21Rik	4	1	3	3	5	2	7	5
1700021N21Rik	2	0	0	0	0	0	0	0
1700022A22Rik	0	0	1	0	0	0	0	0
1700022I11Rik	3	1	3	2	6	3	6	7
1700022N22Rik	0	0	3	6	0	0	3	5
1700023C21Rik	4	1	6	9	4	9	15	10
1700023F02Rik	60	10	105	168	81	96	115	95
1700024B18Rik	0	0	1	1	1	0	0	0
1700025B11Rik	0	0	0	1	0	0	0	0
1700025G04Rik	387	451	488	217	367	294	359	315
1700025M24Rik	10	3	40	24	15	39	34	19
1700025N23Rik	5	3	7	7	8	9	3	4
1700026D11Rik	0	0	2	0	0	1	3	0
1700026F02Rik	0	0	0	0	1	0	0	0
1700026J12Rik	0	0	0	0	1	0	1	1
1700027F09Rik	3	1	14	19	5	5	5	6
1700027H10Rik	2	0	3	1	0	0	1	0
1700027I24Rik	0	0	0	0	0	0	1	0
1700027J07Rik	1	1	12	12	5	14	5	7
1700028E10Rik	43	18	35	26	35	29	28	29
1700028I16Rik	1	0	2	0	3	0	2	0
1700028J19Rik	12	24	6	6	14	10	4	4
1700028K03Rik	2	0	0	2	3	4	0	3
1700028P14Rik	0	0	2	0	0	0	0	0
1700029F12Rik	0	0	0	0	1	0	0	0
1700029H14Rik	35	55	28	33	45	74	30	61
1700029I15Rik	33	92	42	24	55	55	44	50
1700029J03Rik	0	0	0	1	0	0	0	0
1700029J07Rik	67	32	80	120	60	71	86	91
1700029P11Rik	0	0	0	0	0	2	0	0
1700030C10Rik	27	33	47	32	27	31	26	35
1700030C14Rik	0	1	0	0	0	1	0	0
1700030F04Rik	12	4	34	31	10	28	25	18
1700030J22Rik	3	0	4	3	3	3	4	12
1700030K09Rik	87	50	116	114	97	24	91	244
1700030M09Rik	0	0	3	2	0	2	5	2
1700030N03Rik	3	0	4	2	7	4	4	5
1700031A10Rik	0	0	0	2	0	1	0	0
1700031F05Rik	9	2	18	20	14	23	15	12
1700031P21Rik	9	1	11	16	11	14	10	9
1700034E13Rik	0	0	2	0	0	0	0	0
1700034H15Rik	19	17	29	19	26	16	28	8
1700034K08Rik	4	0	8	5	3	1	3	4
1700037C18Rik	68	93	74	50	52	55	64	67
1700037H04Rik	721	800	633	352	776	472	590	645
1700040D17Rik	0	0	0	1	0	0	4	3
1700041M19Rik	0	0	0	3	0	0	0	0
1700042G07Rik	7	2	30	21	9	24	30	9
1700042O10Rik	43	64	46	28	52	65	96	45
1700044C05Rik	1	2	4	3	4	11	3	3
1700045H11Rik	7	0	27	35	14	21	25	16
1700047A11Rik	6	2	6	19	13	19	15	12
1700047E10Rik	5	8	18	17	9	18	12	16
1700047G03Rik	5	5	10	16	15	6	18	10
1700047L14Rik	0	0	0	0	0	2	0	0
1700047M11Rik	25	5	62	52	17	28	37	21
1700048F04Rik	0	0	0	0	0	0	0	0
1700048O20Rik	28	7	8	5	23	5	11	12
1700049E15Rik	8	2	9	15	8	8	13	5
1700052I22Rik	0	0	1	1	0	2	0	1
1700054K19Rik	0	0	0	0	1	0	0	0
1700054M17Rik	1	0	0	2	2	0	0	0
1700055D18Rik	25	12	12	19	22	23	6	23
1700056E22Rik	25	28	12	16	24	4	10	15
1700057G04Rik	0	1	0	0	4	0	1	1
1700060C16Rik	8	2	9	16	17	19	6	11
1700060C20Rik	0	0	0	0	0	1	0	0
1700061F12Rik	1	0	3	5	2	0	1	2
1700061I17Rik	0	0	1	2	0	1	0	0
1700061N14Rik	0	1	0	0	0	0	0	0
1700063A18Rik	0	0	0	1	0	0	0	0
1700063D05Rik	17	2	18	35	16	23	46	26
1700063H04Rik	0	0	0	0	0	1	0	0
1700064J06Rik	0	0	0	0	0	0	0	2
1700064M15Rik	4	0	7	5	6	5	0	4
1700065D16Rik	4	10	3	1	9	1	4	9
1700065J11Rik	0	0	0	1	0	0	0	0
1700065L07Rik	3	1	0	4	3	2	1	0
1700065O20Rik	0	1	4	2	1	6	2	3
1700066B17Rik	4	0	9	8	2	7	9	3
1700066B19Rik	12	10	5	12	6	5	15	14
1700066M21Rik	120	110	88	76	141	70	119	135
1700067G17Rik	5	1	9	17	7	7	8	9
1700067K01Rik	2	7	4	3	13	7	2	4
1700069L16Rik	13	5	21	30	22	25	16	30
1700071M16Rik	12	6	3	2	7	3	2	4
1700074H08Rik	0	0	0	0	0	3	1	0
1700074P13Rik	0	0	2	4	0	2	6	4
1700081H04Rik	0	0	5	6	9	1	1	3
1700084D21Rik	12	4	26	24	19	8	21	14
1700084F23Rik	0	0	4	2	0	0	1	1
1700084J12Rik	9	1	22	17	17	11	21	11
1700086L19Rik	5	3	24	21	5	6	39	15
1700086O06Rik	706	654	502	449	553	384	528	728
1700087M22Rik	0	0	0	2	0	2	1	0
1700088E04Rik	8	9	5	12	5	4	6	7
1700092E19Rik	0	0	0	3	1	0	0	0
1700092M07Rik	3	0	1	0	0	1	0	3
1700093K21Rik	4	6	2	2	4	3	0	4
1700094D03Rik	60	69	5	11	39	36	6	16
1700094J05Rik	0	0	0	1	2	0	1	0
1700095A21Rik	0	0	0	0	0	0	0	0
1700095K22Rik	0	0	2	0	0	0	0	0
1700096K18Rik	125	147	112	73	112	69	86	100
1700097N02Rik	334	356	339	198	347	247	415	331
1700099I09Rik	7	2	23	19	21	27	13	13
1700100I10Rik	24	6	47	61	18	26	54	25
1700101I11Rik	51	41	32	21	31	35	60	26
1700101O22Rik	5	0	6	8	3	7	9	2
1700102H20Rik	20	11	34	10	25	17	10	18
1700102P08Rik	17	25	15	12	15	16	16	25
1700108F19Rik	0	0	0	0	1	0	1	0
1700109G14Rik	1	0	4	3	2	0	3	2
1700109H08Rik	489	677	350	174	424	547	291	355
1700110C19Rik	1	1	2	1	3	2	0	5
1700110I01Rik	0	0	0	1	0	0	0	0
1700110I07Rik	0	0	0	6	4	3	1	2
1700111N16Rik	2	0	0	2	0	2	0	2
1700112H15Rik	25	4	69	109	37	69	64	68
1700112J16Rik	6	2	10	22	2	3	4	6
1700113A16Rik	81	87	88	82	73	48	76	74
1700113H08Rik	49	44	45	49	51	43	34	31
1700116B05Rik	8	2	25	25	19	14	40	14
1700119H24Rik	1	0	0	0	0	0	0	0
1700120C14Rik	26	9	10	10	13	13	9	7
1700120G07Rik	0	0	1	1	0	0	0	0
1700120K04Rik	3	1	0	0	2	0	0	0
1700121L16Rik	0	0	0	1	0	0	0	0
1700121N20Rik	0	0	0	0	0	0	0	0
1700122C19Rik	1	0	6	0	1	2	5	1
1700123J17Rik	1	0	2	0	0	1	2	1
1700123O12Rik	0	0	0	0	0	0	0	1
1700123O20Rik	641	491	424	363	474	306	478	627
1700123O21Rik	0	0	2	0	0	0	0	0
1700124L16Rik	17	34	1	2	18	38	2	9
1700125G22Rik	0	0	0	0	1	0	0	0
1700125H20Rik	0	4	0	0	0	0	1	0
1700126H18Rik	0	0	0	2	0	0	0	0
1700128A07Rik	1	0	6	7	3	2	2	1
1700128F08Rik	0	0	9	2	0	0	0	1
1810006J02Rik	0	0	4	7	2	4	4	5
1810007D17Rik	1	0	1	4	0	0	0	0
1810009A15Rik	34	31	23	27	42	17	34	31
1810010H24Rik	141	96	64	44	68	74	32	34
1810012K16Rik	2	0	3	4	0	0	0	1
1810013D15Rik	3	3	8	12	2	7	8	5
1810013L24Rik	2090	3295	1436	991	1865	2403	1598	1444
1810014B01Rik	55	51	60	44	50	45	79	49
1810018F18Rik	27	1	19	30	16	17	21	8
1810019N24Rik	0	4	2	4	0	5	2	3
1810021B22Rik	63	30	25	41	33	24	28	45
1810024B03Rik	134	133	77	77	99	97	62	61
1810030O07Rik	1144	985	775	616	1079	797	898	1098
1810034E14Rik	33	23	22	17	30	21	23	23
1810037I17Rik	2169	2424	1783	944	1883	1602	2201	1658
1810041H14Rik	3	2	7	2	1	7	2	0
1810044D09Rik	23	20	5	6	18	10	18	16
1810046K07Rik	8	1	25	23	17	18	32	18
1810053B23Rik	2	2	19	24	12	21	14	8
1810055G02Rik	415	565	452	286	416	347	290	337
1810058I24Rik	4394	4374	2948	2509	3532	2706	2919	3301
1810062G17Rik	42	19	32	10	37	24	28	18
1810062O18Rik	7	7	1	1	2	10	9	4
1810063I02Rik	0	1	0	2	3	0	1	3
1810064F22Rik	1	3	7	11	3	15	11	8
1810065E05Rik	4	3	25	17	17	16	10	8
1810073O08Rik	4	12	0	0	4	3	10	0
2010001A14Rik	167	150	151	126	160	131	168	125
2010001M07Rik	0	0	0	0	0	0	0	1
2010009K17Rik	3	3	1	4	2	6	4	1
2010010A06Rik	1	0	0	2	0	0	1	0
2010016I18Rik	5	3	21	14	11	18	17	20
2010106E10Rik	10	2	18	33	11	16	19	12
2010109A12Rik	41	14	55	71	42	66	56	59
2010308F09Rik	0	0	0	1	0	1	0	2
2010310C07Rik	4	10	3	9	5	6	0	3
2010315B03Rik	461	202	158	371	338	196	253	405
2200002D01Rik	8	7	7	7	16	14	21	11
2200002J24Rik	3	1	5	0	1	0	2	1
2210010C04Rik	0	0	0	0	0	0	0	0
2210016F16Rik	1135	1235	1138	707	1121	818	1127	995
2210016L21Rik	1178	749	979	797	978	553	873	995
2210039B01Rik	6	1	6	14	8	3	12	4
2210406O10Rik	10	13	17	48	25	28	18	24
2210408F21Rik	318	208	352	371	309	268	393	324
2210408I21Rik	66	59	75	102	62	103	100	84
2210414B05Rik	1	0	0	0	0	0	0	0
2210416O15Rik	3152	2632	2834	3309	2894	1937	2388	4087
2210418O10Rik	10	6	8	5	14	5	3	7
2210420H20Rik	0	0	0	1	0	0	0	0
2300003K06Rik	0	0	0	1	0	0	0	0
2300009A05Rik	248	247	181	132	170	160	146	165
2310001H17Rik	359	213	264	286	365	239	295	319
2310001K24Rik	0	2	0	0	0	0	0	0
2310002D06Rik	0	0	6	3	2	2	2	3
2310002L09Rik	0	0	0	0	0	0	0	1
2310003N18Rik	0	1	0	0	0	0	0	0
2310005E17Rik	0	0	0	0	0	0	2	0
2310008N11Rik	24	3	82	120	56	74	76	57
2310009B15Rik	106	126	49	39	73	78	71	59
2310010J17Rik	79	90	113	94	68	87	103	58
2310011J03Rik	1182	1108	841	539	1142	697	904	850
2310015D24Rik	1	0	0	4	1	1	0	1
2310016D03Rik	0	0	0	1	0	0	1	0
2310020H05Rik	0	0	0	1	0	0	0	0
2310022A10Rik	606	582	418	352	644	358	458	608
2310022B05Rik	821	853	357	426	608	497	380	431
2310030A07Rik	0	0	0	0	0	1	0	0
2310030G06Rik	0	0	0	0	0	0	0	0
2310033P09Rik	333	288	329	283	284	165	333	265
2310034O05Rik	0	0	0	0	0	0	0	1
2310039H08Rik	306	313	191	104	296	163	202	172
2310039L15Rik	5	0	11	14	13	18	7	9
2310040G24Rik	1	1	6	1	0	1	2	0
2310043M15Rik	26	11	52	77	31	71	71	41
2310057J18Rik	0	0	0	2	0	0	0	0
2310057M21Rik	374	397	301	324	339	357	353	397
2310061I04Rik	705	465	579	376	820	259	401	732
2310065F04Rik	4	1	20	9	8	9	6	7
2310068J16Rik	33	30	14	2	24	15	11	8
2310069B03Rik	20	8	6	11	9	6	6	9
2310069G16Rik	3	4	4	7	5	12	10	5
2410002F23Rik	1909	1888	688	544	1677	1408	768	802
2410003L11Rik	6	15	23	7	7	7	22	9
2410004B18Rik	351	425	243	174	260	243	279	268
2410004P03Rik	1	2	5	8	3	2	12	7
2410006H16Rik	3392	2556	1537	2074	1836	1959	1634	2290
2410017I17Rik	2	2	1	0	1	0	0	0
2410018L13Rik	11	1	23	13	10	17	11	9
2410021H03Rik	1	0	0	3	1	0	1	1
2410022M11Rik	99	57	27	25	76	45	33	55
2410137M14Rik	5	2	11	7	16	5	7	12
2500002B13Rik	57	24	61	103	47	44	62	59
2500004C02Rik	123	75	113	83	90	73	117	84
2510002D24Rik	189	95	165	107	146	65	150	120
2510009E07Rik	337	355	264	233	298	230	180	303
2510039O18Rik	2199	2711	1457	1140	2158	1622	1317	1797
2610001J05Rik	1396	1411	896	575	1193	967	961	972
2610002M06Rik	458	291	444	374	391	233	465	646
2610005L07Rik	175	175	82	70	143	149	70	86
2610008E11Rik	52	71	17	48	39	48	28	36
2610027K06Rik	0	3	0	0	1	0	1	1
2610028E06Rik	2	1	10	6	9	2	3	5
2610028H24Rik	0	1	1	1	0	0	0	0
2610035D17Rik	180	77	230	298	124	70	180	378
2610035F20Rik	0	0	0	0	0	0	0	0
2610042L04Rik	3	0	0	2	2	2	2	1
2610044O15Rik8	274	138	134	144	178	108	130	215
2610203C22Rik	11	7	38	51	21	20	26	34
2610206C17Rik	11	8	21	21	10	9	14	29
2610301B20Rik	417	481	267	315	337	352	321	468
2610306M01Rik	48	34	34	37	37	18	24	41
2610316D01Rik	33	13	110	143	74	87	105	93
2610318N02Rik	339	366	210	85	338	228	268	207
2610507B11Rik	10449	11424	6991	5840	9274	9085	6228	9143
2610528A11Rik	10	3	16	22	19	18	17	5
2610528J11Rik	0	0	0	0	0	0	0	1
2700038G22Rik	75	124	61	20	111	69	48	48
2700046G09Rik	29	49	37	29	25	30	32	34
2700049A03Rik	329	191	420	398	310	178	480	680
2700054A10Rik	0	1	0	0	0	0	0	0
2700062C07Rik	222	259	126	82	207	191	144	152
2700081O15Rik	129	201	153	130	136	202	105	123
2700089I24Rik	0	1	0	3	3	1	7	2
2700097O09Rik	203	52	118	185	146	114	110	163
2700099C18Rik	280	275	263	142	258	213	224	279
2810001G20Rik	79	41	93	100	84	60	80	78
2810004N23Rik	582	483	592	352	497	407	509	529
2810006K23Rik	258	111	434	302	240	82	347	384
2810013P06Rik	442	222	148	238	339	128	214	326
2810021J22Rik	248	228	123	179	247	209	181	244
2810025M15Rik	51	63	29	22	52	44	53	29
2810029C07Rik	14	25	16	17	18	20	18	27
2810032G03Rik	17	5	53	52	26	48	39	29
2810049E08Rik	0	0	0	0	0	0	0	0
2810403D21Rik	127	86	99	155	128	105	122	93
2810404M03Rik	6	0	7	8	8	15	6	4
2810408A11Rik	45	42	28	17	30	23	29	27
2810408I11Rik	31	24	10	6	16	12	32	16
2810414N06Rik	13	7	13	30	24	20	13	20
2810429I04Rik	35	23	87	106	92	98	106	81
2810442N19Rik	2	0	8	9	2	2	2	3
2810454H06Rik	64	23	78	91	63	65	80	51
2810459M11Rik	0	1	4	0	0	0	0	0
2810471M01Rik	6	0	10	24	7	26	1	10
2900005J15Rik	6	5	13	16	13	6	6	17
2900009J06Rik	0	0	3	0	1	2	0	0
2900026A02Rik	258	428	393	266	452	340	303	540
2900040C04Rik	1	0	0	0	0	0	0	0
2900060B14Rik	84	172	78	71	90	156	106	138
2900076A07Rik	266	131	67	84	208	96	62	75
2900079G21Rik	16	10	5	10	21	14	8	15
2900092C05Rik	0	0	1	1	2	1	0	3
2900093K20Rik	28	19	16	11	21	17	13	13
3010001F23Rik	18	4	39	44	24	35	49	26
3010003L21Rik	114	151	38	34	89	80	58	48
3110004A20Rik	2	0	12	8	6	7	6	7
3110006O06Rik	27	22	22	15	22	28	11	10
3110009E18Rik	49	30	99	107	88	68	119	65
3110015C05Rik	0	0	0	0	0	0	0	0
3110040M04Rik	0	0	0	0	1	0	1	1
3110040N11Rik	494	485	323	228	377	327	446	436
3110045C21Rik	75	17	110	142	72	105	146	89
3110056K07Rik	374	212	159	199	268	178	184	203
3110070M22Rik	15	14	0	2	7	9	1	5
3110082I17Rik	941	1169	851	443	822	747	735	655
3110082J24Rik	0	0	1	0	0	0	0	0
3110099E03Rik	0	0	4	1	0	0	0	0
3200001D21Rik	0	1	1	7	3	2	5	4
3300002I08Rik	26	29	13	26	21	15	33	28
3300002P13Rik	0	0	1	0	0	0	0	0
3300005D01Rik	1	0	0	1	0	0	0	1
3425401B19Rik	0	0	1	0	1	1	0	1
3830403N18Rik	5	127	4	7	5	68	2	17
3830406C13Rik	999	1107	890	717	999	744	1018	1114
3830408C21Rik	75	60	89	81	104	64	77	68
3830432H09Rik	0	0	2	5	1	0	1	0
3930402G23Rik	3	4	0	0	1	1	2	1
4430402I18Rik	24	28	14	29	23	42	25	23
4631405J19Rik	0	1	0	0	0	0	0	0
4632404H12Rik	245	137	156	250	224	174	152	242
4632427E13Rik	198	160	85	98	149	120	84	125
4632428C04Rik	17	7	20	27	29	24	11	22
4732414G09Rik	0	0	1	1	0	1	1	0
4732419C18Rik	0	0	1	0	0	1	0	0
4732471J01Rik	60	32	69	64	54	67	68	71
4732490B19Rik	5	10	22	17	6	24	15	15
4732491K20Rik	20	11	20	23	18	17	8	19
4833411C07Rik	0	0	1	2	0	0	0	0
4833412C05Rik	0	0	0	0	0	1	0	0
4833417C18Rik	65	44	61	36	69	45	57	34
4833418N02Rik	152	95	42	100	94	81	63	93
4833419F23Rik	196	305	246	203	190	214	202	168
4833420G17Rik	1572	1532	723	866	1158	1229	613	1195
4833422C13Rik	7	0	23	15	4	10	10	18
4833422M21Rik	26	7	61	72	39	64	47	48
4833427F10Rik	0	4	0	2	0	0	0	0
4833428L15Rik	3	0	0	7	6	8	2	6
4833438C02Rik	607	475	447	379	434	283	337	465
4833439L19Rik	2675	2940	1691	1319	2230	1969	1794	2222
4921504A21Rik	15	2	32	49	18	30	31	43
4921504E06Rik	0	0	0	0	0	0	1	0
4921507G05Rik	3	3	29	32	15	21	24	20
4921507P07Rik	0	0	0	0	0	0	1	0
4921508D12Rik	2	0	1	9	1	0	5	4
4921509C19Rik	0	0	0	1	0	0	0	2
4921509O07Rik	2	0	6	1	1	0	0	2
4921511C10Rik	0	2	0	0	1	0	1	1
4921513I03Rik	8	2	13	10	6	1	6	8
4921515E04Rik	0	0	0	1	0	0	0	1
4921517D22Rik	0	0	0	0	0	0	0	0
4921518K17Rik	0	2	11	20	11	9	6	10
4921524J17Rik	800	1158	786	439	732	713	593	482
4921524L21Rik	0	0	0	3	0	0	1	0
4921525O09Rik	0	0	18	2	6	5	7	3
4921528I07Rik	9	4	5	18	12	13	3	2
4921531C22Rik	135	74	159	157	123	144	111	120
4921531P14Rik	34	8	65	98	44	77	74	53
4921536K21Rik	15	4	14	12	7	12	21	11
4921539E11Rik	1	0	0	0	0	1	0	0
4922502N22Rik	37	12	69	90	40	75	85	50
4930401C15Rik	0	0	0	1	0	0	0	0
4930401G09Rik	6	2	4	14	18	8	7	18
4930401O10Rik	0	0	0	0	0	0	0	2
4930402F06Rik	16	3	19	31	12	29	16	21
4930402F11Rik	0	0	0	1	0	0	0	0
4930402H24Rik	852	577	617	599	674	518	566	919
4930404A05Rik	12	1	8	24	14	13	12	11
4930404I05Rik	3	4	6	1	7	8	0	6
4930404N11Rik	56	97	25	14	76	65	8	31
4930405A21Rik	3	1	4	15	7	11	2	6
4930405D11Rik	20	3	69	34	30	34	33	28
4930405J17Rik	0	1	0	2	0	0	0	0
4930405L22Rik	2	0	4	4	3	6	0	3
4930405O22Rik	2	5	3	1	1	2	2	6
4930406D18Rik	0	0	0	0	0	0	1	0
4930407I10Rik	0	0	0	0	0	1	0	1
4930407I19Rik	20	8	53	96	38	56	60	36
4930412E21Rik	1	0	0	6	4	5	1	4
4930413E15Rik	3	0	1	6	1	7	5	5
4930413F20Rik	0	0	0	0	0	0	0	0
4930414N06Rik	1	0	2	1	0	1	0	1
4930415L06Rik	2	0	0	0	0	0	0	0
4930415O20Rik	0	0	0	0	2	0	0	2
4930417O13Rik	21	8	53	58	44	65	62	36
4930417O22Rik	1	0	0	0	0	1	0	1
4930419G24Rik	1	0	1	1	0	0	0	1
4930423D24Rik	18	3	25	23	16	13	26	17
4930425L21Rik	0	0	0	6	0	9	3	1
4930425O10Rik	5	3	6	16	18	12	10	11
4930426L09Rik	78	55	22	13	54	36	12	35
4930428D20Rik	5	0	4	6	2	3	0	3
4930428E07Rik	15	1	17	33	13	21	18	15
4930428O21Rik	6	4	4	2	2	1	0	2
4930429D17Rik	8	5	19	16	10	19	9	13
4930429F24Rik	0	2	0	5	1	0	3	2
4930429H19Rik	0	0	0	1	0	1	0	1
4930430F08Rik	208	174	309	302	230	112	285	423
4930431F10Rik	1	0	7	1	5	10	19	4
4930431F12Rik	0	0	1	0	0	0	0	0
4930431P03Rik	0	0	1	0	0	0	0	0
4930432J09Rik	0	0	0	0	1	0	0	0
4930432K21Rik	5	9	7	10	4	4	10	9
4930432L08Rik	7	0	17	36	17	14	18	17
4930437M23Rik	0	0	0	0	0	0	0	0
4930438A08Rik	0	0	0	0	1	6	0	3
4930438E09Rik	2	0	2	7	1	1	2	5
4930443O20Rik	2	2	12	18	6	11	14	7
4930444G20Rik	0	0	0	0	0	1	0	0
4930444P10Rik	12	9	22	30	30	40	18	29
4930445N18Rik	1	0	0	0	1	0	0	0
4930447C04Rik	3	1	9	19	13	9	3	6
4930447F24Rik	0	4	2	4	6	6	0	1
4930447J18Rik	0	0	0	1	0	0	0	0
4930447K03Rik	29	15	38	44	19	20	30	54
4930447N08Rik	0	0	2	0	1	1	0	1
4930448C13Rik	0	0	0	0	0	1	0	0
4930448E22Rik	0	1	2	8	4	5	1	10
4930448F12Rik	30	4	72	80	42	71	72	58
4930448H16Rik	0	0	1	3	0	0	1	1
4930448I18Rik	0	0	0	0	0	1	2	3
4930449C09Rik	3	0	4	8	7	3	4	3
4930449E01Rik	1	0	1	4	1	4	1	0
4930451E10Rik	0	0	0	0	0	0	0	0
4930451G09Rik	33	14	57	72	55	57	46	59
4930451I11Rik	0	0	0	0	0	1	0	0
4930452G13Rik	12	1	20	22	10	17	28	20
4930453H23Rik	0	0	0	3	1	2	1	0
4930453L07Rik	1	0	0	0	0	0	0	0
4930453N24Rik	985	1162	709	576	883	786	680	761
4930455B14Rik	7	3	18	21	7	14	18	5
4930455C13Rik	0	1	0	0	3	3	2	1
4930455G09Rik	25	14	18	18	25	16	24	44
4930455J16Rik	17	13	73	50	21	28	33	20
4930456L15Rik	2	0	2	5	3	11	4	2
4930459C07Rik	4	3	0	0	1	0	0	1
4930459L07Rik	0	0	0	0	0	0	0	0
4930463O16Rik	0	0	0	2	0	0	0	1
4930467K11Rik	24	9	50	70	32	51	42	39
4930469K13Rik	2	1	5	5	3	9	6	5
4930470O06Rik	5	0	8	7	6	5	5	4
4930471C04Rik	0	1	2	2	0	2	5	4
4930471E19Rik	0	1	0	0	0	0	0	0
4930471G03Rik	0	0	0	0	0	0	0	0
4930471L23Rik	1	4	2	3	4	1	3	4
4930471M09Rik	29	6	84	80	68	40	73	56
4930473A02Rik	3	1	3	3	4	1	0	0
4930473O22Rik	1	0	1	1	1	0	0	0
4930474G06Rik	5	2	10	10	11	6	8	5
4930474H20Rik	10	0	21	27	11	18	13	17
4930474N05Rik	0	0	0	1	0	0	0	0
4930474N09Rik	13	12	3	0	10	14	3	2
4930477N07Rik	1	2	22	12	6	4	11	8
4930478L05Rik	12	0	33	56	22	47	51	27
4930478P22Rik	19	4	45	54	23	41	35	24
4930479D17Rik	3	0	0	1	0	0	6	0
4930480K15Rik	9	2	16	27	12	17	21	15
4930480M12Rik	0	0	2	3	0	1	3	2
4930481A15Rik	107	72	155	225	115	100	150	122
4930483J18Rik	0	0	0	0	0	0	0	1
4930483K19Rik	0	0	0	2	1	1	0	0
4930483O08Rik	0	0	1	0	1	1	2	0
4930484H19Rik	11	2	25	39	29	24	41	34
4930486F22Rik	4	3	14	10	4	4	9	6
4930486L24Rik	2	0	0	0	0	0	1	3
4930487D11Rik	0	0	4	3	0	1	2	0
4930500F04Rik	0	0	0	0	1	1	2	1
4930500H12Rik	2	0	2	10	3	10	0	2
4930502E09Rik	0	0	0	0	0	1	1	0
4930503B20Rik	398	315	362	398	297	205	276	554
4930503E14Rik	3	1	6	1	0	4	3	2
4930503E24Rik	0	0	2	0	0	0	0	0
4930503F20Rik	0	0	6	5	4	1	0	3
4930503L19Rik	1548	1367	1109	831	1184	1080	1008	1407
4930505A04Rik	2	0	1	0	0	3	0	0
4930505K14Rik	0	0	0	0	0	1	0	0
4930505N22Rik	14	11	23	28	24	36	36	22
4930506C21Rik	3	5	0	2	2	1	3	2
4930507D05Rik	8	12	0	0	3	3	3	1
4930507D10Rik	9	1	23	28	18	34	25	14
4930509E16Rik	43	41	59	46	27	38	30	30
4930509G22Rik	28	9	14	25	17	8	6	33
4930509K18Rik	0	0	0	0	2	0	0	0
4930511A02Rik	0	0	0	0	0	0	0	0
4930511M06Rik	29	8	72	94	52	67	61	61
4930512J16Rik	0	0	0	2	1	1	2	1
4930512M02Rik	1	0	0	0	0	0	0	0
4930513D17Rik	21	13	7	7	6	5	7	11
4930513N10Rik	121	73	107	110	139	114	135	146
4930513O06Rik	0	0	0	1	0	0	0	0
4930515G01Rik	34	26	25	20	28	10	34	32
4930515L19Rik	0	0	0	0	1	0	0	0
4930517E11Rik	3	1	17	7	2	2	10	3
4930517M08Rik	0	0	0	0	0	0	1	0
4930518J21Rik	0	0	0	1	0	0	0	0
4930519D14Rik	0	0	1	0	0	1	2	3
4930519F16Rik	1	0	0	0	0	0	0	0
4930519G04Rik	0	0	0	2	0	2	8	1
4930519H02Rik	4	2	9	21	15	5	12	12
4930519L02Rik	26	41	42	7	66	33	70	33
4930520O04Rik	432	244	287	408	299	280	224	396
4930521E06Rik	6	2	12	20	6	8	9	8
4930521O11Rik	0	0	2	0	0	0	0	0
4930521O17Rik	1	1	1	8	3	3	1	5
4930522H14Rik	0	0	0	4	0	2	0	1
4930522L14Rik	158	131	83	81	83	96	83	102
4930523C07Rik	355	285	311	279	316	215	305	476
4930523O13Rik	21	3	35	37	18	35	22	27
4930524B15Rik	0	0	2	0	0	0	0	0
4930524B17Rik	4	0	10	9	8	5	5	6
4930524C18Rik	9	2	25	50	36	33	28	27
4930524O05Rik	0	0	0	0	1	0	1	0
4930524O08Rik	1	0	3	6	4	7	7	5
4930525G20Rik	1	0	5	4	0	0	0	8
4930527F14Rik	3	11	11	24	8	14	10	15
4930528D03Rik	12	2	18	33	13	22	10	12
4930528G23Rik	10	1	31	45	23	28	34	19
4930529C04Rik	0	0	0	0	0	0	0	1
4930529K09Rik	8	0	14	20	13	18	21	15
4930532I03Rik	22	3	29	55	20	44	39	42
4930532M18Rik	21	6	47	74	41	44	54	42
4930533B01Rik	0	0	3	2	0	1	1	1
4930533N22Rik	20	8	49	63	33	34	47	32
4930533P14Rik	6	2	12	9	3	2	6	6
4930534H03Rik	6	3	10	18	7	4	2	12
4930538E20Rik	5	5	38	51	21	35	42	17
4930539J05Rik	31	39	16	31	43	25	20	31
4930539M17Rik	0	0	0	0	0	0	0	0
4930540M03Rik	1	0	0	0	0	1	0	0
4930542D17Rik	0	0	0	0	0	1	0	0
4930543E12Rik	8	8	24	71	22	36	31	29
4930544D05Rik	1	0	2	2	0	1	1	6
4930544M13Rik	1	0	3	2	1	2	5	2
4930545E07Rik	0	0	0	0	0	0	0	0
4930545H06Rik	0	0	0	0	0	0	0	0
4930545L23Rik	8	2	10	22	10	18	10	5
4930546C10Rik	28	6	60	99	66	52	58	42
4930546K05Rik	0	0	3	1	1	1	0	0
4930547E14Rik	2	0	4	13	7	3	0	0
4930548G14Rik	0	0	0	1	0	1	0	0
4930548H24Rik	2	4	9	7	3	1	5	7
4930548K13Rik	5	0	1	12	2	7	6	2
4930549C15Rik	34	10	79	90	61	93	101	58
4930549G23Rik	1	7	1	5	5	2	1	8
4930550C14Rik	21	17	52	42	33	29	20	27
4930550C17Rik	6	2	7	18	11	23	21	8
4930552N02Rik	0	0	0	0	0	0	0	0
4930553P18Rik	0	0	0	0	0	0	0	0
4930554C24Rik	1	1	0	2	2	1	0	3
4930554G24Rik	0	1	14	13	6	8	3	4
4930554H23Rik	0	0	0	0	0	0	1	1
4930554I06Rik	6	0	14	11	7	1	14	9
4930555B11Rik	4	0	8	6	4	5	6	8
4930555F03Rik	1	2	0	4	0	0	0	1
4930555G21Rik	0	0	0	0	0	0	0	1
4930556C24Rik	0	1	3	0	2	2	0	1
4930556J02Rik	0	0	1	0	0	0	0	0
4930556M19Rik	75	54	114	108	73	69	104	107
4930556N09Rik	6	1	37	34	14	15	14	23
4930556N13Rik	10	3	23	34	16	14	47	13
4930557K07Rik	0	1	0	0	0	1	0	3
4930558G05Rik	0	0	0	1	0	0	0	0
4930558J18Rik	12	19	11	3	13	7	10	17
4930558K02Rik	7	38	11	1	9	32	6	4
4930559C10Rik	4	0	4	4	1	6	6	3
4930562C15Rik	2	1	1	1	0	0	5	0
4930562F07Rik	4	2	17	23	9	8	12	6
4930562F17Rik	13	5	59	44	17	24	39	35
4930563E18Rik	2	1	3	1	1	0	1	3
4930563E22Rik	5	11	8	3	11	5	3	9
4930563F08Rik	0	1	0	4	2	1	1	5
4930563M21Rik	13	4	30	28	17	14	36	13
4930565D16Rik	0	0	0	0	1	0	0	0
4930567H17Rik	0	0	0	0	0	0	0	1
4930567K12Rik	0	0	3	0	5	2	4	2
4930568D16Rik	19	1	33	24	16	27	28	28
4930568E12Rik	0	0	0	0	0	0	3	0
4930568G15Rik	0	0	6	1	1	0	1	0
4930570E03Rik	16	13	33	57	26	42	46	43
4930570G19Rik	31	6	62	39	30	31	64	26
4930572O03Rik	0	0	0	0	0	0	0	0
4930573C08Rik	0	1	0	0	0	0	0	0
4930577N17Rik	38	55	23	30	32	32	38	44
4930578E11Rik	1	0	3	1	2	4	5	2
4930578M01Rik	35	11	43	58	36	34	39	34
4930578N18Rik	0	1	0	0	0	0	0	0
4930579D09Rik	0	2	2	2	0	2	3	2
4930579F01Rik	0	0	0	0	0	1	0	0
4930579G24Rik	130	138	163	76	168	143	262	220
4930579H20Rik	0	0	0	0	1	0	2	0
4930579J19Rik	0	0	0	2	1	0	0	0
4930579K19Rik	20	9	6	6	14	6	9	18
4930579P08Rik	2	1	6	8	5	7	2	6
4930581F22Rik	571	287	361	493	464	305	257	497
4930583K01Rik	1	2	5	0	0	0	0	0
4930584F24Rik	1	0	1	1	1	2	1	0
4930587E11Rik	5	0	8	4	4	1	4	2
4930589L23Rik	5	1	11	19	9	11	20	6
4930590J08Rik	10	38	15	4	10	26	22	14
4930591A17Rik	4	1	17	16	4	8	5	6
4930591E09Rik	0	0	0	0	0	0	0	1
4930592C13Rik	5	1	11	4	4	6	2	4
4930592I03Rik	1	0	0	1	0	3	0	1
4930593A02Rik	7	3	13	3	5	3	8	5
4930593C16Rik	5	2	18	15	10	9	19	16
4930594C11Rik	19	5	50	70	28	23	52	38
4930594M22Rik	9	16	4	4	13	11	4	4
4930594O21Rik	0	0	1	2	0	2	5	0
4930596I21Rik	20	19	10	34	24	23	16	9
4930597A21Rik	1	0	2	1	0	2	0	1
4930598F16Rik	3	2	3	1	0	0	0	1
4930598N05Rik	6	4	13	25	14	19	6	15
4930599N23Rik	12	11	8	7	14	12	5	14
4931400O07Rik	0	0	4	0	0	0	0	0
4931403E22Rik	0	0	0	1	0	1	1	0
4931406B18Rik	13	10	42	18	10	14	43	13
4931406C07Rik	870	444	692	756	656	310	719	1118
4931414P19Rik	84	37	69	95	79	30	77	141
4931419H13Rik	0	0	0	0	1	0	1	0
4931420L22Rik	0	0	0	0	0	0	1	1
4931422A03Rik	0	2	0	3	0	0	1	0
4931428F04Rik	143	92	133	174	153	99	136	170
4931428L18Rik	39	7	46	102	54	70	74	41
4931429L15Rik	0	0	0	0	0	0	0	0
4931429P17Rik	0	0	5	3	0	2	0	4
4931431C16Rik	0	0	3	0	0	0	0	0
4931439C15Rik	0	0	0	0	0	0	0	0
4931440P22Rik	338	340	188	175	236	311	124	184
4932411N23Rik	0	0	0	1	0	0	0	0
4932412D23Rik	15	6	44	59	20	38	43	27
4932413F04Rik	4	0	0	14	4	5	0	3
4932414J04Rik	1	0	5	1	0	3	4	3
4932414N04Rik	1	0	2	0	0	0	2	0
4932415M13Rik	2	1	0	4	0	2	0	2
4932429P05Rik	0	0	0	2	0	0	5	0
4932431P20Rik	0	0	0	1	0	0	0	0
4932435O22Rik	0	0	0	1	0	0	1	0
4932438A13Rik	6133	7455	3952	3906	5003	6847	3570	5860
4932438H23Rik	3133	1484	2792	2098	2464	1007	2582	3100
4932441J04Rik	0	0	0	0	0	0	0	0
4932702P03Rik	1	0	0	0	0	3	0	0
4933400A11Rik	6	1	15	10	5	6	6	3
4933400B14Rik	6	2	18	28	11	19	32	9
4933400C23Rik	0	0	0	2	0	0	0	0
4933401B06Rik	0	0	0	0	0	0	1	0
4933401H06Rik	0	0	9	5	3	1	4	1
4933402C06Rik	5	1	12	16	13	7	14	12
4933402J10Rik	2	0	0	1	0	3	0	1
4933402N03Rik	14	3	17	31	23	13	26	16
4933402N22Rik	0	0	1	0	0	0	0	0
4933404G15Rik	17	0	26	50	27	27	51	21
4933404O12Rik	220	263	222	141	198	190	197	253
4933405D12Rik	20	7	53	71	48	61	55	47
4933405L10Rik	0	0	2	2	0	0	0	2
4933406B17Rik	1	0	9	11	3	14	3	8
4933406C10Rik	29	15	15	32	28	35	20	35
4933406G16Rik	10	2	7	6	3	7	7	2
4933406I18Rik	236	217	94	163	152	195	72	152
4933406J10Rik	0	0	0	2	0	0	3	0
4933406K04Rik	0	0	0	0	0	1	0	0
4933407I05Rik	0	0	0	0	0	0	0	0
4933407K13Rik	167	137	60	60	128	89	63	129
4933407L21Rik	27	31	21	28	20	36	35	16
4933408J17Rik	12	16	21	10	17	15	10	18
4933409F18Rik	10	7	49	45	20	38	27	20
4933409G03Rik	10	0	24	18	18	14	28	21
4933411E08Rik	0	0	0	0	0	0	0	1
4933411G06Rik	0	0	1	1	0	1	0	1
4933411K16Rik	1	0	0	0	1	1	0	3
4933412E12Rik	11	16	10	12	10	7	11	17
4933412O06Rik	0	1	0	0	0	0	0	0
4933413J09Rik	8	8	24	19	12	14	21	23
4933413L06Rik	13	1	15	20	15	12	18	18
4933414I15Rik	0	0	2	3	1	2	3	0
4933416E14Rik	20	5	38	28	19	21	32	19
4933416I08Rik	0	1	0	0	0	0	0	0
4933416M06Rik	0	1	2	3	7	3	5	4
4933416O17Rik	0	0	1	1	0	0	0	0
4933417A18Rik	0	1	0	0	0	0	0	0
4933417D19Rik	0	0	0	0	0	0	0	4
4933417E11Rik	0	0	0	1	0	0	0	0
4933417O13Rik	0	0	0	2	0	0	0	0
4933421I07Rik	0	0	0	0	2	0	0	0
4933421O10Rik	159	93	58	69	95	58	81	100
4933422A05Rik	1	1	1	5	0	1	0	3
4933424G05Rik	4	0	0	0	0	0	0	0
4933424G06Rik	2	10	2	2	5	5	4	1
4933424L21Rik	1	0	3	2	1	0	0	0
4933427D06Rik	14	6	54	43	22	33	26	24
4933427D14Rik	41	17	11	12	27	20	15	25
4933427E11Rik	3	3	0	1	5	0	1	2
4933427E13Rik	0	0	0	5	4	1	1	2
4933428C19Rik	0	0	0	0	0	0	1	0
4933428G20Rik	3	8	17	22	11	13	24	18
4933429O19Rik	0	0	0	3	0	0	0	0
4933430H16Rik	0	0	8	2	2	0	2	1
4933430I17Rik	20	8	52	52	35	29	34	25
4933430M04Rik	35	8	52	79	43	51	61	39
4933430N04Rik	11	1	39	24	22	34	26	16
4933431E20Rik	25	26	54	68	39	46	64	61
4933431G14Rik	4	0	0	5	0	1	1	2
4933432I03Rik	2	1	1	6	1	1	3	3
4933432I09Rik	0	2	0	0	0	5	0	0
4933433G15Rik	2	3	3	4	4	1	8	14
4933433G19Rik	0	0	1	1	0	2	0	0
4933434E20Rik	245	259	136	121	165	198	143	229
4933436H12Rik	11	3	20	26	19	20	19	20
4933438K21Rik	0	0	0	1	0	0	1	0
4933439C10Rik	365	190	152	182	288	180	118	186
4933439K11Rik	47	12	51	70	54	53	51	76
4933440J02Rik	4	1	11	31	16	16	15	14
4933440M02Rik	2	0	2	6	2	7	0	3
5031410I06Rik	0	0	0	0	1	0	0	0
5031425E22Rik	714	491	410	551	629	349	347	522
5031439G07Rik	621	648	335	403	537	506	300	490
5033403F01Rik	9	3	10	3	7	3	2	8
5033404E19Rik	1	0	0	3	0	2	0	1
5033406O09Rik	563	439	374	396	410	251	463	502
5033417F24Rik	4	2	8	9	2	3	8	3
5330411J11Rik	0	0	0	0	0	0	2	0
5330413P13Rik	7	4	8	12	7	1	8	4
5330416C01Rik	8	2	11	7	4	4	14	6
5330434G04Rik	10	3	7	18	3	6	10	4
5330439B14Rik	0	0	0	1	0	0	0	0
5430401F13Rik	0	0	0	1	0	1	0	1
5430402O13Rik	5	5	2	1	7	4	2	0
5430403N17Rik	16	6	26	54	27	31	38	27
5430405H02Rik	81	26	24	45	53	50	31	52
5430416N02Rik	655	974	856	563	576	597	551	691
5430421F17Rik	1	0	1	3	0	0	1	0
5430427M07Rik	3	0	3	13	4	6	4	6
5430431A17Rik	25	4	45	42	30	41	34	27
5430437J10Rik	13	6	7	12	8	4	10	11
5430440P10Rik	0	0	0	0	2	2	0	0
5530400C23Rik	0	0	0	0	0	0	0	0
5530401A14Rik	22	2	37	49	14	32	56	19
5530601H04Rik	910	797	603	572	699	615	519	749
5730403I07Rik	30	20	47	46	35	59	49	32
5730405O15Rik	15	5	10	27	14	6	7	13
5730409E04Rik	395	297	288	291	271	245	285	307
5730412P04Rik	19	0	28	29	25	31	35	17
5730416F02Rik	2	0	0	1	0	0	0	0
5730420D15Rik	59	21	42	63	16	26	31	63
5730435O14Rik	0	0	1	2	1	1	0	1
5730455P16Rik	676	565	288	261	509	455	240	363
5730460C07Rik	363	359	431	689	293	212	448	693
5730488B01Rik	3	1	24	9	12	9	15	9
5730507C01Rik	0	0	1	0	0	1	0	0
5730596B20Rik	0	0	3	0	1	2	1	0
5830408C22Rik	20	17	13	18	17	13	16	11
5830411N06Rik	1	0	4	2	2	0	5	1
5830416I19Rik	41	15	72	68	59	62	87	67
5830418P13Rik	77	55	105	125	106	109	133	137
5830428M24Rik	1	4	2	2	3	1	3	1
5830432E09Rik	81	76	73	88	82	69	96	136
5830444B04Rik	24	34	128	165	73	104	100	133
5830454E08Rik	16	5	21	9	7	5	3	9
5930430L01Rik	13	13	14	12	23	13	15	35
5930438M14Rik	1	0	0	1	1	1	1	1
6030407O03Rik	23	3	64	60	46	66	60	48
6030440G07Rik	7	1	25	10	9	9	22	7
6030442E23Rik	0	0	0	0	0	1	0	0
6030443J06Rik	47	16	91	82	75	58	101	77
6030458C11Rik	800	441	619	535	671	408	618	889
6030466F02Rik	0	2	2	2	2	6	3	1
6030468B19Rik	2	0	5	2	5	4	4	1
6030469F06Rik	0	0	0	3	0	1	1	1
6030498E09Rik	0	0	0	0	0	0	0	0
6230400D17Rik	46	30	19	19	28	34	25	22
6330403K07Rik	0	0	0	0	0	0	0	0
6330409D20Rik	0	1	2	0	0	1	0	0
6330410L21Rik	0	0	0	1	0	0	0	0
6330415B21Rik	0	1	0	1	3	0	0	0
6330415G19Rik	9	3	6	3	6	3	2	2
6330418K02Rik	86	61	118	55	75	42	100	93
6330420H09Rik	6	0	26	17	9	17	12	4
6330549D23Rik	54	23	129	152	89	101	128	98
6430548M08Rik	271	149	215	396	161	118	176	442
6430550D23Rik	34	26	57	62	30	35	58	48
6430553K19Rik	5	3	26	26	17	14	22	21
6430571L13Rik	212	347	116	24	159	201	97	50
6430584L05Rik	33	6	109	92	51	61	59	52
6430628N08Rik	0	2	0	0	0	0	0	2
6430710C18Rik	4	3	7	6	5	10	7	3
6530402F18Rik	1422	1513	1037	1114	1530	1160	1064	1508
6530411M01Rik	9	1	6	17	11	9	18	5
6720468P15Rik	1	2	7	6	3	4	1	0
6720483E21Rik	1	1	4	9	1	4	5	2
6720489N17Rik	104	65	69	41	96	43	62	110
6820408C15Rik	4	5	4	3	3	0	1	10
6820426E19Rik	0	0	4	3	0	2	0	1
6820431F20Rik	272	313	160	83	220	279	152	136
7420426K07Rik	0	0	0	5	0	0	0	1
7420700N18Rik	4	2	9	14	11	10	6	11
7420701I03Rik	3	1	3	12	7	6	3	5
8030423F21Rik	1	0	0	0	0	1	1	1
8030442B05Rik	0	0	0	0	0	0	0	1
8030443G20Rik	0	0	0	0	0	0	0	0
8030455M16Rik	0	0	4	1	2	1	2	1
8030462N17Rik	1150	1117	767	611	893	984	653	919
8030474K03Rik	1	0	7	6	5	8	6	6
8430423G03Rik	16	13	39	40	22	37	27	31
8430426J06Rik	1	4	0	3	0	0	5	2
8430429K09Rik	165	143	203	125	151	113	109	135
8430430B14Rik	0	1	0	2	2	0	0	0
8430436N08Rik	0	0	0	1	0	0	0	0
8430437L04Rik	0	0	0	1	0	1	0	0
9030025P20Rik	26	16	6	11	13	18	18	20
9030204H09Rik	6	0	8	16	3	8	14	8
9030404E10Rik	0	0	2	2	0	0	0	0
9030612E09Rik	0	0	0	0	0	1	0	0
9030624G23Rik	1	3	1	1	3	1	1	3
9030625G05Rik	1	1	0	2	0	3	0	3
9130008F23Rik	172	183	94	145	134	110	76	191
9130015A21Rik	0	0	0	2	0	1	0	0
9130019O22Rik	104	124	30	56	81	88	16	76
9130019P16Rik	9	3	20	19	7	14	18	11
9130023H24Rik	146	112	90	204	130	120	134	263
9130024F11Rik	16	3	43	47	26	30	40	31
9130209A04Rik	0	0	0	1	0	0	0	0
9130213A22Rik	27	12	49	39	38	21	18	48
9130221F21Rik	4	0	10	7	2	0	1	4
9130221H12Rik	203	237	97	99	174	162	84	192
9130227L01Rik	0	0	0	0	1	0	0	2
9130230L23Rik	27	12	112	135	73	83	106	68
9130401M01Rik	293	312	228	150	268	234	218	219
9130409I23Rik	2	0	3	6	6	3	2	4
9230020A06Rik	4	1	31	26	13	13	36	14
9230102K24Rik	12	3	21	29	26	24	27	25
9230102O04Rik	1	2	0	0	2	2	0	1
9230105E05Rik	2	0	0	0	2	2	2	1
9230112D13Rik	0	1	5	6	4	2	2	1
9230112J17Rik	2	4	10	5	7	3	10	13
9230114K14Rik	148	91	164	152	136	114	153	200
9230116L04Rik	26	11	32	57	42	35	29	36
9230116N13Rik	31	28	24	20	22	27	17	20
9330102E08Rik	13	9	13	21	5	3	6	7
9330104G04Rik	25	9	38	52	29	34	29	42
9330117O12Rik	0	0	0	0	0	0	0	1
9330136K24Rik	19	10	5	22	8	13	12	10
9330151L19Rik	99	28	27	23	76	23	19	33
9330158H04Rik	19	11	39	57	28	27	47	34
9330159F19Rik	14	0	18	45	15	25	43	13
9330159M07Rik	41	32	37	49	49	44	36	60
9330162B11Rik	0	0	0	2	0	0	0	0
9330175M20Rik	0	0	2	3	0	4	0	0
9330178D15Rik	12	2	29	34	20	30	40	24
9330179D12Rik	25	30	40	18	27	49	27	23
9330182O14Rik	14	8	18	32	19	24	15	22
9330188P03Rik	10	4	42	59	34	50	30	32
9330199G10Rik	0	0	0	0	0	0	1	0
9430014N10Rik	13	4	21	22	3	6	11	15
9430015G10Rik	317	234	228	208	290	168	274	440
9430037G07Rik	22	8	28	34	21	24	25	39
9430038I01Rik	295	377	202	139	246	262	159	140
9430041J12Rik	11	4	8	20	6	6	11	21
9430060I03Rik	13	5	0	1	3	1	3	10
9430065F17Rik	19	7	33	27	27	25	36	25
9430069I07Rik	0	0	0	0	0	1	0	0
9430078K24Rik	49	13	116	108	73	78	111	84
9530003J23Rik	0	0	0	1	1	0	0	4
9530020I12Rik	1	1	0	0	0	0	0	0
9530026F06Rik	0	0	0	1	0	0	0	2
9530026P05Rik	59	45	96	147	62	90	96	73
9530036O11Rik	0	0	0	1	0	0	0	0
9530051G07Rik	2	3	5	0	0	6	3	1
9530052E02Rik	8	8	9	1	8	6	9	5
9530053A07Rik	4	5	12	12	5	15	15	5
9530057J20Rik	0	0	0	0	0	0	0	0
9530059O14Rik	3	1	25	25	18	10	28	14
9530062K07Rik	16	8	4	11	4	3	5	4
9530068E07Rik	3513	3722	2207	1661	3287	2425	2333	2612
9530077C05Rik	7	0	5	10	4	1	4	6
9530080O11Rik	0	0	0	0	0	0	0	0
9530082P21Rik	18	4	4	5	22	11	6	12
9630001P10Rik	3	0	9	10	5	7	3	5
9630013A20Rik	0	1	10	7	3	5	6	6
9630013K17Rik	0	1	1	0	1	0	0	1
9630015K15Rik	0	0	0	2	0	0	0	0
9630028B13Rik	1	0	1	10	2	0	0	0
9630028H03Rik	0	2	5	8	3	8	1	1
9630028I04Rik	3	1	7	5	3	5	4	1
9830107B12Rik	1	0	3	5	1	3	2	0
9830132P13Rik	17	1	47	36	21	36	50	23
9830166K06Rik	11	2	44	32	17	34	38	27
9930012K11Rik	187	151	47	40	139	151	52	100
9930021J03Rik	1078	1261	966	983	919	864	764	1224
9930104L06Rik	487	371	212	225	379	266	148	339
9930111H07Rik	0	0	0	3	0	2	0	1
9930111J21Rik1	1	0	0	0	0	0	0	0
9930111J21Rik2	20	9	11	17	8	5	12	20
a	119	114	90	68	98	86	69	58
A030001D20Rik	1	0	0	1	2	1	0	0
A130010J15Rik	279	202	302	231	250	152	307	328
A130030D18Rik	0	0	1	0	0	0	0	0
A130077B15Rik	0	2	0	0	0	0	1	0
A1bg	0	0	0	1	0	0	0	0
A1cf	0	0	0	0	0	0	0	2
A230001M10Rik	10	3	20	47	20	26	36	9
A230004M16Rik	1	1	2	8	8	9	4	0
A230020J21Rik	1	0	6	0	1	1	2	2
A230028O05Rik	7	59	3	1	4	78	2	1
A230051N06Rik	16	1	41	61	35	42	31	34
A230057D06Rik	23	7	50	54	24	38	37	39
A230072E10Rik	27	15	44	35	31	17	29	25
A230077H06Rik	14	5	28	41	17	22	26	24
A230083G16Rik	9	19	23	11	11	8	16	5
A230103J11Rik	4	2	6	4	5	3	5	7
A230107N01Rik	0	0	1	2	5	1	0	1
A230108P19Rik	28	5	59	114	70	58	100	71
A26c3	15	5	55	58	24	33	38	51
A2m	2	0	6	7	6	6	6	2
A2ml1	1	1	1	7	1	4	1	6
A330008L17Rik	24	9	40	60	33	33	31	52
A330009N23Rik	16	7	7	5	14	3	17	8
A330015K06Rik	26	13	52	76	45	59	67	45
A330023F24Rik	305	198	151	291	214	196	172	238
A330032B11Rik	1	1	8	7	1	5	1	3
A330033J07Rik	1	0	0	1	0	0	0	0
A330040F15Rik	0	6	0	0	3	2	0	3
A330041J22Rik	1	0	1	2	0	0	2	0
A330048O09Rik	2	2	12	4	1	6	1	4
A330049N07Rik	24	1	54	62	37	38	48	28
A330070K13Rik	1	0	0	1	0	0	0	0
A330074K22Rik	0	4	0	0	0	4	1	1
A330076C08Rik	29	8	65	64	46	55	70	41
A330076H08Rik	2	3	2	13	9	10	10	9
A330102I10Rik	16	0	23	29	14	22	40	19
A3galt2	32	34	39	53	49	52	42	47
A430005L14Rik	838	754	786	444	777	422	725	691
A430033K04Rik	284	199	140	220	255	160	141	215
A430035B10Rik	106	87	44	70	67	58	66	79
A430057M04Rik	45	59	16	21	37	44	26	23
A430078I02Rik	33	10	100	116	58	93	92	77
A430088P11Rik	15	5	68	75	59	63	47	36
A430090L17Rik	12	0	3	16	5	11	4	4
A430093F15Rik	16	5	28	46	27	51	26	32
A430108G06Rik	37	6	71	72	46	44	51	58
A4galt	1171	381	947	1909	1091	342	1018	2989
A4gnt	5	4	28	21	12	10	16	18
A530006G24Rik	5	3	11	10	5	9	13	12
A530010L16Rik	0	0	0	1	0	0	0	0
A530013C23Rik	1	0	2	0	1	1	1	7
A530016L24Rik	22	3	67	48	39	46	44	41
A530021J07Rik	1	1	6	11	3	3	6	7
A530032D15Rik	1	1	0	1	0	0	0	0
A530046M15Rik	1	0	0	2	0	0	0	0
A530053G22Rik	6	2	10	6	7	3	6	6
A530058N18Rik	11	0	26	21	10	17	31	5
A530064D06Rik	8	6	51	40	18	20	61	25
A530065N20Rik	13	5	33	43	28	37	40	24
A530072M11Rik	106	35	157	178	90	102	146	153
A530076I17Rik	7	2	3	9	11	3	8	3
A530088E08Rik	47	24	19	34	47	21	15	45
A630001G21Rik	418	244	252	254	334	248	188	393
A630023A22Rik	0	0	1	0	0	0	0	1
A630023P12Rik	0	0	0	0	0	1	0	0
A630072M18Rik	673	413	242	361	514	364	237	417
A630073D07Rik	1	0	1	4	0	1	0	2
A630076J17Rik	0	0	0	0	0	1	0	0
A630089N07Rik	165	158	298	125	194	122	242	224
A730006G06Rik	7	0	19	28	8	8	12	10
A730008H23Rik	2920	3267	2608	1362	2913	2488	2759	3197
A730013G03Rik	0	0	2	0	0	0	0	0
A730018C14Rik	0	0	1	1	0	0	0	0
A730032A03Rik	1	0	0	0	2	0	0	0
A730036I17Rik	0	0	0	0	0	1	0	0
A730043L09Rik	0	0	0	1	0	0	0	0
A730046J19Rik	10	4	34	35	16	19	38	24
A730056A06Rik	0	0	0	2	0	0	0	0
A730063M14Rik	153	168	119	82	125	134	109	76
A730081D07Rik	13	10	5	9	4	7	11	8
A730082K24Rik	0	0	0	0	0	0	1	1
A830005F24Rik	18	6	28	15	21	2	20	38
A830009L08Rik	1	0	6	9	6	9	2	0
A830011K09Rik	6	0	9	24	12	15	10	9
A830018L16Rik	17	1	15	34	10	16	16	22
A830019P07Rik	0	2	2	0	0	0	0	1
A830035O19Rik	14	11	3	7	13	6	3	5
A830036E02Rik	0	0	2	4	0	3	0	1
A830082N09Rik	23	13	54	65	30	52	28	25
A930001A20Rik	0	0	0	0	0	1	1	0
A930001C03Rik	11	5	4	11	8	11	11	11
A930002C04Rik	6	3	23	33	19	30	19	12
A930003A15Rik	0	0	0	0	0	0	0	0
A930003O13Rik	1	0	2	3	1	2	4	2
A930004D18Rik	1	0	0	9	1	3	5	12
A930005H10Rik	171	144	138	84	155	102	94	89
A930006I01Rik	24	3	63	72	40	46	65	41
A930006K02Rik	6	3	3	7	11	3	2	14
A930007A09Rik	162	126	189	230	217	164	153	296
A930007I19Rik	38	16	36	62	56	53	50	45
A930011G23Rik	42	24	154	170	116	126	176	91
A930012L18Rik	15	2	29	43	15	19	37	19
A930016O22Rik	22	9	15	17	14	5	8	20
A930017K11Rik	1	0	0	0	0	3	0	0
A930018P22Rik	3	2	0	0	0	0	0	0
A930019D19Rik	26	9	54	69	41	52	35	42
A930024E05Rik	45	20	44	48	37	27	35	47
A930027H12Rik	3	0	11	10	4	9	5	5
A930031H19Rik	5	0	2	4	7	2	9	7
A930033H14Rik	30	3	6	14	17	12	4	14
A930037H05Rik	61	25	108	129	85	88	116	100
A930041C12Rik	2	3	7	8	3	3	5	5
AA386476	11	13	5	7	12	8	2	13
AA387883	25	7	101	140	44	68	84	61
AA413626	8	5	0	2	10	4	1	6
AA414768	19	46	6	1	18	32	23	14
AA465934	37	25	15	13	31	31	32	16
AA467197	0	3	0	1	4	0	1	7
AA536875	9	1	7	13	2	9	6	2
AA543401	0	1	0	0	0	0	0	0
AA792892	1	0	1	0	0	2	3	2
AA986860	50	45	23	25	23	42	14	30
Aaas	1511	1671	1255	775	1560	1243	1594	1577
Aacs	3702	2233	1571	1669	2794	1404	1686	3017
Aadac	3	1	5	11	10	13	2	6
Aadacl2	0	0	3	0	1	1	1	2
Aadacl2fm1	7	5	12	19	9	12	17	7
Aadacl4fm1	0	0	0	0	0	0	0	0
Aadacl4fm2	0	0	0	0	0	0	2	0
AAdacl4fm3	0	0	0	4	1	2	0	2
Aadacl4fm4	0	0	1	4	1	1	2	1
Aadacl4fm5	2	2	13	2	2	5	2	2
Aadat	7	2	10	4	2	4	5	4
Aagab	960	959	566	460	685	771	562	704
Aak1	2040	1870	1950	1833	2035	1454	1428	2661
Aamdc	257	224	250	208	220	270	258	215
Aamp	3963	3113	3297	2249	3386	1880	2407	2915
Aanat	0	0	1	0	0	0	2	3
Aar2	556	727	220	211	490	478	285	378
Aard	3	0	2	4	3	1	3	5
Aars	5078	5765	5829	2175	5257	4236	4790	4336
Aars2	408	298	275	230	386	192	228	342
Aarsd1	58	57	27	20	38	27	29	34
Aasdh	252	106	263	410	216	189	280	374
Aasdhppt	600	553	318	289	502	399	430	483
Aass	1	0	0	2	0	3	2	0
Aatf	1511	1740	1251	652	1405	1104	1043	1081
Aatk	331	258	251	409	367	159	236	574
AB124611	147	96	64	81	55	87	84	74
Abat	196	396	222	188	217	316	236	302
Abca1	118	120	166	248	66	102	95	169
Abca12	12	1	29	34	16	13	28	25
Abca13	51	48	128	133	83	102	100	101
Abca14	15	5	44	47	32	47	29	35
Abca15	16	2	41	75	32	41	44	41
Abca16	1	0	4	7	3	5	2	2
Abca17	1	0	7	1	0	2	4	5
Abca2	2910	3420	2248	2010	3235	2581	2117	3980
Abca3	4	2	2	10	3	1	1	4
Abca4	0	0	3	0	0	1	1	0
Abca5	78	66	48	67	56	57	54	77
Abca6	17	8	50	59	42	39	32	30
Abca7	2668	3081	1624	1480	3073	2568	1496	3361
Abca8a	16	6	53	86	46	60	53	47
Abca8b	3	6	16	10	6	9	3	4
Abca9	19	2	31	41	21	21	25	22
Abcb10	958	687	412	451	728	573	621	781
Abcb11	11	3	29	39	20	15	32	13
Abcb1a	240	373	220	163	230	302	214	315
Abcb1b	2791	3012	2507	2370	2645	2309	2447	3750
Abcb4	31	25	55	76	42	73	57	51
Abcb5	0	0	12	4	6	4	9	6
Abcb6	94	118	83	33	126	78	72	77
Abcb7	920	909	740	536	767	643	725	940
Abcb8	755	576	413	322	644	392	464	589
Abcb9	135	130	77	87	140	84	100	135
Abcc1	6771	7146	4068	2857	6554	5805	4770	5962
Abcc10	307	231	180	257	219	185	156	322
Abcc12	2	2	2	2	0	1	0	0
Abcc2	1	4	12	10	11	5	12	8
Abcc3	146	192	218	231	206	279	234	259
Abcc4	567	754	691	435	752	672	624	748
Abcc5	816	908	536	546	762	785	531	815
Abcc6	0	0	0	0	0	1	0	1
Abcc8	3	0	4	12	1	0	4	2
Abcc9	9	2	13	13	13	10	14	10
Abcd1	605	365	478	552	725	311	500	900
Abcd2	10	4	15	22	15	16	12	21
Abcd3	527	426	433	323	485	369	413	593
Abcd4	243	161	152	205	196	196	205	247
Abce1	5953	7973	4404	2488	5392	5535	4697	4918
Abcf1	6609	6281	6648	3866	6297	4265	4301	5075
Abcf2	2316	2529	1815	1029	2152	1740	2056	1984
Abcf3	1143	677	865	838	901	513	836	1249
Abcg1	2193	1805	877	1677	860	1098	490	1905
Abcg2	153	169	97	96	188	191	151	106
Abcg3	24	14	13	20	30	19	26	46
Abcg4	1	6	2	2	2	0	1	1
Abcg5	14	3	16	23	10	12	17	12
Abcg8	1	0	0	3	0	1	1	3
Abhd1	64	48	24	46	60	28	36	45
Abhd10	306	329	151	142	246	254	199	233
Abhd11	711	671	399	322	661	452	457	480
Abhd12	1485	1667	1087	715	1437	1097	1082	1181
Abhd12b	5	1	10	18	1	5	15	3
Abhd13	1093	1485	527	493	866	1083	603	860
Abhd14a	842	748	653	474	832	609	695	663
Abhd14b	693	631	490	383	581	352	449	474
Abhd15	1358	803	414	641	969	670	485	1029
Abhd16a	2853	3040	2153	1414	2668	2035	1962	2451
Abhd17a	1554	1451	718	574	1373	838	997	1110
Abhd17b	2436	3062	1238	897	1642	2226	1290	1464
Abhd17c	507	579	265	252	429	512	291	362
Abhd18	634	375	324	579	423	330	217	447
Abhd2	6585	7409	4863	4830	5959	5618	4495	7339
Abhd3	6	8	6	4	4	11	5	1
Abhd4	2557	2154	1404	1414	2106	1386	1625	2156
Abhd5	679	718	429	399	533	531	506	517
Abhd6	12	16	15	29	22	19	29	20
Abhd8	1178	1412	985	895	1080	859	859	1274
Abi1	3922	4471	3418	2618	3294	3034	2459	3343
Abi2	1414	2042	728	423	1415	1596	556	736
Abi3	3729	2578	2284	2279	4552	2525	2599	3994
Abi3bp	69	21	146	135	103	122	142	112
Abitram	707	663	597	424	652	450	583	703
Abl1	2643	2782	2000	1943	2781	2002	1791	2932
Abl2	1263	1970	770	705	1302	1569	753	1264
Ablim1	151	64	150	163	142	147	117	119
Ablim2	5	1	15	28	14	16	13	11
Abo	1	1	1	0	3	0	0	0
Abr	7459	8781	5098	5438	7009	6697	4481	8281
Abra	4	0	13	14	8	10	12	3
Abracl	3746	3761	3238	1731	3232	2369	2982	2609
Abraxas1	196	141	140	90	153	113	126	174
Abraxas2	1497	1999	944	858	1356	1406	942	1577
Abt1	675	1025	755	475	603	659	810	706
Abtb1	1938	1374	695	771	1405	1136	715	1007
Abtb2	0	2	0	0	1	0	0	0
Acaa1a	994	998	680	545	773	721	785	857
Acaa1b	5	2	7	8	5	1	4	3
Acaa2	449	567	378	299	458	391	395	429
Acaca	2343	1927	1379	1183	1954	1432	1200	1833
Acacb	8	25	8	8	19	12	10	19
Acad10	118	81	97	148	84	109	100	134
Acad11	718	697	753	836	574	599	797	1032
Acad12	252	132	138	176	217	131	170	304
Acad8	213	173	126	84	163	141	130	132
Acad9	789	897	510	370	711	704	540	659
Acadl	4353	4448	4095	2362	4458	2994	3994	3612
Acadm	2546	2321	1869	1621	2342	1561	1583	2342
Acads	1265	978	597	500	1121	650	852	1022
Acadsb	1142	917	827	818	964	760	874	1058
Acadvl	1593	1802	1323	859	1533	1303	1455	1465
Acan	2	0	2	0	0	1	2	0
Acap1	5024	3870	3168	2967	4365	2819	3310	4975
Acap2	2475	2454	1726	1707	2028	1894	1612	2604
Acap3	1020	1028	806	556	1028	762	711	1126
Acat1	3645	3406	3173	2013	3153	2112	3126	3275
Acat2	370	150	192	288	269	128	204	378
Acat3	7	12	4	10	6	10	4	0
Acbd3	2244	3286	2007	1452	2021	2251	1671	2088
Acbd4	231	166	123	151	204	94	134	210
Acbd5	881	1215	851	717	783	911	657	1009
Acbd6	1157	1279	979	635	976	729	819	830
Acbd7	4	0	0	0	0	0	1	1
Accs	322	302	214	210	295	271	239	261
Accsl	2	1	0	0	2	0	0	0
Acd	1535	1505	1030	704	1328	859	967	1072
Ace2	8	2	13	12	12	13	25	4
Ace3	4	1	11	16	12	10	18	7
Acer1	0	0	0	1	0	0	0	0
Acer2	217	122	111	219	113	158	120	71
Acer3	1292	1648	1097	1238	1297	1200	1431	1847
Ache	0	5	6	0	2	1	0	0
Acin1	8469	9864	8377	5955	8543	7270	6084	8432
Ackr1	776	517	365	483	590	401	457	885
Ackr2	0	0	0	1	0	0	0	1
Ackr3	0	0	0	0	0	2	2	0
Ackr4	0	0	0	1	0	0	0	2
Acly	8090	6959	4894	4225	6720	5105	4667	6829
Acmsd	8	3	9	10	6	7	3	8
Acnat1	12	3	43	31	17	18	30	16
Acnat2	13	2	17	29	12	23	41	17
Aco1	1514	1200	997	797	1190	785	836	1398
Aco2	12503	12562	8653	5386	10176	8574	8675	9213
Acod1	0	0	0	7	2	3	0	0
Acot1	37	7	38	48	33	44	87	20
Acot10	1	0	0	1	3	1	0	1
Acot11	1046	374	588	701	824	328	535	1095
Acot12	0	0	0	0	0	0	0	0
Acot13	356	404	468	300	335	259	479	469
Acot2	284	329	213	160	317	224	207	218
Acot3	4	2	8	19	12	17	9	19
Acot4	55	38	89	74	70	81	79	59
Acot5	0	0	5	0	0	0	1	0
Acot6	111	69	74	90	97	77	74	129
Acot7	3233	3925	3173	1425	3534	2702	3138	2765
Acot8	357	325	225	205	356	189	234	332
Acot9	1115	1221	725	515	908	885	741	748
Acox1	1521	1096	1071	1173	1350	830	1012	1716
Acox2	0	0	2	0	1	0	0	0
Acox3	1150	703	566	751	949	535	541	1166
Acoxl	6	3	10	18	13	7	22	12
Acp1	1234	1316	705	462	1104	917	982	801
Acp2	1364	1204	806	815	1191	994	1020	1134
Acp4	0	0	0	0	2	0	0	0
Acp5	7	13	0	2	15	9	11	6
Acp6	432	307	342	351	357	204	295	480
Acp7	0	0	1	1	0	0	2	0
Acpp	43	9	77	120	46	79	126	44
Acr	4	7	0	0	6	11	0	3
Acrbp	17	32	14	21	24	28	13	39
Acrv1	0	0	0	0	0	1	0	0
Acsbg1	1399	1061	1049	966	1128	744	918	1245
Acsbg2	1	2	5	2	2	1	2	1
Acsbg3	9	11	18	13	22	14	16	12
Acsf2	621	485	565	344	631	334	447	662
Acsf3	273	225	222	256	303	221	270	366
Acsl1	596	1062	385	288	608	855	396	298
Acsl3	514	249	583	564	341	150	317	656
Acsl4	5073	6505	3818	2889	3725	5251	2946	3914
Acsl5	6831	7346	5625	2921	6939	5210	6040	6351
Acsl6	25	7	69	105	40	65	81	46
Acsm1	9	6	31	36	26	29	31	18
Acsm2	0	0	0	0	0	0	0	1
Acsm3	0	0	1	1	1	0	0	0
Acsm4	0	0	4	1	0	0	0	0
Acsm5	7	3	26	13	8	9	10	6
Acss1	3462	1919	2145	1974	2787	1343	1654	2826
Acss2	4616	3899	4084	2826	4881	3090	4684	5666
Acss2os	4	0	1	0	4	4	0	9
Acss3	1	3	3	7	2	8	8	2
Acta1	2	11	2	0	2	4	1	2
Acta2	0	2	0	6	3	1	0	2
Actb	265453	308542	216889	141225	291131	218413	248366	245715
Actb-ps1	0	2	2	3	1	1	4	2
Actc1	16	12	26	35	19	26	24	29
Acte1	11	4	33	53	37	46	41	23
Actg-ps1	8	11	7	7	22	7	22	18
Actg1	17530	23421	28775	14800	20593	17337	29388	26390
Actg2	0	2	0	0	0	0	0	2
Actl10	3	3	1	2	5	2	4	2
Actl6a	2211	2811	1326	684	2117	2038	1597	1521
Actl6b	20	2	52	54	40	49	46	33
Actl7b	7	35	9	5	10	29	9	6
Actl9	1	1	0	0	0	0	0	1
Actn1	245	313	273	193	195	260	196	210
Actn2	1	0	3	3	2	0	1	5
Actn3	26	68	49	10	40	46	17	24
Actn4	5343	6344	5271	3043	5983	4368	4470	5297
Actr10	1278	1457	744	532	1099	1054	986	975
Actr1a	4837	5001	2738	2198	4147	3236	3332	3806
Actr1b	3123	3361	1767	1283	2955	2249	1604	2159
Actr2	14390	14475	7685	5612	11813	11347	8787	10991
Actr3	5825	6801	5525	3096	5896	4930	5295	5004
Actr3-ps	4	4	3	1	1	3	2	4
Actr3b	397	286	165	191	219	161	129	218
Actr5	526	425	274	284	475	345	317	363
Actr6	194	149	139	160	185	133	206	261
Actr8	749	569	512	601	661	454	516	763
Actrt3	0	0	0	1	1	0	3	1
Acvr1	272	275	305	247	300	224	232	442
Acvr1b	252	179	238	356	266	168	200	555
Acvr1c	16	5	28	32	26	27	39	33
Acvr2a	132	133	107	121	101	178	141	101
Acvr2b	27	9	37	83	26	26	67	65
Acvrl1	2	0	0	4	4	0	1	1
Acy1	193	202	128	77	154	157	164	164
Acy3	7	0	2	1	4	1	1	1
Acyp1	322	447	428	243	265	256	422	350
Acyp2	50	91	62	19	58	51	39	36
Ada	599	571	468	250	540	392	482	456
Adad1	29	0	34	45	23	20	30	30
Adal	387	282	275	204	304	208	249	326
Adam10	6041	5380	4682	3436	5593	4001	4378	5947
Adam11	0	0	0	0	3	3	3	3
Adam12	4	3	10	10	12	9	14	15
Adam15	291	393	372	228	373	311	304	452
Adam17	2009	1736	1970	1825	1932	1455	1754	2671
Adam18	1	0	0	1	2	5	0	2
Adam19	24	12	70	68	44	43	53	35
Adam1a	32	70	18	18	39	49	21	33
Adam1b	1	0	1	1	1	0	0	3
Adam2	5	1	9	16	14	6	8	8
Adam21	0	1	0	0	0	2	0	1
Adam22	63	26	156	170	107	130	140	98
Adam23	53	23	153	162	102	143	142	111
Adam25	1	0	1	0	0	4	0	2
Adam28	21	10	64	55	28	46	42	27
Adam29	6	0	0	10	2	4	7	1
Adam3	55	8	91	77	55	81	79	60
Adam30	5	15	31	24	7	15	29	28
Adam32	25	8	28	44	28	48	40	26
Adam33	0	6	5	6	0	2	4	3
Adam39	0	0	0	0	0	0	0	0
Adam4	18	16	11	16	8	4	4	17
Adam5	9	7	32	34	22	28	12	10
Adam6b	7	2	9	23	7	20	22	11
Adam7	1	0	4	5	2	2	2	1
Adam8	343	687	573	354	658	748	802	773
Adam9	1702	1643	1393	1075	1637	1092	1225	1766
Adamdec1	1	0	0	4	0	2	0	1
Adamts1	32	96	99	93	34	100	86	123
Adamts10	1375	914	829	903	1333	848	741	1451
Adamts12	1	0	0	2	0	0	2	1
Adamts13	2	1	1	3	1	0	3	1
Adamts14	1	1	0	0	0	0	0	0
Adamts15	77	171	63	43	72	121	46	59
Adamts16	4	3	14	6	9	9	3	5
Adamts17	20	23	80	44	37	35	40	61
Adamts18	12	2	29	63	26	43	32	32
Adamts19	10	11	27	31	21	28	16	29
Adamts2	10	4	19	28	21	26	27	23
Adamts20	594	1267	224	222	510	1112	236	279
Adamts3	76	75	61	71	86	64	72	55
Adamts4	2	0	12	19	12	11	5	5
Adamts5	121	142	149	150	166	136	153	205
Adamts6	1082	1146	516	603	779	913	525	939
Adamts7	10	4	33	34	22	23	15	15
Adamts8	0	0	0	2	0	1	0	0
Adamts9	145	94	210	238	111	129	159	190
Adamtsl1	526	425	241	306	367	258	157	219
Adamtsl2	29	36	17	70	34	21	40	66
Adamtsl3	3520	5081	2802	2344	3204	4754	2009	3571
Adamtsl4	261	317	308	307	231	286	247	419
Adamtsl5	1	0	1	1	3	3	0	2
Adap1	180	220	171	58	235	140	154	195
Adap2	16	0	23	29	7	7	21	25
Adar	1126	1196	625	654	1026	1069	676	1213
Adarb1	30	14	47	81	55	62	64	60
Adarb2	5	3	10	14	7	10	8	11
Adat1	69	37	54	55	66	21	50	66
Adat2	159	223	57	38	134	182	84	68
Adat3	0	1	1	3	0	1	2	8
Adck1	460	336	294	218	431	245	327	407
Adck2	372	176	259	213	320	146	250	444
Adck5	1221	709	638	683	995	610	760	1123
Adcy1	0	0	0	1	0	0	1	0
Adcy10	3	1	9	18	4	3	6	6
Adcy2	11	7	21	42	14	13	30	14
Adcy3	16	17	5	6	10	19	13	7
Adcy4	3	4	1	1	2	4	5	2
Adcy5	0	0	0	0	1	0	2	0
Adcy6	65	71	62	63	79	55	47	95
Adcy7	7822	4001	2245	2494	5582	3450	2117	3899
Adcy8	12	0	16	18	8	18	27	13
Adcy9	2	7	9	6	8	6	1	13
Adcyap1	1	6	10	19	0	6	9	6
Adcyap1r1	1	0	0	2	0	0	0	0
Add1	5473	4213	4476	3576	4970	3107	3995	5427
Add2	51	11	67	104	45	74	78	62
Add3	1075	586	784	575	959	437	680	878
Adgb	72	44	62	83	67	84	83	81
Adgra1	11	14	14	21	23	21	28	18
Adgra2	2	1	9	9	2	2	4	6
Adgra3	447	622	577	363	453	482	520	585
Adgrb1	1	0	3	2	1	1	0	0
Adgrb2	2	0	8	14	4	6	1	3
Adgrb3	51	16	109	144	91	109	119	71
Adgrd1	3	5	5	2	2	14	10	3
Adgre1	111	56	72	87	67	75	82	102
Adgre4	6	0	17	11	3	9	2	8
Adgre5	19176	14382	12390	13891	15034	10651	11974	20395
Adgrf1	6	0	13	17	14	10	9	9
Adgrf2	8	4	23	36	30	32	22	31
Adgrf3	0	0	0	0	1	0	0	0
Adgrf4	1	0	3	4	6	8	1	2
Adgrf5	2	0	12	15	6	10	8	3
Adgrg1	1121	1034	1138	1129	2023	815	1186	1759
Adgrg2	6	0	12	9	8	2	9	1
Adgrg3	9872	10804	5506	3554	9212	9232	6187	7265
Adgrg4	16	13	56	89	55	63	83	59
Adgrg5	0	0	0	0	3	0	0	0
Adgrg6	93	139	88	74	101	97	108	116
Adgrg7	1378	1108	1308	897	1112	723	1449	1488
Adgrl1	7059	8350	5581	5872	7195	5996	4200	8559
Adgrl2	29	25	89	112	60	47	83	48
Adgrl3	103	21	214	252	133	174	175	144
Adgrl4	1	1	0	0	0	0	2	0
Adgrv1	65	12	132	196	119	133	125	127
Adh4	8	1	18	23	13	17	10	9
Adh5	1794	1842	1048	816	1457	1283	1369	1451
Adh6-ps1	1	0	4	8	1	2	5	5
Adh6a	10	3	42	29	25	21	36	17
Adh6b	2	1	8	12	2	7	14	7
Adh7	0	0	0	1	0	0	0	0
Adhfe1	33	23	69	58	58	54	70	40
Adi1	1268	913	1123	1194	1128	570	1040	1572
Adig	0	0	2	1	0	0	1	4
Adipor1	6655	7622	3901	2950	5206	4901	4260	4663
Adipor2	6061	4505	3591	3709	5197	2957	4073	5520
Adk	6034	5888	4698	3633	4672	4050	4299	5406
Adm	7	1	9	2	6	11	12	9
Adnp	204	299	195	184	175	258	139	353
Adnp2	262	166	248	366	223	147	306	695
Ado	792	860	493	397	712	681	465	632
Adora1	0	0	2	1	0	0	2	1
Adora2a	1362	1544	2534	2018	849	1159	1592	2073
Adora2b	1487	2668	2014	1581	922	1855	1729	1784
Adora3	7157	13211	13759	7641	6934	8438	10871	11698
Adpgk	825	664	530	329	704	544	541	596
Adprh	956	915	663	466	842	604	812	880
Adprhl1	7	2	8	11	3	3	1	4
Adprhl2	897	690	523	345	778	480	473	610
Adprm	340	304	232	237	275	244	200	337
Adra1a	22	4	64	48	40	39	40	28
Adra2a	262	291	50	80	126	198	30	50
Adra2b	42	5	131	90	46	59	66	52
Adra2c	0	2	0	0	1	0	0	0
Adrb1	9	5	30	31	7	32	26	18
Adrb2	5	1	19	13	12	13	15	9
Adrb3	12	3	23	16	15	24	22	12
Adrm1	2502	2377	1591	1006	2454	1451	1572	1511
Adsl	1246	1226	938	521	1267	978	1193	1097
Adss	1952	2338	1375	811	1707	1729	1268	1378
Adssl1	87	70	83	49	96	63	85	89
Adtrp	1	0	0	0	0	0	0	0
Aebp1	3	0	14	19	20	21	10	12
Aebp2	2315	3018	1965	1547	2317	2027	1775	2166
Aen	1618	2016	1237	691	1675	1468	1038	1131
AF067061	1	0	0	0	0	0	0	0
AF366264	36	3	63	64	46	64	89	55
Afap1	47	19	95	101	69	71	114	60
Afap1l1	2	1	2	4	2	4	3	1
Afap1l2	11	23	32	28	12	44	25	12
Afdn	620	981	530	426	501	834	449	615
Aff1	2345	4470	2094	1928	2477	3542	1714	2674
Aff2	0	0	0	5	3	0	4	0
Aff3	36	10	76	111	67	80	118	68
Aff4	13222	16535	10378	10267	11034	13524	8739	12487
Afg1l	146	71	212	211	167	92	190	277
Afg3l1	1472	1600	1031	674	1522	1033	1044	1240
Afg3l2	1881	1767	1286	850	1680	1308	1096	1325
Afm	1	0	3	0	0	3	3	2
Afmid	100	143	94	48	108	113	73	106
Afp	1	0	15	11	10	10	11	10
Aftph	4196	4215	2736	2174	3382	3042	2534	3381
Aga	1316	1679	1266	740	1316	1046	1032	1064
Agap1	552	805	747	684	617	676	585	1012
Agap2	2262	1748	1639	1783	2082	1234	1383	2527
Agap3	1389	1472	1126	872	1352	949	912	1171
Agbl1	8	2	9	32	6	15	12	14
Agbl2	16	15	36	43	24	31	45	27
Agbl3	112	80	90	81	82	55	96	112
Agbl4	30	10	87	88	48	60	78	67
Agbl5	267	336	280	290	294	230	290	486
Ager	139	81	22	18	91	80	18	27
Agfg1	1589	1544	1004	870	1472	1142	1019	1424
Agfg2	820	598	728	627	865	422	677	1070
Aggf1	2654	2917	2076	1608	2123	2107	1749	2491
Agk	509	489	375	298	458	361	373	488
Agl	827	763	651	634	799	605	609	858
Agmat	3	0	4	2	3	2	3	5
Agmo	14	4	16	34	17	33	22	18
Ago1	1289	975	834	854	1270	775	767	1470
Ago2	9735	11719	6401	7170	9039	9691	6129	9653
Ago3	792	752	472	684	689	698	475	961
Ago4	991	1126	669	695	950	911	557	1118
Agpat1	1567	1769	1678	1361	1619	1092	1581	2018
Agpat2	862	839	633	452	736	506	683	797
Agpat3	1304	1645	1165	907	1251	1162	947	1285
Agpat4	26	14	13	4	8	7	7	10
Agpat5	749	847	671	467	727	625	790	648
Agps	4438	4362	3169	2756	4048	3304	3434	5306
Agr2	7	3	13	6	11	3	16	4
Agr3	0	0	2	1	0	1	0	1
Agrn	27	34	23	42	26	39	16	38
Agrp	0	1	0	0	0	0	1	1
Agt	0	0	1	0	0	0	0	0
Agtpbp1	768	725	636	629	703	498	642	948
Agtr1a	5	0	19	11	7	11	6	3
Agtr1b	0	0	0	0	0	0	0	0
Agtr2	1	1	5	3	3	2	3	3
Agtrap	1821	1740	1287	1475	1638	1108	1210	1895
Agxt	0	0	0	1	0	0	0	0
Agxt2	1	0	7	11	4	12	7	7
Ahctf1	3080	4725	2289	1567	2680	3888	2208	2797
Ahcy	5834	4815	3431	2417	4034	3017	3069	3543
Ahcyl1	3506	3214	2438	2182	2718	2580	2276	3053
Ahcyl2	51	27	89	139	58	66	120	69
Ahdc1	207	169	225	343	252	142	164	516
Ahi1	371	555	640	512	392	378	633	649
Ahnak	13433	12605	7680	11934	11665	12141	6858	15905
Ahr	3052	6548	1813	1554	2783	5278	1537	2092
Ahrr	6094	7554	2617	1902	4606	5241	2293	3045
Ahsa1	2753	2828	2910	1596	2589	1801	2822	2526
Ahsa2	1689	1535	1287	1040	1382	1167	1261	1510
Ahsg	0	0	0	1	0	0	0	0
AI115009	32	2	47	53	41	55	37	35
AI182371	36	24	22	38	36	17	26	45
AI314278	15	3	37	48	36	50	32	25
AI413582	853	669	469	485	602	391	488	592
AI429214	82	40	52	54	50	32	15	55
AI463229	0	2	0	0	1	1	6	1
AI467606	3937	4855	1419	1925	3044	2723	1318	2482
AI504432	1245	1401	1011	983	1087	953	692	1644
AI506816	8152	10565	7197	2459	9768	7123	7055	6925
AI507597	3	0	0	0	0	1	0	2
AI593442	1917	1528	1637	2220	1696	914	1414	2984
AI597479	410	369	259	295	351	316	336	518
AI646519	1	2	1	13	3	7	14	1
AI661453	87	94	92	45	111	50	46	83
AI662270	5270	4695	4705	2309	4448	2751	3549	3015
AI837181	1204	1084	648	643	1025	660	672	853
AI847159	10	21	12	8	17	7	7	12
AI854703	63	25	66	62	45	55	52	46
AI987944	1376	795	1020	1509	816	533	741	1521
Aicda	0	0	0	1	0	1	0	0
Aida	3419	3420	2740	1919	3211	2137	2751	3012
Aif1	1	2	0	0	4	1	1	4
Aif1l	61	168	122	37	199	201	194	99
Aifm1	1210	921	919	690	1177	681	945	1213
Aifm2	285	273	177	162	216	177	137	235
Aifm3	0	0	0	2	0	0	0	0
Aig1	54	50	58	57	42	63	83	61
Aim2	1448	1712	1191	1028	1234	1486	1084	1278
Aimp1	1771	1953	1597	1002	1632	1273	1319	1232
Aimp2	420	553	484	277	543	379	546	508
Aip	2176	2171	2162	1318	2210	1536	1844	1918
Aipl1	129	113	77	75	113	104	88	90
Aire	4	3	8	9	3	3	4	10
Airn	16	8	5	7	7	14	0	9
Ajap1	0	0	1	0	0	0	0	0
Ajm1	19	28	26	50	14	21	8	26
Ajuba	27	13	36	47	22	35	32	54
Ak1	119	182	113	185	134	144	137	211
AK157302	3	7	2	2	3	6	1	3
Ak2	5981	6319	3982	2340	5196	4078	4088	3529
Ak3	2204	1670	1372	1201	1688	980	1394	2087
Ak4	4	1	12	198	4	6	5	8
Ak5	0	3	1	0	0	0	0	3
Ak7	6	13	15	13	10	20	8	7
Ak8	7	19	7	10	19	12	10	3
Ak9	7	5	25	23	26	20	34	25
Akap1	495	241	336	272	453	157	399	501
Akap10	965	1138	534	556	869	845	651	971
Akap11	1313	1611	1102	771	1203	1175	904	1269
Akap12	54	27	166	155	87	124	137	104
Akap13	8474	8384	6278	4925	9041	7540	5476	8043
Akap14	4	4	9	14	9	7	12	4
Akap17b	339	455	323	254	320	298	263	476
Akap3	0	1	0	2	1	0	1	2
Akap5	47	18	74	111	63	70	89	63
Akap6	32	13	94	121	64	69	93	58
Akap7	297	282	372	335	316	291	285	328
Akap8	5952	7795	4141	2961	5164	5774	3373	4388
Akap8l	1748	1242	1538	1552	1600	847	1040	1709
Akap9	3132	3483	2889	2426	3167	3186	2227	3359
Akip1	433	534	489	240	433	378	557	362
Akirin1	4171	5378	2240	1798	3354	3289	2378	2773
Akirin2	1184	1614	880	569	853	1216	723	1172
Akna	2374	2837	1428	1315	2326	1988	1083	1772
Aknad1	4	1	8	24	10	9	10	7
Akp-ps1	3	7	4	2	4	7	1	5
Akp3	0	0	2	0	0	0	0	0
Akr1a1	15823	16044	8723	6362	12507	10372	9934	11262
Akr1b10	476	465	317	246	417	320	292	445
Akr1b3	1949	1932	1060	879	1567	1329	1522	1503
Akr1b7	6	0	5	12	4	14	4	3
Akr1c12	23314	13505	19198	15013	17495	9472	14614	18896
Akr1c13	21317	15237	19270	14524	15878	10384	14615	17620
Akr1c14	0	0	5	1	1	1	2	2
Akr1c18	0	0	0	0	1	2	0	0
Akr1c19	59	32	54	78	54	61	60	53
Akr1c20	0	0	0	0	0	0	0	0
Akr1c21	1	2	2	1	0	0	0	2
Akr1c6	0	0	3	6	0	0	0	1
Akr1cl	1	0	5	1	1	2	9	8
Akr1d1	1	2	8	20	6	9	19	11
Akr1e1	524	437	535	413	449	298	702	633
Akr7a5	253	233	232	186	225	144	194	213
Akt1	8472	10212	5870	3385	8617	7418	5555	6370
Akt1s1	1553	1295	885	843	1452	775	864	1213
Akt2	4272	5705	2970	2277	4267	3746	2956	3628
Akt3	1283	1074	969	1000	1074	817	987	1228
Aktip	479	439	453	471	471	412	582	570
Alad	317	382	228	125	406	273	280	264
Alas1	377	296	271	271	392	190	321	446
Alas2	0	0	0	1	0	0	2	0
Alb	12	0	19	22	7	11	15	16
Albfm1	6	2	28	24	24	14	11	22
Alcam	30	9	41	45	35	52	39	39
Aldh16a1	1615	1346	965	697	1452	1110	926	1317
Aldh18a1	2988	2305	3028	1414	2820	1802	3072	2928
Aldh1a1	4	1	22	19	20	15	27	14
Aldh1a2	4	0	2	4	3	1	3	3
Aldh1a3	0	3	0	1	1	1	0	1
Aldh1a7	8	2	17	22	9	18	13	22
Aldh1b1	160	94	115	131	149	146	156	88
Aldh1l1	1134	859	867	800	816	529	611	969
Aldh1l2	16	12	55	44	40	31	90	43
Aldh2	32556	35485	22825	17123	32653	24748	22649	26490
Aldh3a1	514	803	595	431	719	558	748	818
Aldh3a2	2811	2277	1806	1768	2121	1735	1936	2968
Aldh3b1	7	3	28	19	11	26	21	9
Aldh3b3	8	2	18	12	14	11	26	8
Aldh4a1	927	804	617	488	830	524	601	928
Aldh5a1	146	152	123	120	142	166	116	123
Aldh6a1	234	190	199	213	192	165	179	369
Aldh7a1	272	291	281	296	300	377	298	288
Aldh8a1	3	4	1	4	5	5	0	4
Aldh9a1	3494	3712	2381	1576	3176	2734	2539	2782
Aldoa	26680	28382	20940	30624	24555	18130	22573	22550
Aldoart1	1	1	1	0	0	0	1	2
Aldoart2	0	0	0	0	0	1	0	1
Aldob	23	5	48	62	56	59	46	48
Aldoc	1439	982	1016	2911	817	460	585	1363
Alg1	569	658	405	355	583	439	412	570
Alg10b	1768	1749	987	725	1475	1339	918	1392
Alg11	573	536	218	255	498	383	252	363
Alg12	542	481	497	374	458	297	485	598
Alg13	143	220	140	138	167	154	158	178
Alg14	202	135	217	168	175	111	234	289
Alg2	613	426	381	418	481	311	403	610
Alg3	505	589	387	228	592	355	371	401
Alg5	1296	1356	772	489	1055	988	912	778
Alg6	144	167	116	80	174	138	143	161
Alg8	444	581	449	211	547	365	578	481
Alg9	1214	1031	773	661	962	696	919	960
Alk	0	1	0	1	1	0	1	0
Alkal1	0	0	0	0	0	1	0	0
Alkbh1	1665	2064	730	485	1243	1454	814	847
Alkbh2	77	45	79	43	70	36	49	71
Alkbh3	534	479	319	242	493	414	329	383
Alkbh4	615	682	171	157	512	460	188	263
Alkbh5	3423	4641	2242	2341	2700	3102	1934	3109
Alkbh6	408	348	300	245	368	250	332	419
Alkbh7	144	96	118	97	122	59	156	140
Alkbh8	803	829	579	403	696	796	535	622
Allc	1	0	11	7	3	9	12	8
Alms1	161	198	281	171	185	237	263	275
Alms1-ps1	0	0	0	1	0	0	0	0
Alms1-ps2	19	6	34	53	31	28	40	34
Alox12	3	0	0	0	1	0	0	0
Alox15	0	0	0	1	0	0	1	0
Alox5	96790	94557	70435	49445	87954	65619	69715	86136
Alox5ap	12207	12556	7393	6548	11669	9657	9692	9901
Alox8	106	73	130	147	77	52	75	192
Aloxe3	5	4	29	18	11	14	11	21
Alpk1	109	68	78	94	78	55	79	155
Alpk2	139	146	202	273	134	87	177	358
Alpk3	31	41	19	25	27	38	16	21
Alpl	0	0	0	0	0	0	0	1
Alppl2	2	0	3	1	1	2	6	3
Als2	9538	3477	4891	5484	5558	2883	4227	7577
Als2cl	3	5	0	0	7	9	7	1
Alx1	6	3	23	30	16	20	29	18
Alx3	0	0	0	0	0	0	1	0
Alx4	0	1	16	24	7	13	7	7
Alyref	3885	5681	5087	1791	4002	4487	4065	3773
Alyref2	474	402	473	417	491	298	338	400
Amacr	33	15	15	38	13	10	21	41
Ambp	0	0	0	1	0	0	0	0
Ambra1	1749	1865	1068	1324	1515	1353	1050	2026
Amd1	932	819	558	390	708	637	768	883
Amd2	11	14	24	11	17	8	15	13
Amdhd1	2	0	4	4	0	4	7	2
Amdhd2	513	566	529	371	519	277	428	679
Amelx	0	0	0	0	0	3	0	0
Amer1	488	449	295	296	445	389	263	540
Amer2	19	4	23	55	26	39	22	19
Amer3	0	0	0	1	0	2	0	1
Amfr	4765	5720	2565	2056	4147	4433	2878	3452
Amh	11	7	9	3	9	10	19	22
Amhr2	17	20	9	13	8	9	11	11
Amigo1	335	252	195	273	175	217	131	253
Amigo2	111	147	54	90	58	85	32	65
Amigo3	583	580	446	268	523	468	452	559
Ammecr1	498	668	470	259	425	427	343	530
Ammecr1l	1114	992	582	641	893	826	582	981
Amn	8	20	4	12	6	9	12	4
Amn1	457	157	247	308	417	221	206	323
Amot	1024	1302	731	517	840	846	572	889
Amotl1	0	0	0	0	0	2	1	2
Amotl2	1	1	3	6	5	10	3	7
Ampd1	5	13	6	6	6	9	3	9
Ampd2	1741	2077	1034	717	2013	1775	1135	1678
Ampd3	371	277	330	386	361	250	309	780
Amph	49	48	34	68	46	55	24	55
Amt	15	11	17	44	14	14	21	15
Amtn	0	0	1	3	0	1	2	0
Amy1	5	5	21	26	4	19	5	17
Amy2-ps1	0	0	1	1	0	0	0	0
Amy2b	7	2	12	15	14	10	7	8
Amz1	49	24	60	61	52	34	36	44
Amz2	1340	1090	934	918	1184	734	1117	1509
Anapc1	3157	3283	2259	1681	3174	2681	2469	3393
Anapc10	619	792	718	462	597	575	732	619
Anapc11	1491	1616	1260	857	1455	956	1408	1398
Anapc13	854	931	958	506	691	629	775	645
Anapc15	2758	2679	2030	2067	2405	2361	1727	2408
Anapc16	1736	1624	870	820	1383	1058	980	1117
Anapc2	3626	2987	2292	1773	3133	2506	2356	3353
Anapc4	1927	1848	1200	1015	1543	1477	1354	1741
Anapc5	7284	8224	4964	3030	6739	5916	5244	5568
Anapc7	1511	1237	1006	806	1297	907	917	1165
Ang	8	14	5	2	12	10	9	12
Angel1	57	19	43	38	39	23	36	50
Angel2	1929	1980	1330	1003	1624	1368	1239	1710
Angpt1	9675	8334	8749	6255	7409	5436	7603	8658
Angpt2	0	0	0	1	0	0	0	2
Angpt4	0	0	0	0	0	0	0	0
Angptl1	9	0	8	9	2	3	19	2
Angptl2	0	0	0	0	0	0	0	0
Angptl3	29	32	42	43	31	27	38	51
Angptl4	150	248	90	24	213	220	102	84
Angptl6	51	70	43	52	37	30	44	81
Angptl7	0	0	0	2	3	3	3	0
Ank	9986	8023	5792	5971	7377	5240	5590	8298
Ank1	18	9	32	24	28	29	34	16
Ank2	118	32	297	315	168	240	268	176
Ank3	109	27	253	293	162	217	226	154
Ankar	4	2	1	3	1	3	3	5
Ankdd1a	23	59	46	40	37	91	63	29
Ankdd1b	0	0	5	4	2	1	5	6
Ankef1	0	0	3	3	2	4	0	0
Ankfn1	2	0	4	19	7	10	9	7
Ankfy1	3535	3516	2230	1935	3166	2956	2262	3507
Ankhd1	2069	1420	2228	2159	1929	1242	1981	3040
Ankib1	1749	2291	1194	986	1583	1851	1199	1552
Ankk1	1	0	1	0	0	0	2	1
Ankle1	150	111	196	77	167	81	211	333
Ankle2	1849	1953	1220	1033	1553	1743	1244	1732
Ankmy1	1	2	0	3	5	3	0	2
Ankmy2	843	632	613	576	700	624	662	852
Ankra2	1211	909	722	566	892	574	703	977
Ankrd1	14	4	21	31	28	36	20	18
Ankrd10	862	799	412	531	666	547	411	861
Ankrd11	10083	14852	9473	6180	10639	12164	6580	8533
Ankrd12	4123	5400	4921	3940	3628	4413	3802	5423
Ankrd13a	12444	15307	10657	7582	12770	11272	8826	12343
Ankrd13b	309	379	263	183	464	264	235	303
Ankrd13c	1786	2027	1404	1118	1625	1466	1427	1698
Ankrd13d	70	56	49	75	78	47	49	117
Ankrd16	1439	1321	601	711	1130	1123	427	918
Ankrd17	5166	6957	5126	4251	5187	5720	4340	6071
Ankrd2	2	2	1	2	3	1	0	3
Ankrd22	0	0	0	0	0	1	0	0
Ankrd23	39	36	46	38	49	43	44	52
Ankrd24	393	330	385	314	356	220	278	452
Ankrd26	553	373	1049	783	560	323	756	1220
Ankrd27	2114	1361	1883	1818	1849	1075	1716	2739
Ankrd28	3104	2577	2126	2074	2716	2182	2289	3657
Ankrd29	11	12	14	3	17	16	15	3
Ankrd31	9	0	13	20	5	14	8	12
Ankrd33b	3551	3597	2329	2303	2719	2524	1910	3331
Ankrd34a	1	0	0	0	3	1	1	2
Ankrd34b	11	7	26	44	36	48	39	32
Ankrd34c	1	0	10	20	12	10	18	3
Ankrd35	62	43	36	56	49	31	37	31
Ankrd36	61	54	35	18	44	44	41	26
Ankrd37	56	58	82	177	56	71	74	84
Ankrd39	298	297	198	188	264	185	233	237
Ankrd40	1516	1647	1528	1109	1601	1017	1259	1706
Ankrd42	18	34	15	21	23	28	19	26
Ankrd44	1741	2205	1368	1088	1500	1844	1099	1505
Ankrd45	5	1	8	10	16	20	13	11
Ankrd46	630	486	437	459	531	405	488	673
Ankrd49	1266	1030	698	574	1015	714	718	945
Ankrd50	2245	2613	1301	1495	1797	1905	993	2155
Ankrd52	2725	3175	2176	1444	3262	2512	1644	2699
Ankrd53	0	1	0	0	0	0	0	0
Ankrd54	731	519	614	487	713	419	488	759
Ankrd55	5	1	22	19	10	22	32	10
Ankrd6	3	14	7	8	3	8	5	18
Ankrd60	2	0	8	11	2	5	4	2
Ankrd61	8	12	7	5	10	13	5	7
Ankrd63	138	96	91	35	189	106	52	90
Ankrd65	0	0	0	0	0	0	0	0
Ankrd66	56	11	13	30	28	13	26	23
Ankrd7	2	6	0	0	4	7	0	2
Ankrd9	213	201	125	117	124	129	106	144
Anks1	782	762	569	475	781	605	492	862
Anks1b	23	9	79	47	29	43	64	33
Anks3	1263	1009	426	516	965	862	402	750
Anks4b	3	0	9	5	1	2	0	5
Anks6	59	88	77	60	50	64	46	67
Ankub1	15	10	85	73	36	65	51	47
Ankzf1	571	193	332	518	439	192	239	574
Anln	644	635	851	432	750	498	970	1260
Ano1	4	5	4	2	19	6	5	5
Ano10	12	11	11	6	9	13	5	12
Ano2	24	6	55	69	60	69	63	52
Ano3	357	371	655	606	425	371	715	1153
Ano4	6	2	18	24	9	22	15	10
Ano5	39	10	98	108	73	92	92	72
Ano6	1604	1805	1616	1306	1609	1441	1340	2010
Ano7	1	0	1	0	1	0	0	1
Ano8	479	474	460	374	449	303	347	683
Ano9	0	0	0	0	1	1	0	0
Anp32a	11717	12353	14519	8642	11101	7742	10357	9702
Anp32b	11382	12163	12343	5470	10719	7643	10218	7946
Anp32e	7187	7333	7170	2933	6590	4883	5871	4800
Anpep	54382	44102	39960	45626	45468	28459	27743	55572
Antkmt	576	439	252	333	502	286	348	465
Antxr1	3	6	0	1	6	2	0	0
Antxr2	438	515	324	351	335	395	295	406
Antxrl	12	6	30	42	24	24	37	15
Anxa1	86	114	72	66	143	132	125	106
Anxa10	4	3	12	28	9	23	18	21
Anxa11	6584	7514	4169	3815	6000	5161	3811	5533
Anxa2	815	563	437	457	383	314	352	400
Anxa3	53	45	40	33	44	61	54	64
Anxa4	1754	1820	1365	1160	1634	1287	1516	1799
Anxa5	19685	19498	14184	10161	15717	11607	12474	13752
Anxa6	13936	12471	7938	6819	10501	8423	7652	10166
Anxa7	4700	4386	3308	2610	4354	3191	3409	3947
Anxa9	73	63	42	51	46	57	67	91
Aoah	760	915	599	410	693	649	581	784
Aoc2	89	213	56	36	94	166	40	80
Aoc3	2	3	0	1	0	0	2	4
Aopep	4602	3947	2166	2040	3199	3019	2432	3038
Aox1	19	16	34	57	31	40	49	31
Aox2	19	8	63	65	32	55	60	44
Aox3	29	7	44	72	27	48	40	31
Aox4	0	1	0	1	2	5	2	2
Ap1ar	1212	1106	1223	773	1232	832	911	1168
Ap1b1	2299	1832	1696	1534	2120	1325	1649	2486
Ap1g1	2863	3584	2003	1719	2521	2670	1955	2948
Ap1g2	1029	961	943	589	1065	689	772	1064
Ap1m1	5762	5184	4542	2988	5804	3437	4122	4986
Ap1m2	13	2	41	48	29	21	39	31
Ap1s1	2460	2333	1960	1017	2356	1438	1874	1818
Ap1s2	222	227	179	190	169	120	129	238
Ap1s3	2242	1627	2012	1583	2116	1033	1849	2604
Ap2a1	3120	3199	2031	1455	3074	2261	1830	2764
Ap2a2	2307	2182	1618	1334	1843	1563	1500	2066
Ap2b1	6410	5318	4385	3791	5544	4023	4913	6741
Ap2m1	7632	8282	8172	4116	7441	5389	6084	5811
Ap2s1	3030	3326	1648	1343	2535	1870	2320	2236
Ap3b1	5040	5478	4823	3374	4622	4004	4303	5195
Ap3b2	0	2	0	1	0	0	0	0
Ap3d1	3961	3301	3292	3101	3568	2505	2716	4591
Ap3m1	2307	1871	1580	1243	2074	1326	1714	2486
Ap3m2	546	507	262	442	459	392	319	531
Ap3s1	2082	2344	1861	1401	1756	1514	1449	1499
Ap3s2	1118	917	768	743	1126	708	943	1124
Ap4b1	61	58	58	37	65	52	101	65
Ap4e1	654	563	402	440	542	514	414	626
Ap4m1	1206	1097	678	624	1082	874	654	949
Ap4s1	497	526	342	244	384	370	401	348
Ap5b1	385	374	282	424	407	287	244	737
Ap5m1	867	669	490	624	682	566	652	1047
Ap5s1	121	55	86	105	89	39	91	142
Ap5z1	745	580	488	518	630	457	450	877
Apaf1	1062	999	937	987	1027	930	963	1705
Apba1	279	310	405	347	300	238	293	474
Apba2	5	1	6	10	5	6	7	3
Apba3	423	322	254	326	399	200	352	441
Apbb1	239	258	206	220	163	171	207	266
Apbb1ip	1761	1540	2260	1346	2095	1018	1384	1762
Apbb2	98	35	243	322	149	211	239	175
Apbb3	324	123	213	275	272	243	160	325
Apc	1604	1642	1463	1591	1515	1346	1167	2567
Apc2	25	15	31	43	16	14	23	45
Apcdd1	2	0	16	18	6	9	15	12
Apcs	0	1	0	0	0	0	0	0
Apeh	1663	1095	1258	1039	1518	763	1258	1764
Apex1	1665	1464	1223	507	1357	973	1155	815
Apex2	364	549	327	220	351	453	310	383
Aph1a	1609	1375	773	597	1267	868	784	1021
Aph1b	301	325	161	188	218	254	188	243
Aph1c	110	140	108	62	99	132	102	85
Api5	5695	7162	3670	2666	5155	4885	3636	4363
Api5-ps	11	8	77	62	36	36	37	35
Apip	295	352	338	209	328	249	338	278
Aplf	417	192	474	472	423	177	392	605
Apln	7	9	9	9	2	6	6	6
Aplnr	17	3	39	34	22	24	43	25
Aplp1	50	43	24	38	38	27	42	37
Aplp2	3465	3191	2286	1866	2409	2218	1837	2132
Apmap	2882	3200	1373	812	2234	2279	1346	1423
Apoa1	4	2	2	0	2	1	6	1
Apoa2	3	3	3	0	4	1	4	1
Apoa4	0	0	0	0	0	0	0	0
Apob	1	1	0	5	5	5	1	7
Apobec1	159	109	121	161	172	162	149	124
Apobec3	4212	2153	3175	2619	3512	1658	3203	4093
[truncated: 22,061 more rows]

## Sheet: DE analysis
Differential expression analysis of genes in WT and Regnase-1 knockout BMMCs. Log2FC and q-values are shown.
gene	FC.groups:Reg1KO vs Scrambled	q.groups:Reg1KO vs Scrambled
Tnf	1.02009	0.000122338
Muc13	0.985333	0.000245525
Aif1l	0.943051	0.000667836
Mcpt2	0.860152	9.26189e-05
Nqo1	0.843381	0.00017767
Ifi30	0.841532	1.81761e-05
Cdca7	0.805442	0.000375405
Gnb1l	0.800488	3.96542e-05
Epdr1	0.798466	4.04549e-05
Aunip	0.793606	0.00344011
Adam8	0.772979	8.85476e-05
Sorl1	0.772592	0.0002893
Cks1b	0.767089	4.95334e-05
Atp2b4	0.751304	3.96542e-05
Litaf	0.743596	0.000160483
Steap3	0.735054	0.00146982
Nme2	0.733766	0.0213647
Gins2	0.733228	0.000296495
Shroom4	0.732923	7.36721e-05
4930519L02Rik	0.731622	0.000320543
Cdk1	0.722208	0.00053
Rcc1	0.714487	8.14553e-05
Apol8	0.712138	0.00114863
Nup43	0.710305	0.000355944
Tedc1	0.702925	0.00071408
Ung	0.702088	0.00225373
Tcf19	0.698304	0.000654521
4930579G24Rik	0.689303	3.02784e-05
Zfp503	0.684865	0.0141863
S1pr3	0.679943	0.0016731
Rnaseh2b	0.677514	2.17832e-05
Gclm	0.675228	0.00029464
Ces2g	0.671091	0.00159994
Mcm7	0.670042	0.000260918
Dctpp1	0.663022	7.36721e-05
Uhrf1	0.662733	0.000880132
Gm5620	0.658931	2.17832e-05
Cpt1a	0.656903	0.000375405
Tuba1b	0.656525	0.000866068
Mlkl	0.655044	0.000613308
Cks2	0.654721	9.53842e-05
Fignl1	0.651063	0.000461053
Plk1	0.650866	0.00661423
Rpl22-ps1	0.646411	0.00311541
Ripk3	0.645052	0.00110823
Nt5dc2	0.635743	0.0014952
Cenpm	0.626595	0.00134245
Pir	0.623515	0.00053439
Dut	0.622873	0.000569684
Rrm2	0.619385	0.00147311
Ebi3	0.61117	4.41869e-05
Anxa1	0.610752	4.5768e-05
Slc9a9	0.60821	5.82261e-05
Ccnb1	0.605828	0.000356392
Gpaa1	0.603163	0.000142442
Gm8717	0.600836	0.00153301
Cd63-ps	0.599378	0.0130124
Paqr8	0.599112	0.00393244
Gpr160	0.598278	0.00114931
Cdc20	0.597567	0.00534539
Gm14276	0.596555	0.00118405
Angptl4	0.595911	0.00167611
Mcm5	0.594481	0.00192055
Pbk	0.594468	0.0057252
Rad51ap1	0.593068	0.000907966
Txn1	0.592842	0.00152505
Ccne1	0.59265	0.00913099
AA414768	0.591314	0.00202062
Tk1	0.590738	0.00125379
Dna2	0.590097	0.024131
Slc43a3	0.590044	0.000482416
Psmc3ip	0.58972	0.00326839
Cdca7l	0.58865	0.00164894
Pif1	0.58856	0.019522
Nup210	0.586154	0.000138874
Comtd1	0.583022	0.000281786
Rnf135	0.582357	0.000770194
Rab40b	0.582053	0.00398299
Syce2	0.581921	3.77804e-05
Cdca5	0.579448	0.00057896
Aurkb	0.579312	0.00320604
Nmral1	0.578938	0.000266008
Asf1b	0.577264	0.0015764
Psme2	0.576711	0.00262934
Nanos1	0.574913	0.00138022
Fen1	0.573783	0.00057896
Ran	0.572076	0.000445843
Mcpt8	0.571313	0.000325354
Cad	0.566367	0.000162204
Traf3ip3	0.566195	0.000695412
Bard1	0.565616	0.000160483
Gtse1	0.565185	0.00102848
Melk	0.56318	0.00210355
Oip5	0.5631	0.00273278
Tspoap1	0.563055	0.00468263
Asns	0.56241	0.000999241
Rfc4	0.561967	0.0012318
Dck	0.560897	0.00138022
Tedc2	0.559392	0.000706589
Srpx2	0.559302	0.0176821
B4galt2	0.558486	0.00379015
Cdkn3	0.558019	0.00625772
Cenpn	0.557371	0.000717618
Emc9	0.556988	0.00530667
Ttc39a	0.556764	9.13143e-05
Tnfsf4	0.554965	0.000244179
Lair1	0.552147	0.00181151
Tram2	0.551892	0.00036562
Gm6204	0.551128	0.0355481
Cdc25b	0.550691	0.00503113
Exo1	0.550491	0.00032942
Polr2f	0.547761	0.00633521
Kntc1	0.546512	0.00676181
Ifrd2	0.546503	0.000364653
Kif2c	0.546251	0.0293775
Tubb4b	0.545995	5.4122e-05
Kif20a	0.54455	0.00187802
Nme6	0.54227	0.000458614
Fancd2	0.539852	0.00350969
Bub1	0.539451	0.011797
Pou2f2	0.53929	0.0100557
Pimreg	0.538624	0.000696768
Cdca8	0.538353	0.000794247
Selenoh	0.537813	0.000684259
Me1	0.537017	0.00109506
Lrr1	0.536979	0.0363721
Dhfr	0.536176	0.00139159
Psmb5	0.536024	0.00198446
Ccl17	0.534072	0.00412534
Stard3nl	0.533071	0.000613308
Espl1	0.530748	0.00259844
Bank1	0.530493	0.00128352
Ndufaf5	0.53012	0.00482736
Prmt7	0.53008	0.000440303
Hmox1	0.52994	0.000151985
Pold1	0.529912	0.000698324
Ftl1	0.529666	0.000687065
Phgdh	0.529275	0.0114831
Ect2	0.528408	0.00718741
Bik	0.528037	0.00899622
Mad2l1	0.525443	0.000352145
Cdc6	0.524741	0.00447472
Slc25a5	0.524707	0.00267875
Mybl2	0.524581	0.00206501
Ndufa4	0.524217	0.00389473
Ska3	0.523857	0.000499033
Racgap1	0.522739	0.00297938
Atp5g1	0.522514	0.00171615
Ccnb2	0.521712	0.00164913
Alg8	0.520863	0.00148347
H2ax	0.52019	0.000790514
Umps	0.519952	0.00287722
Spc24	0.519571	0.00447472
Plxna2	0.51737	0.000498511
Slc24a5	0.515704	0.000472428
Fhl2	0.515629	0.000631445
Nat8l	0.515524	0.0053935
Suv39h1	0.514464	0.00014491
Kifc1	0.514427	0.00023398
Tnfaip8l1	0.51398	0.00468278
Tspo	0.512184	0.00838498
Mcm2	0.511528	0.0014321
Eme1	0.511414	0.00295916
Nfkbid	0.510982	0.102656
Cenpa	0.510089	0.000860652
Sulf2	0.509597	0.00546797
G6pdx	0.509248	4.5768e-05
Gm14150	0.50898	0.00829373
Alad	0.508908	0.000319092
Sapcd2	0.507206	0.0177693
Cdt1	0.507198	0.00267875
Ndufc1	0.506992	0.010607
Ptp4a3	0.50664	0.000181023
Ddx39a	0.506291	0.000349943
Cisd1	0.506007	0.00900098
Mrps6	0.505999	0.0068244
Rad51	0.505645	0.00343766
Iqgap3	0.5024	0.00134483
Prim1	0.502258	0.000302739
Gm24119	0.502096	0.0243191
Cdc45	0.501879	0.00126347
Galm	0.501482	0.000184879
Mia	0.501453	0.000291392
Hgh1	0.501221	0.0175578
Zfp583	0.500877	0.000970616
Podxl	0.500836	0.014547
Kcnn4	0.500045	0.00017767
Fam83d	0.499871	0.00585634
Slc39a4	0.498268	0.000255457
Rmi2	0.497772	0.00888336
Lig1	0.497389	0.00144139
Hnrnpll	0.497022	0.000375405
Mthfd1	0.496712	0.000882729
Tonsl	0.496701	5.77744e-05
Ankle1	0.496682	0.00294975
Ticrr	0.496143	0.00548946
Chtf18	0.495706	0.000249206
Cela1	0.495437	0.0131133
Sh3tc1	0.494916	0.0114266
Qrsl1	0.494704	0.000784257
Nlrc3	0.493644	0.000472428
Itpa	0.493529	0.0015653
Aldh3a1	0.49346	0.00115217
Mgmt	0.492026	0.00617442
Ttk	0.491983	0.000906209
Fsd2	0.488211	0.0189987
Nek2	0.486362	0.016239
Mmd	0.486311	0.00259669
Syt2	0.486052	0.00130395
Map2k3os	0.485172	0.00244852
Recql4	0.485052	0.00134483
Coro1a	0.484872	0.000478098
Cit	0.484213	0.0172586
Timm50	0.483793	0.000288647
Brca1	0.482255	0.0229645
Foxm1	0.481788	0.00661044
Cbr3	0.481266	0.00029464
Heg1	0.481209	0.00262921
Ube2c	0.48098	0.00782165
Mcm6	0.480751	0.00152295
Pigf	0.480457	0.000728302
Ndufb6	0.480401	0.00813149
Rad54l	0.479739	0.00771345
Slc35g1	0.478002	0.0131806
Atp5k	0.478	0.00896291
Grm6	0.477862	0.000148781
Chchd4	0.477413	0.000160483
Shmt1	0.477337	0.0012543
Klf11	0.477314	0.000307072
Tmem185b	0.477088	0.000443457
Ndc1	0.476914	0.00232433
Lhpp	0.476873	0.000204231
Map2	0.476504	0.000965806
Ctps	0.476299	0.00475897
Ptgir	0.476224	0.00916244
Fbxo33	0.475896	0.000907966
Sh2d5	0.475542	0.000887821
Nup35	0.475257	0.00482418
Stmn1	0.47341	0.00420377
Arrdc3	0.4732	0.000173535
Tspan4	0.472191	0.00398299
Mrps14	0.471929	0.00262921
Haus4	0.471152	0.000670145
Sdhb	0.470962	0.00059646
Sac3d1	0.470379	0.00210913
Tarbp1	0.470364	0.00499883
Apoo	0.470053	0.00199404
Phlda3	0.468779	0.00934825
Nup37	0.468713	0.00222898
Ppil1	0.467557	0.000519317
Gins3	0.467205	0.00038773
Jpt1	0.467069	0.000677522
Mcm8	0.467032	0.00800255
Parvg	0.46701	0.00120403
Cops5	0.466883	0.00204602
Gp5	0.465572	0.000706589
Cptp	0.464992	0.000349943
2900060B14Rik	0.464642	0.0013842
Kpna2	0.464149	0.00132481
Atp5g2	0.464095	0.00414654
Dtl	0.463036	0.00613191
Jagn1	0.460864	0.00110823
Gins1	0.459633	0.0140026
Prim2	0.459465	2.09781e-05
Nudt1	0.458602	0.000954437
Prps1	0.458078	6.85873e-05
Hmgn2	0.457812	0.00178267
Lncpint	0.457778	0.502661
Kif11	0.45732	0.0408385
Ms4a6d	0.457315	0.0204603
Crip1	0.457013	0.0134551
Cln8	0.45683	0.000156153
Kif22	0.456341	0.00386906
Lamc2	0.454921	0.000580856
Cdc25c	0.454043	0.0110371
Arl11	0.453576	0.00360812
Pole	0.453096	0.0150767
Nop10	0.452146	0.00440146
Anln	0.452001	0.0233185
Tmem40	0.451584	0.00151076
Tmtc4	0.450372	0.00131786
Tubb5	0.450353	0.000422919
Rfesd	0.450209	0.0162232
Cd24a	0.449741	0.00217186
Ndufa11	0.449586	0.00351636
Knl1	0.44929	0.0499334
Kif4	0.447115	0.049333
Rassf6	0.446766	0.00133688
Nup85	0.446479	0.000606273
Rpa2	0.446256	0.000880132
Gmnn	0.446181	0.0065914
Ccnf	0.446113	0.00738571
Nudt5	0.446059	0.00173608
Sdf2l1	0.445547	0.00151076
Lars2	0.445485	0.395139
Wdyhv1	0.445101	0.000654521
Slc9a4	0.444847	0.0079013
Dlgap5	0.4447	0.0118399
Adgrg1	0.444461	0.0144204
Troap	0.444449	0.00113496
Spag5	0.443513	0.0130124
Cenph	0.443278	0.000399528
Gzmc	0.442961	0.00312144
Cenpw	0.442775	0.00138693
Gstk1	0.442014	0.0342764
Cyb561a3	0.441964	0.00719452
Gnai1	0.4419	0.040913
Myo15	0.441468	0.00371799
Il16	0.441286	5.82261e-05
Itgb6	0.441262	0.00588185
Rrm1	0.441047	0.00741929
Tubd1	0.440938	0.00406293
Birc5	0.440186	0.00151076
Chaf1a	0.440112	0.00796147
Dynll1	0.439868	0.000478134
Rps29	0.439628	0.0492603
Tmem205	0.439624	0.00631187
Tmem129	0.439295	0.00499463
Eef1akmt4	0.439246	0.0130896
Osgin1	0.43898	0.000149014
Ndufs4	0.438683	0.00285633
Banf1	0.438349	0.00195753
Wdr62	0.437991	0.00153301
Creld2	0.437974	0.000118963
Ccdc18	0.437858	0.0117471
Uqcrq	0.437817	0.00136906
Nuf2	0.437748	0.00555802
Pzp	0.437212	0.022
Gamt	0.437037	0.00463249
Lmnb1	0.437001	0.0164516
AI506816	0.436695	0.00695519
Klhl23	0.436668	0.0114986
BC055324	0.436427	0.00567549
2610318N02Rik	0.436304	0.000937821
Gemin5	0.4363	0.0177693
Pask	0.436018	0.000239848
Mcm10	0.435696	0.0223884
Slc22a5	0.435669	0.00410951
Kctd21	0.435602	0.00200979
Cnih2	0.435587	0.061444
Eef1akmt1	0.434489	0.000375405
Zfyve9	0.434483	0.0624296
Ptpn3	0.434054	0.00661826
Faap24	0.433433	0.00442681
Kif14	0.432558	0.00930961
Pop1	0.432473	0.000160483
Cdk18	0.431996	0.00499419
Hacd1	0.43181	0.00102285
E2f7	0.430888	0.0452132
Rfc5	0.430804	0.00148131
Tyms	0.43059	0.000907966
Mief2	0.430227	0.00471578
Ndc80	0.430195	0.00837997
Tubg1	0.429983	0.00014491
Aldh1l2	0.429644	0.0468176
Parpbp	0.429291	0.00145748
Donson	0.429281	0.00218353
Emc6	0.428961	0.00173775
Msx3	0.428936	0.00184908
Cmtm7	0.428915	0.00101992
2810429I04Rik	0.428739	0.00319587
Fanca	0.428452	0.00140777
Ptpa	0.42832	0.000331923
Aimp2	0.428318	0.030366
Gm16477	0.427044	0.018907
Ppp1r3d	0.426477	0.00116737
Cep55	0.426409	0.0145081
Hat1	0.426081	0.00421038
Aqp8	0.425096	0.0168887
Crnde	0.424558	0.00291581
Slc6a9	0.424375	6.4041e-05
Adgrg4	0.424288	0.00485429
Gm29904	0.424127	0.00211896
Tmem250-ps	0.424072	0.00106118
Nppc	0.423145	0.00215143
Gm22806	0.42307	0.00151208
Kif18b	0.422322	0.0111916
Prob1	0.422294	0.0380912
Polq	0.422131	0.0851965
Tmem106a	0.422104	0.00110823
0610009E02Rik	0.421439	0.00730811
Rbl1	0.420804	0.0101903
Neil3	0.419168	0.00290104
Aurka	0.419064	0.0151388
Tnfrsf1b	0.418804	0.00168093
Taldo1	0.418521	0.00049532
Dsn1	0.417592	0.0013579
Pax9	0.417411	0.0162543
Dancr	0.417282	0.00569272
Gm26579	0.417205	0.00374015
Mrpl52	0.41697	0.0446587
1700042O10Rik	0.416899	0.00533764
Snrpb	0.416896	0.00573861
Lipt2	0.416826	0.00140906
Paqr7	0.416399	0.000145454
Prdx1	0.41629	0.00396048
Pfas	0.41626	0.00053439
Capg	0.415717	0.000658496
Rnf150	0.41538	9.13764e-05
Kyat1	0.415113	0.00428817
Snrnp25	0.415082	0.00818945
Rhob	0.415073	0.000677522
Pnp	0.415045	0.00387175
Dipk1b	0.414861	0.00269745
Aaas	0.414419	0.00066088
Ndufb7	0.414239	0.000677522
Rpl22l1	0.413913	0.0517735
Dynlt1a	0.413763	0.00262934
H2az1	0.413609	0.00399263
Uqcr10	0.412959	0.0112899
Tacc3	0.412905	0.0131133
Magi3	0.412855	0.00690376
Ncaph	0.412551	0.00570038
Stil	0.412518	0.0670022
Slfn9	0.412255	0.0271142
Gale	0.412028	0.00465663
Ostc	0.411888	0.00287836
Dtymk	0.411164	0.00414215
Kdelr3	0.410842	0.00823797
Ncapd2	0.410786	0.00820619
Rnh1	0.410767	0.00337675
Phf19	0.410704	0.027096
Atp5e	0.410479	0.0142059
Hacd2	0.410422	0.00137999
Ormdl2	0.410295	0.00465663
Slc25a10	0.409847	0.00219569
Pidd1	0.409771	0.00023398
Mms22l	0.409092	0.000142442
Dpy30	0.408842	0.00118405
Sdhaf3	0.408599	0.00442581
Tmem208	0.408161	0.0303672
Ten1	0.407984	0.00204136
Siva1	0.406692	0.00208472
Lysmd2	0.406551	0.0148571
Gm9625	0.406359	0.0616674
Nrros	0.406309	0.000499023
Mcm3	0.405483	0.00590631
Ubac2	0.405328	0.00786163
Ccna2	0.405271	0.0428453
Mydgf	0.405044	0.000677522
Abcg3	0.404993	0.00782943
Hrob	0.403517	0.0384875
Fxn	0.403007	0.000180753
Hmmr	0.402804	0.0454992
C3ar1	0.402498	0.000396601
Plxnc1	0.402284	0.00324583
Srp54a	0.402167	0.0212717
St6galnac4	0.401994	0.000281786
Lpcat1	0.401556	0.00692551
Piezo1	0.401415	0.00696801
Eef1e1	0.400779	0.0119595
Atox1	0.40077	0.0142204
Ttll12	0.400161	0.000815612
A230108P19Rik	0.400087	0.00414932
Klf5	0.399931	0.021583
Mtfr2	0.399648	0.016024
Trdmt1	0.399635	0.00274842
Cav2	0.399433	0.0093707
Nup205	0.399353	0.00546797
Ms4a3	0.399293	0.0300669
Smtn	0.399189	0.0801685
Pkmyt1	0.398743	0.0169503
Cox5a	0.398615	0.00486809
Cdkn2c	0.398062	0.0192667
Cops7b	0.397883	0.004285
Tti1	0.397804	0.0088792
Marveld2	0.397653	0.0381469
Nusap1	0.397581	0.0114883
Itga6	0.397372	0.0702422
Pycrl	0.397239	0.00121095
Ciao2a	0.397222	0.00613485
Ndufa9	0.397162	0.00111579
Mcpt4	0.397067	0.0452889
Dpp4	0.39698	0.0056257
Ppia	0.396887	0.0109611
Mtap	0.396561	0.00712172
Ak9	0.396276	0.00315543
Bin1	0.395881	0.000794412
Wdr18	0.395637	0.000296738
Ncapg	0.395378	0.0863089
Timeless	0.395213	0.0412597
Hspbap1	0.395007	0.0100822
Cyp3a11	0.39497	0.0038033
Nrm	0.394607	0.00875841
Adsl	0.394531	6.54318e-05
Idh3a	0.394493	0.00165035
Traip	0.39439	0.00225389
Lypla2	0.394035	0.000201087
Exosc2	0.393934	0.00225373
Klf14	0.393892	0.00499626
Megf10	0.393747	0.0796441
Faf1	0.393691	0.000789992
Mastl	0.393589	0.0266312
Nxt1	0.393584	0.00846495
Platr25	0.393286	0.0151599
Erh	0.393227	0.00572935
Hspbp1	0.393102	0.000759097
Tbl3	0.392972	0.00113035
Jpt2	0.392808	0.000871641
Ttf2	0.392494	0.0189299
Dera	0.392391	0.00478105
Cables1	0.392253	0.00513509
Mep1a	0.392089	0.0102497
Tmem256	0.391789	0.103227
Clspn	0.391785	0.0331752
Cib1	0.391621	0.00827766
Ddx11	0.390626	0.0461541
Fancb	0.390581	0.00442581
Bbs12	0.390538	0.034767
Ephb2	0.390456	0.0463933
Spag4	0.390309	0.00550969
Ctsg	0.390066	0.0166248
Ncapg2	0.389817	0.103388
Mcm4	0.389299	0.00448419
Ccdc166	0.389297	0.0130124
Psmb2	0.389166	0.00222898
Gdf15	0.389062	0.00426939
E2f6	0.389033	0.00163449
Galns	0.388949	0.0189823
Ifitm1	0.388839	0.00724078
Cpxm1	0.388834	0.0507958
Ppih	0.38881	0.00233299
Cfap20dc	0.388561	0.0134379
Cyc1	0.388296	0.000169199
Plekho1	0.387831	0.00437627
Fancf	0.387687	0.0145886
Nudt22	0.387668	0.0349099
Hc	0.38759	0.00568409
Mecom	0.38734	0.00833357
Dnmt1	0.387328	0.00527555
Cbx5	0.38725	0.016024
Tm6sf1	0.387159	0.00171908
Bcap29	0.386944	0.000480918
Mbnl3	0.386775	0.00714224
Alg6	0.386685	0.00565134
Sh2d1b1	0.386558	0.00139263
Slc25a12	0.386523	0.000145454
Rnaseh2a	0.386488	0.00292224
G6pc3	0.386485	0.00164913
Ampd2	0.386338	0.000162204
Haus7	0.386013	0.000499023
Isoc1	0.385652	0.00899328
Wdr6	0.385526	0.000753809
Telo2	0.385331	0.000917865
Lsm2	0.385253	0.00290723
Ttc27	0.385197	0.00126037
Wdhd1	0.384581	0.0059933
Gm34358	0.384565	0.0311061
Rpp30	0.384528	0.0024944
Nif3l1	0.384003	0.000936588
Ddost	0.384	0.000882729
Acads	0.383743	0.00356358
Fitm2	0.383638	0.00286724
Srd5a3	0.383523	0.0157625
Rpp21	0.383366	0.000631445
Rab26os	0.383287	0.0355869
Gpsm2	0.382915	0.0226901
Ifi47	0.382808	0.0130124
Exosc8	0.382771	0.00151076
Srsf2	0.382509	0.000115203
Pon3	0.381862	0.000736035
Usp46	0.381488	0.00164955
Ptrh2	0.380978	0.00355077
Ifitm3	0.3804	0.000204231
Slc25a38	0.38028	0.00152565
Fam72a	0.380272	0.017689
Mdh2	0.380194	0.000605433
Nt5m	0.38015	0.0103701
C5ar1	0.379954	0.00986249
Ccne2	0.379926	0.0684077
Hrk	0.379919	0.0853647
Traf3	0.379734	0.000204231
Cd68	0.379501	0.00644182
Dtwd1	0.379049	0.00666146
Impdh2	0.378989	0.000706589
Tfdp1	0.378434	0.000519317
Tmbim4	0.378289	0.000319092
Abhd17a	0.378178	0.0016039
Med9	0.378137	0.00966406
Tmeff2	0.378088	0.00804562
Inpp1	0.37789	0.0125075
Ebf1	0.37757	0.0133653
Psmb3	0.376996	0.00212061
Cep72	0.37696	0.0201639
Nubp1	0.376785	0.00284698
Gm10635	0.376731	0.00797023
Nrp2	0.376574	0.0198302
Cip2a	0.376142	0.0325641
Bpnt1	0.375672	0.00241456
Mxd3	0.375317	0.0350528
Mettl1	0.374994	0.00300152
Ckap2	0.37496	0.00964326
Endod1	0.374729	0.000472428
Bub1b	0.374674	0.0204842
Shkbp1	0.374591	0.000283202
Dimt1	0.374435	0.0108221
Pola2	0.374434	0.000775436
Spock1	0.374243	0.00921736
Knstrn	0.373971	0.0492564
Shisa2	0.373756	0.00133307
BC004004	0.373205	0.00111927
Slc9a7	0.372851	0.00495818
Pcyox1l	0.372133	0.00225165
Cd320	0.371786	0.0275997
Pigh	0.371646	0.0322213
Srxn1	0.371481	0.00294975
1700097N02Rik	0.371402	0.0233316
Cpne2	0.371132	0.00827961
Cmtr2	0.371123	0.0192977
Idh2	0.370893	0.0013684
Rfpl4	0.370686	0.036664
Armc6	0.370686	0.00365891
Cdca2	0.37027	0.0192184
Mkks	0.370253	0.013409
Rsph3a	0.369948	0.00361964
Slc16a10	0.369946	0.00633521
Ech1	0.369929	0.000677522
Ssr2	0.369876	0.00218353
Bphl	0.369872	0.12316
Rexo2	0.369858	0.00150304
Polr1b	0.369452	0.0101173
1700013F07Rik	0.369416	0.00758926
Znrf3	0.369071	0.00491165
Tomm5	0.368942	0.0193736
Shcbp1	0.368922	0.00396048
Timm22	0.368822	0.00126393
Plk4	0.368623	0.0464827
Cox7b	0.368415	0.0133004
Ap4b1	0.368357	0.00974321
Platr21	0.36797	0.0161457
Pold2	0.367917	0.0131867
Rpl3-ps1	0.367819	0.0186849
Gart	0.367671	0.000851923
Mrpl38	0.367667	0.00410883
Sec61b	0.367353	0.0108125
Cenpp	0.366989	0.0187084
Pcbd2	0.366834	0.0702894
Pfdn6	0.366508	0.0381469
Gcsh	0.366389	0.00398571
Nek10	0.366198	0.0259386
Dok2	0.365495	0.00660629
Mdh1	0.365417	0.00531375
Sort1	0.365294	0.0217762
Zgrf1	0.364789	0.017689
Tmem43	0.364609	0.000293886
Zswim7	0.364408	0.0743652
Zmynd19	0.364359	0.00734373
Memo1	0.363807	0.000511849
Orc1	0.363475	0.0834457
Arhgap19	0.363299	0.00410951
Psma1	0.363249	0.000667836
Hikeshi	0.363095	0.00633393
Depdc7	0.362992	0.00764407
Rpp25l	0.362909	0.039356
Chrna9	0.362522	0.0774675
Mir7007	0.36222	0.0174478
Slc22a23	0.362117	0.00834706
Kyat3	0.36208	0.00241456
Wdr75	0.36169	0.0374111
Grb10	0.36164	0.0328571
Pgap3	0.361498	0.0021202
Mycn	0.361181	0.0027215
Slc25a20	0.361095	0.00125079
Tipin	0.360613	0.00395972
Pxmp2	0.360556	0.0135546
Med22	0.360302	0.00241731
Prdx4	0.360201	0.00779029
Tsen54	0.360156	0.00205773
Irf5	0.359926	0.0104678
Zwilch	0.359887	0.0190401
Wdr12	0.359613	0.000311985
Large2	0.359261	0.0112789
Gpr75	0.35912	0.0242529
Gm5532	0.359038	0.0116625
Tbc1d2	0.358748	0.000457095
Cycs	0.358495	0.00337589
Ica1	0.35808	0.00507583
Fastkd3	0.357822	0.00675386
Det1	0.357792	0.0137267
Esp31	0.357678	0.0450274
Dpagt1	0.35766	0.000783985
Sema6b	0.357486	0.0392057
Pradc1	0.357283	0.00284805
Gdpd3	0.357041	0.0103361
Cdc7	0.356602	0.0896916
Lyrm4	0.356361	0.00374015
Plin2	0.356086	0.00583531
Chst2	0.356009	0.0105657
4933431E20Rik	0.355779	0.0146471
Zdhhc23	0.355659	0.21041
Trip13	0.355561	0.0747523
Olfr520	0.355485	0.0796471
Ankrd34b	0.355394	0.0119807
Abi3	0.355225	0.00234947
Rpl9	0.35511	0.0804722
Spats1	0.35496	0.0218602
Sfn	0.354911	0.0125613
Heatr3	0.35476	0.0303341
Slc25a26	0.354593	0.0527306
Cd244a	0.354285	0.000355402
Lepr	0.354282	0.0135676
Poln	0.354164	0.00171654
Nt5e	0.354013	0.0146883
Bpifc	0.354007	0.0162513
Palb2	0.354005	0.00775331
Rpl37a	0.353791	0.0902973
Neu4	0.353784	0.0120617
Tuba4a	0.35377	0.00969423
Pycr2	0.353649	0.00614943
Tap1	0.353626	0.00876689
Mcoln2	0.353537	0.0395191
E2f2	0.353527	0.0643639
Mier2	0.353276	0.00268863
Vps26c	0.35327	0.0657273
Car2	0.353158	0.00257909
Paqr4	0.352706	0.00951524
Decr2	0.352605	0.000677522
Tubb2a	0.352272	0.000701548
Mfsd6l	0.352177	0.0142195
Prdx2	0.35204	0.00261254
Nod1	0.351974	0.0139186
Sae1	0.351824	0.00152505
Aff3	0.35178	0.0475891
Sco2	0.351637	0.0142842
Trp53cor1	0.351575	0.0483976
Atp5j2	0.351527	0.017689
Marchf1	0.351511	0.0804722
Tacc2	0.351435	0.0196181
Stard7	0.351388	0.00715486
Snhg16	0.351319	0.0221129
Mip	0.351221	0.0153012
Kdelr2	0.350836	0.00675
Txnrd2	0.350584	0.00126393
Oplah	0.350456	0.0162802
Nbas	0.350387	0.0163735
Bfsp2	0.350351	0.011268
Kat2a	0.349985	0.000142104
Atf6b	0.349984	0.00618061
Nt5c3	0.349729	0.000630923
Copg2	0.349717	0.00446592
Psmg3	0.349354	0.0368857
Igfbp4	0.349172	0.0727015
Yae1d1	0.349118	0.00751197
Nrl	0.349023	0.015003
Wdr74	0.348767	0.0327141
Gnb2	0.34875	0.00660881
Mtg2	0.348435	0.0091812
Top2a	0.348058	0.0919834
Fbxl22	0.347884	0.0977558
Arpp21	0.347649	0.00336878
Tcp10c	0.347629	0.0175254
Slc5a6	0.347022	0.00947408
Abcg2	0.346946	0.00476135
Mis18bp1	0.346833	0.0643165
Dscc1	0.346692	0.00701938
Ptchd1	0.346583	0.07519
Elob	0.346579	0.0191712
Psmd5	0.346467	0.0341387
Actr10	0.346416	0.00217186
Haspin	0.346199	0.045314
Bax	0.34609	0.00215971
Commd2	0.345766	0.00971645
Msl3l2	0.345729	0.0110516
Pcna	0.34568	0.0002893
Rad23a	0.345361	0.000734433
Nsd2	0.345331	0.0369835
Actl6a	0.345311	0.000684259
Osbpl1a	0.345267	0.0202589
Cep128	0.345223	0.0365998
Morn2	0.34522	0.12796
Slc7a4	0.345198	0.00461481
Gm26685	0.345153	0.0349846
Tube1	0.344858	0.0160059
3110040N11Rik	0.344805	0.0380912
Pgls	0.344567	0.00964292
Rpl18	0.344546	0.0232357
Cnr2	0.344506	0.0226321
Mapk15	0.344144	0.102462
Adap1	0.344055	0.0139996
Kcne3	0.344006	0.00532394
Epha7	0.34389	0.0129017
Dab2	0.343872	0.0430971
Psat1	0.34369	0.0293056
Ier5	0.343687	0.042583
Nsl1	0.343513	0.0165265
Sgo1	0.343452	0.0292447
Herc3	0.343168	0.00157483
Spef1	0.343094	0.0184752
BC028528	0.342748	0.00639387
Umad1	0.342636	0.00151968
1810037I17Rik	0.342471	0.00916144
Acss2	0.342364	0.000232319
Gm15915	0.342327	0.171549
Kbtbd4	0.342319	0.00351379
Dph1	0.342058	0.0174353
5830432E09Rik	0.342047	0.0118596
Fah	0.341985	0.00416195
Pclaf	0.341938	0.0778645
Pheta1	0.341742	0.0166508
Hdhd3	0.341713	0.0640201
Btg4	0.341379	0.017198
Lamc3	0.341245	0.0132535
Slirp	0.341045	0.0211216
Ybx3	0.341043	0.00505939
Olfr1181	0.340982	0.045314
Twf2	0.340788	0.00588185
Tnfsf15	0.340669	0.0285679
Cuta	0.340602	0.00384825
Icam2	0.340266	0.00534106
Eci2	0.339804	0.0021897
Csrp3	0.33971	0.0285497
Mrpl17	0.339532	0.0124387
Il1b	0.339219	0.0340981
Megf8	0.338832	0.000706589
Calr4	0.338827	0.0282488
Slc6a11	0.338807	0.0330022
Riox1	0.338662	0.0129292
Rpl7l1	0.338591	0.000186921
Kif5a	0.338403	0.0214554
Psmb4	0.338325	0.00627719
1700029I15Rik	0.338269	0.0382551
Chchd6	0.337757	0.141812
Sf3b5	0.337722	0.00521493
Irf1	0.337628	0.147246
Ubiad1	0.337477	0.0117922
Dpp3	0.337416	0.000163588
Tctex1d2	0.337254	0.00730009
Ap2s1	0.337069	0.00546797
Letmd1	0.336937	0.00102848
Pigo	0.33685	0.00151076
Snrpd2	0.336821	0.0136482
Prdx3	0.336705	0.00588185
Klra2	0.336613	0.0285379
Chpf2	0.336261	0.000524615
Pycr1	0.336012	0.0802171
Vamp5	0.335792	0.00606812
Hgfac	0.335679	0.0911525
Xkr5	0.335636	0.140881
Chrac1	0.335608	0.004553
Galnt6	0.335559	0.00193767
2900026A02Rik	0.335479	0.109842
Cdk15	0.335449	0.0396355
Emp3	0.335219	0.0117319
Ppp1r35	0.335043	0.0776962
Aspm	0.334958	0.171378
Lsm8	0.334939	0.0246116
Gnmt	0.334838	0.19554
Lyz2	0.334751	0.00638705
Trdv4	0.334539	0.0159213
Fosb	0.334498	0.518417
Gm16731	0.33415	0.226778
Spire2	0.334123	0.0676299
Spcs1	0.334044	0.0209556
Psd4	0.333862	0.000613308
Tmem60	0.333675	0.0115456
Cyb561d2	0.333354	0.0128431
Bst2	0.33321	0.0202961
Poc1a	0.333055	0.015662
Spc25	0.332946	0.0441335
Pusl1	0.332883	0.00275627
Olfr912	0.332862	0.0264255
Atad5	0.332799	0.0507922
Ltbr	0.332474	0.00066088
Pam	0.332191	0.0280802
Cyb5rl	0.332024	0.0248513
Clic4	0.33194	0.0610004
Myo3b	0.331823	0.0415568
Tmem223	0.331659	0.101629
Mrps18a	0.331584	0.00692551
Sec14l2	0.331549	0.352061
Cfp	0.331517	0.00446592
Rgl2	0.331482	0.00225373
Aprt	0.331333	0.00204021
Cebpzos	0.331159	0.0724258
Slc52a2	0.330798	0.00414215
Med28	0.330717	0.00532394
Thsd4	0.330637	0.0253312
4930505N22Rik	0.330626	0.0256755
Pla2g4a	0.330621	0.00951941
Mrpl58	0.33057	0.000642317
Mrpl35	0.330541	0.00862984
Rpn2	0.330461	0.000606273
H1f4	0.33033	0.0549976
Ipo13	0.330231	0.000296347
Prmt1	0.330112	0.00474571
Rps27l	0.330053	0.0210585
Trp53i11	0.330006	0.174041
Dhrs7b	0.329935	0.0157353
Slc48a1	0.329406	0.00208472
Fras1	0.328841	0.0264552
Kptn	0.328648	0.0213559
Thoc6	0.328464	0.0187996
Lrrc34	0.328403	0.0746491
Gemin6	0.328344	0.0250473
Myof	0.328168	0.0395896
Ifi27	0.32816	0.0527973
Mars1	0.327887	0.0192607
Arhgap26	0.327872	0.0072599
Mrps22	0.327849	0.00967089
Ptafr	0.327799	0.0168266
Slc1a5	0.327648	0.00323538
Mrps28	0.327647	0.0731851
Sdr39u1	0.3276	0.00121983
Rhbdd3	0.32754	0.0144091
Xntrpc	0.327453	0.0380547
Endog	0.32734	0.131098
Rps19	0.32734	0.0387716
Samm50	0.327334	0.00277305
Lmx1a	0.327273	0.0519774
Tbcc	0.327172	0.0293096
Prmt3	0.32716	0.00921657
Npl	0.327121	0.00215607
Slc39a11	0.327118	0.00812933
Sdhd	0.327012	0.0182135
Armcx4	0.32696	0.221189
Cox16	0.326926	0.105713
Glb1l	0.326723	0.0481603
Llgl2	0.326711	0.015003
Depdc1a	0.326603	0.13487
Mdm1	0.326428	0.0325458
Zdhhc2	0.326397	0.121018
Cdr2	0.326353	0.00679149
Tagap	0.326269	0.0258372
Zfp213	0.326048	0.00242621
Tomm40	0.325961	0.00390691
Slc22a3	0.325853	0.0618685
Coil	0.325696	0.00926136
Ctu2	0.325693	0.00151076
Tmem209	0.325596	0.0134379
Psrc1	0.32547	0.000678218
Grk6	0.325455	0.00066088
Irs1	0.325423	0.0507133
Hint1	0.325319	0.0392457
Rpl36	0.325264	0.0813094
Cenps	0.325225	0.0118016
Eng	0.325222	0.0438185
Itpk1	0.325098	0.0987631
Slc25a43	0.324938	0.0483976
Gm8773	0.32481	0.0297366
Trim28	0.324807	0.00029464
Jtb	0.324774	0.0314468
Krtcap2	0.324656	0.0121507
Gm960	0.323976	0.0317073
Cd63	0.323896	0.0177037
Dus4l	0.323576	0.0197678
Parvb	0.323547	0.00548946
Pcdhb6	0.323399	0.0255863
Zfp948	0.323369	0.181165
Grid2	0.323325	0.0210061
Gclc	0.323207	0.00373435
Reep4	0.32317	0.00370248
Cdca3	0.322775	0.0684112
Thnsl2	0.322693	0.0288794
Vmn1r11	0.32265	0.104406
Nadsyn1	0.322294	0.011744
Pla2g15	0.322065	0.0221129
Fbxw17	0.32173	0.0254508
Katnb1	0.321729	0.00273278
Nop56	0.321333	0.00632143
Tanc1	0.321265	0.0316435
Ppp2r1b	0.321228	0.00218353
Cdk4	0.321208	0.00290723
Kcnab2	0.321197	0.006181
Csrp1	0.321186	0.00309522
Nup93	0.321113	0.00977641
Mybpc3	0.320967	0.0786659
Egfr	0.32093	0.0304894
E2f3	0.320873	0.00191505
Ano2	0.320767	0.0317632
Get4	0.320517	0.000715661
Brip1os	0.320378	0.00356858
Gss	0.320267	0.00877948
Tysnd1	0.320249	0.00363012
Ldlrad4	0.319933	0.0421784
Spns3	0.319729	0.0116777
Dnlz	0.319651	0.00303912
Gm18271	0.319574	0.132237
Srsf7	0.319568	0.00313059
Senp8	0.319324	0.0937046
Snrpg	0.319258	0.0949736
Mpi	0.319189	0.00233666
Tmem70	0.319081	0.0220596
Gltp	0.319069	0.0173278
Tmem201	0.318948	0.00139376
Mrpl28	0.318857	0.00844382
Nol11	0.318566	0.009021
Actr6	0.318542	0.0078448
Flna	0.318382	0.0111617
Rnd3	0.318356	0.0325475
Slc28a3	0.318294	0.0980742
Ky	0.318183	0.0366263
Tmem138	0.318169	0.00163897
Sar1b	0.317944	0.00534539
Bloc1s1	0.317893	0.0589128
Gja1	0.317784	0.0230857
Mogs	0.317649	0.00645878
Rps8	0.31759	0.0341988
Mki67	0.317564	0.237992
Sash3	0.317412	0.000880132
Tpx2	0.317327	0.0528955
Cacnb2	0.317321	0.0616624
Car13	0.317242	0.000753052
Mrpl16	0.317199	0.00420377
Tmem175	0.317084	0.00877487
Plaat3	0.317043	0.0307621
Gm30551	0.31704	0.0708214
Poldip3	0.317012	0.00370248
Actb	0.316842	0.00160601
Ints1	0.316788	0.00167611
Mmadhc	0.31667	0.00841038
Nt5c3b	0.316444	0.00569962
Zmym1	0.316278	0.00140683
Cenpt	0.315627	0.00117875
Acsl5	0.31543	0.00153092
Sh3bp4	0.315258	0.0655836
Cotl1	0.315147	0.061101
Pigc	0.315103	0.0175578
Cdk5rap2	0.314971	0.0129707
Imp3	0.314922	0.0246597
Sod3	0.314816	0.0542824
Rrp9	0.314573	0.00108101
Efcab11	0.314529	0.0268937
Inka1	0.31442	0.0189299
Nup88	0.314319	0.00186521
E2f8	0.314283	0.0770608
Vmn2r25	0.314072	0.0336921
Klhl8	0.31405	0.0384589
Slfn3	0.314038	0.0152972
Fgd1	0.314007	0.0209174
Prr11	0.313725	0.0472963
Pole2	0.313623	0.0213831
Chek1	0.313593	0.037443
Rpl10	0.313553	0.184329
Fanci	0.313345	0.139887
Ppif	0.313339	0.00138022
Vars	0.313136	0.00730811
Pelo	0.312946	0.175104
Exog	0.312755	0.140442
Nutf2	0.312722	0.00813149
Rad51c	0.312539	0.0284957
Gm14634	0.312436	0.0491722
Pax7	0.311955	0.0337695
Ddx56	0.311852	0.0296907
Acot7	0.311759	0.0112905
Usp10	0.311717	0.00173608
Lrrc66	0.311651	0.0340972
Glipr1	0.311625	0.00291018
Mettl15	0.311598	0.0229226
Flnb	0.31153	0.0171578
Yif1a	0.311475	0.00350969
Prkag2	0.3113	0.00257909
Plac8	0.311189	0.0398217
Yars2	0.31103	0.0282488
Ticam2	0.311023	0.0395785
Slc6a15	0.310835	0.15
Cox8a	0.310825	0.0563894
Slf1	0.310701	0.0585234
Maged2	0.310697	0.0195748
Srm	0.310467	0.0178858
Dcdc2a	0.310391	0.0447458
Atp6v1f	0.310375	0.0720668
Gm24141	0.310364	0.0431982
Nenf	0.310335	0.102338
Atoh8	0.310211	0.0452603
Tmem98	0.310033	0.106854
Thop1	0.310012	0.0279798
Akr1b3	0.309987	0.0192874
Bbs10	0.309977	0.0268704
Plekhs1	0.309912	0.0281512
Cxcl12	0.309864	0.038082
Khdrbs2	0.309658	0.0398788
Slc7a1	0.309573	0.00639387
Alox5ap	0.309305	0.0104965
Bloc1s2	0.309182	0.0163735
Poglut2	0.308934	0.00532394
Gemin2	0.308848	0.00583451
Vps45	0.308818	0.0117319
Tmpo	0.308699	0.0144997
Apool	0.308564	0.00707389
Slc35a4	0.308559	0.00796147
Gpc4	0.308412	0.0384361
Gng12	0.308356	0.00152413
Col11a2	0.308201	0.0531642
Vasp	0.308081	0.0113905
Slc45a3	0.308056	0.003814
Ttpal	0.308043	0.015864
Lcmt2	0.307978	0.00460959
Mrpl54	0.307934	0.00170389
Grwd1	0.307717	0.00743956
Nova1	0.307699	0.175156
Rgs19	0.30769	0.00222898
Snord13	0.307466	0.0831121
Sdhaf4	0.307217	0.0359601
Ddx31	0.307181	0.00777044
Slc25a33	0.307115	0.023263
Cyp2r1	0.306811	0.0490769
Psmd13	0.306647	0.00538242
Hus1	0.306623	0.0060144
Psmb7	0.30662	0.00700227
Slc19a1	0.306449	0.00619769
1700066M21Rik	0.306429	0.0937046
Bid	0.306396	0.00151076
Ttyh2	0.306383	0.00138022
Suv39h2	0.306279	0.0289642
Kif15	0.306229	0.0890244
Ier3	0.306181	0.00595954
Rcc2	0.306146	0.00226886
Arhgap27	0.306099	0.020171
Lsm7	0.305951	0.101755
Dnah8	0.305948	0.000693656
Tex30	0.305796	0.00527182
Gsr	0.30578	0.00393063
Sod1	0.305562	0.0221129
Tmem41a	0.305393	0.0296468
Rad54b	0.305341	0.0833823
Dmac1	0.304732	0.0122464
Mvb12a	0.304588	0.00986249
Acp1	0.304517	0.0108221
Clec11a	0.304443	0.0860352
Ogfod2	0.30432	0.0577814
Gstp1	0.304304	0.0182749
Drg1	0.304057	0.00770653
Ecsit	0.303984	0.011388
Unc5b	0.303912	0.251142
Kif21a	0.303889	0.0390688
Nhlrc1	0.303713	0.0466904
Mars2	0.303671	0.0896348
Dhdds	0.303567	0.000416573
Psma7	0.303228	0.00169302
Scn4b	0.303127	0.0459698
Mrpl10	0.303081	0.00410533
Ndufa3	0.302952	0.031524
Ippk	0.302622	0.00222994
Adprh	0.302599	0.00972791
Uqcc2	0.302574	0.131098
Insyn2a	0.302517	0.114461
Rps18-ps4	0.302373	0.0753206
Tmem19	0.302324	0.0236148
Scn8a	0.302286	0.0424087
Npm3	0.302184	0.00970743
Ccl3	0.301884	0.136872
Ints7	0.301673	0.00862392
Rpl8	0.30167	0.034485
Gpx1	0.301492	0.0147734
Slc11a2	0.301335	0.0288389
Rasal3	0.301198	0.00790939
Praf2	0.301071	0.00595544
Frrs1l	0.301045	0.0572751
Dnajc6	0.301043	0.0327418
Map4k1	0.300966	0.041075
Smyd2	0.300961	0.00925052
Lsm5	0.300719	0.00209301
Vav2	0.300718	0.0113582
Cenpl	0.300652	0.0571371
Kif24	0.300523	0.0101357
Bop1	0.300438	0.00495818
Tomm22	0.300329	0.00147311
Exoc3l	0.300162	0.0974541
Rbm12b1	0.300132	0.029727
Tmem132b	0.300119	0.363636
Cox6a1	0.299951	0.0486195
Arl6ip1	0.299879	0.00297938
Gpd1l	0.299731	0.00349236
Mrpl14	0.299613	0.0320491
Psmd14	0.299476	0.00710968
Cox15	0.299356	0.00551785
A930011G23Rik	0.299292	0.0636791
Acy1	0.299098	0.0861286
Gpr141	0.298962	0.00386203
Cdkn2b	0.29894	0.0626174
Ndufa2	0.298852	0.210689
Dph2	0.298732	0.0124814
Tll1	0.298707	0.0462885
Mrpl27	0.298623	0.0112905
Gm14092	0.298604	0.092325
Tango6	0.298255	0.0116287
Rps27	0.29824	0.191683
D5Ertd605e	0.298042	0.0489274
Xndc1	0.297993	0.0299784
Bnc1	0.29785	0.043236
Rtn4ip1	0.297663	0.0750465
Casp3	0.297624	0.00208472
Ndufab1	0.297616	0.00290723
Wdr90	0.297548	0.0247787
Hibadh	0.297491	0.00932802
Cd163l1	0.297344	0.089224
Gfi1b	0.297241	0.0204516
H2-Oa	0.297103	0.0311061
Fam155a	0.297056	0.00668549
Ndufa8	0.297049	0.031979
Naa38	0.297009	0.00764407
Il21r	0.296953	0.0422543
Ftl1-ps1	0.296502	0.07502
Thyn1	0.296377	0.0465489
Cdcp3	0.296369	0.0752529
Lrfn1	0.296349	0.0581245
Fpgs	0.29627	0.00593007
Ccdc14	0.296088	0.0326095
Grik2	0.295672	0.123301
Tmem115	0.295592	0.0015653
Eci1	0.295558	0.0075367
Atp6v0c	0.294952	0.0361165
Cenpe	0.294878	0.164885
Cyb5r1	0.294794	0.123911
Ptgr1	0.294542	0.0528955
Cmtm3	0.29441	0.00345184
Kbtbd7	0.29434	0.214241
Zfas1	0.294141	0.0653511
Ddias	0.294003	0.0230366
Rabif	0.293564	0.0284564
H3f3a	0.29354	0.0157353
Ndufs8	0.293411	0.0266149
Sec23a	0.29334	0.0474375
4930484H19Rik	0.293248	0.0334985
Ddc	0.293142	0.0216898
Dlc1	0.293064	0.0442233
Adh5	0.293055	0.0184696
Chchd1	0.293035	0.0442737
Parp1	0.292837	0.0167007
Tmem109	0.292676	0.000677522
Ndufaf2	0.292568	0.079517
Eif5a	0.292568	0.00475897
Pick1	0.292462	0.0554698
Gpt2	0.292364	0.0534881
Nr2c2ap	0.292256	0.0204665
Mtln	0.292245	0.102804
Lage3	0.292219	0.00665488
Ubap1l	0.292185	0.0450529
Ceacam16	0.292034	0.0597894
Rps16	0.291962	0.0958332
Pcdhgb2	0.291922	0.0689173
Trim34b	0.291893	0.0482591
Uevld	0.291878	0.00208432
Psmb10	0.291818	0.0104965
Marcks	0.291787	0.115907
Prss35	0.291773	0.0407135
Msrb3	0.291598	0.111708
Pacc1	0.291589	0.00954268
Lrrc14	0.291423	0.0137434
Itpr3	0.291388	0.0428663
Cinp	0.291379	0.00684376
Pkp4	0.291323	0.00875048
Nip7	0.291318	0.00335056
Gfer	0.291129	0.00223486
Pam16	0.29109	0.0240154
Ska1	0.290949	0.112664
Cited1	0.290941	0.0171507
Tsfm	0.290934	0.0264151
Nlrp4c	0.290498	0.190647
Smim7	0.290473	0.0677116
Mfng	0.290283	0.0323293
Gen1	0.29026	0.152566
Ptcd2	0.290024	0.00523847
Cyba	0.290015	0.043175
Cyp27b1	0.289957	0.34146
Spdl1	0.289919	0.136283
Rpa3	0.289871	0.00144496
Atp8b4	0.289819	0.0159295
Enc1	0.289764	0.0232683
Rrh	0.289754	0.0399974
Lix1	0.289598	0.0545262
Arrdc4	0.289596	0.0344635
Cgn	0.289583	0.055849
Nacc2	0.289538	0.0102342
Zswim1	0.28932	0.00409852
Gm18348	0.289289	0.172593
Polr2k	0.288926	0.0323135
Ndufb5	0.288919	0.00601153
Tbl2	0.2889	0.000954437
Kif18a	0.288889	0.122371
Tpgs2	0.2887	0.00964366
Sumo3	0.288668	0.00224317
Ptprm	0.288371	0.204681
Alkbh7	0.288363	0.0926356
Tmem267	0.287869	0.0503546
Apold1	0.287865	0.0610168
Hrh2	0.287692	0.0130783
Zfp41	0.287668	0.156247
Slco2a1	0.287461	0.161698
Pigx	0.287391	0.00827766
Orc6	0.287348	0.00764407
Ctnnbip1	0.287297	0.0116568
Icam4	0.287205	0.163459
Tdp1	0.287169	0.00137999
Ndufa12	0.287136	0.0864575
Mboat1	0.287035	0.000613308
Esd	0.286971	0.00787568
Sh3pxd2a	0.286848	0.130735
Vdac3	0.286565	0.0100557
Efnb3	0.286504	0.297424
Gm30648	0.286484	0.0573001
Lamtor4	0.286483	0.0728897
Slc16a1	0.286466	0.00529252
Chchd2	0.286394	0.0799728
Pex11b	0.286346	0.0754267
Bcas1os2	0.286336	0.102539
Utp20	0.286324	0.0599578
Zfp319	0.286148	0.00356726
Dctd	0.286019	0.023175
Polr3h	0.285803	0.0187121
Ddx49	0.285758	0.000359564
Decr1	0.28574	0.00900098
Naa40	0.285725	0.00217186
Mtmr4	0.285673	0.0295973
Oasl1	0.285258	0.0713453
Pole4	0.285249	0.0479675
Fam111a	0.285202	0.0299399
Adgrg3	0.285121	0.00195753
Jade3	0.285116	0.043905
Actg1	0.285111	0.0157709
G3bp1	0.285083	0.00173775
Tmem147	0.285049	0.0403273
Got1	0.285006	0.0110361
Lzts2	0.28489	0.00743648
Fry	0.284843	0.00921627
Amd1	0.284773	0.132697
Echs1	0.284523	0.0174373
Nans	0.284341	0.00219569
Lta4h	0.284313	0.00186443
Ndufa13	0.28426	0.0438822
Icam1	0.284199	0.00661826
Urb2	0.284098	0.0163735
Rcbtb2	0.284076	0.0100149
Psmb8	0.284046	0.00734162
Dynlt1b	0.283747	0.0433097
Rfwd3	0.283707	0.00796147
Gm31121	0.283553	0.206487
Snrnp40	0.283456	0.0153971
Flvcr1	0.283414	0.0325961
Ndufb2	0.283232	0.0302045
Sephs2	0.283134	0.0166248
Dolk	0.283092	0.0635488
Olfr1414	0.28307	0.0576603
Snhg1	0.282918	0.0266741
Txnrd1	0.282845	0.0274266
Meg3	0.2828	0.0676867
Plp2	0.282591	0.00401675
Mrpl48	0.282474	0.00818945
Acsf3	0.282467	0.00687358
Mfsd10	0.282243	0.00110823
Ndufb1	0.282105	0.181769
Gm2788	0.282014	0.046263
Man2c1	0.281959	0.00255678
Thpo	0.281586	0.0684629
Nipsnap3b	0.281507	0.00233299
Utp4	0.281431	0.00117044
Mrpl36	0.281429	0.0184258
Ulbp1	0.281189	0.0741725
Abcc1	0.280922	0.0130896
Rgs12	0.28086	0.000328557
Krt79	0.28081	0.0830955
Psph	0.280766	0.00606914
Lonrf1	0.280743	0.00171248
Cnp	0.280647	0.00750471
St3gal4	0.2806	0.00957996
C1qbp	0.280562	0.00367847
Slc13a4	0.280558	0.0958176
Sh3glb2	0.280355	0.0194329
Ttc7	0.28006	0.00243619
Slc17a4	0.279952	0.308165
Rtca	0.279946	0.0086495
Obi1	0.279878	0.0143454
Snrpa1	0.279738	0.0160085
Trim27	0.279502	0.000506408
Snrpa	0.279403	0.00979844
Nucks1	0.279342	0.0112933
Hmgb3	0.279216	0.0465535
Nme1	0.279202	0.0375641
Ints11	0.279196	0.00162806
Trappc1	0.279193	0.00538242
Wrap73	0.278916	0.0322353
Fchsd2	0.278855	0.0811802
Glmn	0.278849	0.0343128
Hexb	0.278654	0.0114965
Gm53058	0.27863	0.0835495
Fat1	0.278187	0.087652
Gspt1	0.278133	0.004553
Snrpe	0.278099	0.0665358
Bcs1l	0.278055	0.0182727
Snu13	0.277982	0.00625305
Zmat5	0.277946	0.179132
Mnd1	0.277914	0.0986931
Tpm3-rs7	0.27791	0.0791625
Reep1	0.277695	0.112754
Pgap6	0.277439	0.0504296
Fmnl3	0.277392	0.0621371
Mpzl3	0.277285	0.075028
Cfl1	0.277182	0.00671839
Tmem126a	0.27713	0.0569004
Trap1	0.276934	0.00100197
2810025M15Rik	0.27688	0.0969198
Gria2	0.276743	0.0797954
Tmem120a	0.276683	0.00527555
Bscl2	0.276671	0.0174721
Mis18a	0.276405	0.0147724
Mipep	0.276405	0.0617313
Prc1	0.276374	0.190807
Mgat1	0.276365	0.00456225
Trp53	0.276161	0.0047168
Gnb5	0.275699	0.0667976
Anapc11	0.275549	0.0140199
Gstz1	0.275542	0.0195889
Plscr2	0.275503	0.17706
Adamtsl2	0.275302	0.106771
Adat2	0.275218	0.123911
Lfng	0.275203	0.00583231
Fam117a	0.275163	0.134282
Egr4	0.275145	0.568116
Bola1	0.275133	0.0384589
Tcof1	0.274989	0.0633746
Ptpmt1	0.274967	0.0014234
Pkib	0.274872	0.126748
Cldn34c1	0.274689	0.143017
Toe1	0.274605	0.00595521
Nupl2	0.274503	0.0644109
Tfb1m	0.274461	0.0405182
Stxbp5l	0.274441	0.0763656
Mgat2	0.274294	0.0301265
Cox14	0.274168	0.0352573
Mex3b	0.274098	0.151462
Fbxw9	0.274041	0.0573001
Fzr1	0.27394	0.00688562
Hdgf	0.273922	0.0359522
Gt(ROSA)26Sor	0.273916	0.301436
Tarbp2	0.27391	0.028833
Dusp12	0.273861	0.0120617
Get1	0.27382	0.0607991
Mpc1	0.2738	0.0213647
Myo1e	0.273588	0.0114986
Tcp1	0.273565	0.00573616
Dock5	0.273562	0.0544788
Rbbp4	0.273478	0.0229381
Atp10a	0.273454	0.0219389
Astl	0.273386	0.073065
Pno1	0.273335	0.00800255
Vdac2	0.273192	0.00734162
Ggta1	0.273144	0.030142
Polr2l	0.273014	0.10098
Bcl2l12	0.272963	0.0362255
Dapk1	0.27294	0.00427059
Mlst8	0.27277	0.00907943
Mecr	0.272741	0.0709312
Atp6v0e	0.272726	0.0418632
Ciao2b	0.272677	0.141489
Def8	0.272672	0.0432716
Pcgf6	0.272459	0.147438
Faap100	0.272379	0.0408397
Tmed1	0.272227	0.146893
Mcpt-ps1	0.272158	0.0271043
Pgap2	0.271712	0.00633521
Ethe1	0.271534	0.0456377
Zkscan7	0.271533	0.0767376
Stox2	0.271394	0.349804
Rer1	0.271282	0.0156251
Dcaf7	0.27116	0.0120836
Egr2	0.271113	0.552903
Rbks	0.271046	0.0920425
Tma7	0.270975	0.0958416
Igfn1	0.270504	0.109148
Ppef2	0.270436	0.0908478
Mob3b	0.270368	0.0667948
Kdm1a	0.270212	0.00555802
Rint1	0.270207	0.00400045
Tymp	0.270202	0.075228
Fam234b	0.27001	0.0774866
Dcaf12	0.269912	0.00818945
Hsph1	0.269666	0.0416827
Rap1gds1	0.269633	0.00567216
Borcs5	0.269546	0.0318051
Gm41611	0.269461	0.0878997
Gfus	0.269219	0.0175578
Esco2	0.269154	0.127292
Prdx6	0.269049	0.0314894
Akip1	0.269042	0.0503269
Pramel12	0.269002	0.0817231
Zdhhc12	0.268925	0.0398159
Iftap	0.268833	0.00944451
Tm9sf1	0.268789	0.0135483
Mrps11	0.268663	0.0620528
Smim17	0.268598	0.0938588
5830416I19Rik	0.268566	0.0883962
Coq7	0.268372	0.0522768
Shld3	0.268337	0.144063
Adssl1	0.268334	0.0798242
H2aj	0.268237	0.0979579
Slc27a5	0.268206	0.124035
Gusb	0.268109	0.00918527
Col4a1	0.268089	0.0770155
Tbc1d7	0.268042	0.0487483
Topbp1	0.268041	0.122985
Lockd	0.268024	0.0205383
Col2a1	0.267972	0.0906315
Slc33a1	0.267902	0.0227751
Atp13a4	0.26789	0.0576603
Dars	0.267828	0.00363694
Hadhb	0.267657	0.020171
Npepl1	0.267567	0.00165475
Smg5	0.267438	0.00114863
Fgd6	0.267395	0.0976721
Trappc13	0.267273	0.0466967
Flnc	0.267256	0.105575
Mrpl11	0.267228	0.0389554
Pik3ap1	0.2672	0.0498523
Pigg	0.267057	0.0544043
Eif6	0.266958	0.014872
Atp5g3	0.266895	0.0518457
Lrfn4	0.266768	0.158303
A730008H23Rik	0.266757	0.0217309
Wdr77	0.266593	0.00916244
Pcnx3	0.266477	0.00202062
Col1a1	0.266474	0.152878
Commd1	0.266456	0.0867098
Nim1k	0.266446	0.0566799
Cep43	0.266409	0.0315428
Prrg4	0.266249	0.159846
Arhgef40	0.266228	0.0795022
Noc4l	0.266142	0.00139784
Mrps27	0.266123	0.0281114
Foxred1	0.266008	0.0610865
Ccl6	0.26588	0.0647349
Zbtb48	0.265774	0.0571712
Ssbp4	0.265765	0.0155
Fgfrl1	0.26575	0.0607338
Emp2	0.265636	0.0745547
Pibf1	0.265623	0.0207965
Sdhc	0.265615	0.0128305
Mrps18b	0.265579	0.0274977
Gcdh	0.265417	0.0264245
Ssr4	0.265328	0.045314
Ndufa7	0.265203	0.19849
Bend4	0.265182	0.0936352
Trappc4	0.265126	0.0340734
Focad	0.26504	0.0555901
Clcn2	0.264975	0.113622
Tfeb	0.264919	0.0892483
Col4a5	0.26482	0.0861889
Surf4	0.264761	0.00295015
Cse1l	0.264586	0.0696452
Lman1	0.264506	0.0153811
Abcc3	0.264416	0.0249913
Ywhag	0.264397	0.00151076
Wdr78	0.264301	0.110864
Ctc1	0.264298	0.0232947
Zfp296	0.264285	0.0954552
Hells	0.264214	0.0722011
Mrpl40	0.264192	0.00398158
Arhgef33	0.264129	0.0994718
Col6a3	0.264123	0.0557404
Unc119	0.264051	0.0075693
Dkk4	0.26403	0.141996
Kpnb1	0.263574	0.0237425
Pomp	0.263554	0.0153402
Etv4	0.263544	0.0938588
Manf	0.263482	0.00770445
Fgf3	0.263347	0.32516
Nap1l4	0.263325	0.00294975
Ubac1	0.263308	0.00562029
Prkd2	0.263157	0.0030861
Lars	0.263143	0.118729
L2hgdh	0.26313	0.0636884
Frmd8	0.263049	0.0131783
Bmp6	0.263002	0.123992
Med19	0.262943	0.00753162
Timm13	0.262872	0.0943275
Mcidas	0.262754	0.0893312
Tmem230	0.262754	0.131796
Atp5o	0.2625	0.0261733
Magt1	0.262477	0.0216839
Ly6a	0.262215	0.102177
Pmaip1	0.262215	0.0831581
Tmem107	0.262136	0.0445068
1700063D05Rik	0.262129	0.102656
Iscu	0.261955	0.0076412
Dcbld2	0.261928	0.0862889
Tmem69	0.261884	0.0393214
Map2k2	0.261797	0.02003
Rnf4	0.261762	0.0407475
Zranb3	0.26175	0.093566
Aste1	0.26171	0.0960369
Atp5mpl	0.261676	0.164331
Mcrip1	0.26162	0.020171
Aasdhppt	0.261579	0.0265347
Tubb6	0.261535	0.00639387
Phb	0.2614	0.0460826
Rpp14	0.261383	0.0190832
Shmt2	0.261359	0.054232
Mettl26	0.261246	0.0697331
Nav1	0.261166	0.0801782
Gm22362	0.261134	0.154718
Tmed9	0.261096	0.034552
Sesn2	0.26101	0.0130343
Kctd7	0.260847	0.062405
Fam209	0.260618	0.122372
Mrpl3	0.260539	0.00422025
Ano3	0.260519	0.0775781
Gaa	0.260475	0.00505026
Gm20098	0.260436	0.214131
Cubn	0.260358	0.0944542
Rfc3	0.260323	0.0175578
Tmem177	0.260241	0.076931
Pcdh11x	0.260049	0.123205
Nars2	0.260048	0.0910644
Skp1	0.260036	0.0200933
Zfp3	0.259975	0.0955159
Wnt9a	0.259932	0.18087
Cluh	0.259877	0.0132836
Abca7	0.259824	0.0125613
Fam110a	0.259701	0.209128
Mtx2	0.259637	0.0241376
Hoxb2	0.259576	0.101543
Dmac2l	0.259424	0.112365
Nudt12	0.259402	0.0307117
Morn4	0.259267	0.0795022
Mtfr1l	0.259244	0.00138022
Derl1	0.259108	0.014436
Tceal1	0.259088	0.144626
Cep83	0.258975	0.121004
Rps18	0.258823	0.115836
Naa50	0.258683	0.0162543
Fam114a1	0.25847	0.0600503
Lrch4	0.258412	0.110638
Ercc6l	0.258366	0.250051
Gtf2h4	0.258357	0.033822
Atp6v1b2	0.258117	0.0232495
Abca8a	0.25811	0.11597
Casp7	0.258097	0.00224176
D430020J02Rik	0.257934	0.201988
Ss18l2	0.257717	0.0281511
Gstm2	0.257632	0.106984
Cyren	0.257469	0.00764049
Vcp	0.257351	0.00527555
Pigbos1	0.257301	0.0685409
Plxnd1	0.257201	0.116956
Fundc2	0.257186	0.0690728
Brca2	0.257139	0.186105
Slc26a4	0.257029	0.114907
Srf	0.257015	0.140942
Paics	0.25696	0.00136906
Gm7008	0.256885	0.104643
Ift27	0.256826	0.0428453
Thoc5	0.256769	0.00480807
Eif4ebp1	0.256683	0.0697511
Il18bp	0.256675	0.071931
Abcf2	0.256668	0.0260909
Ntn1	0.256662	0.112701
Eif3i	0.256584	0.0432527
Gemin7	0.256355	0.0300676
Ndufb8	0.256322	0.0684202
Creg1	0.256249	0.00807875
Sec13	0.256218	0.0187996
Fance	0.256169	0.00757047
Dnajc24	0.256024	0.0335846
Tmem143	0.255826	0.0414948
Nudt16l1	0.255795	0.07198
Smyd4	0.255739	0.0518517
Hdac3	0.255649	0.00123466
Soga1	0.255603	0.134194
Lsm11	0.25558	0.0580297
Hoxd11	0.255565	0.123911
Gars	0.255539	0.0258445
E130309D02Rik	0.255539	0.00267591
Mknk2	0.255445	0.0356929
Gm10684	0.255434	0.10931
Il17ra	0.255414	0.0264151
Ganab	0.255395	0.014375
Mgst3	0.255264	0.120967
Gtf2h5	0.25525	0.0417998
P3h1	0.255128	0.0830258
Atxn10	0.255069	0.00490881
Impdh1	0.254981	0.00820619
Mfsd5	0.254975	0.00690269
Pemt	0.254909	0.242104
Atp1b3	0.254842	0.0102235
Csmd1	0.254801	0.091253
Abcd1	0.25457	0.0217602
Dcdc2c	0.254443	0.0928824
Msrb2	0.254348	0.195387
Mlx	0.254324	0.0393887
Rhoh	0.254318	0.00964183
Timm8b	0.254229	0.0569122
Nbdy	0.254108	0.0698581
Hip1r	0.254108	0.0551557
Ubc	0.254094	0.0599285
Nphs2	0.254001	0.11985
Retsat	0.253835	0.0682296
F2rl3	0.253721	0.105749
Vamp8	0.253717	0.0615508
Ncln	0.253613	0.0149359
Fga	0.253575	0.109988
Trpt1	0.253569	0.123911
Egr3	0.253486	0.861044
Trpm3	0.253481	0.103484
Sgce	0.253396	0.0919031
Serpine2	0.253285	0.120701
Itih2	0.253259	0.129497
Casp1	0.25318	0.00817645
Slc25a11	0.25308	0.00970702
Rab5if	0.253077	0.00625305
Plekhj1	0.252889	0.0276026
Aqp9	0.252833	0.0234909
Akr1e1	0.252734	0.0152794
Pecr	0.252698	0.113003
Prmt5	0.252669	0.00555802
Msrb1	0.252586	0.0264151
Cln6	0.252373	0.00340284
Rpa1	0.252367	0.0034902
Luzp2	0.252293	0.158211
Cenpi	0.252254	0.0609848
Mrto4	0.25223	0.0187774
Atad2	0.252129	0.23844
Slc25a39	0.251958	0.0323875
Oas1a	0.251928	0.132697
Trmt2a	0.251922	0.00226886
Gpn2	0.25187	0.0380367
Kctd5	0.251757	0.0170901
Plag1	0.251701	0.109573
Ehd4	0.251697	0.00492836
Nudt19	0.251683	0.0130896
Sympk	0.251559	0.00224654
Prps2	0.251524	0.0921511
Lztr1	0.25133	0.0108221
Lrp11	0.251234	0.0797954
Fam53b	0.251155	0.00780642
Cox6b1	0.25106	0.0562173
Gtf2ird1	0.251054	0.101994
Epb41l3	0.251009	0.189845
Tmem97	0.250885	0.00465663
Med11	0.25076	0.0189122
Psmb1	0.250731	0.0220596
Dnase2b	0.250564	0.152749
Ckap2l	0.250378	0.112007
Nifk	0.250311	0.00837595
Ap3s2	0.250205	0.00771201
Nudt15	0.250184	0.129837
Svbp	0.250149	0.0481555
Usp18	0.250096	0.0415438
Abcb9	0.250096	0.0802065
Ufc1	0.249948	0.104311
Ptges3	0.249924	0.0163689
Sumf2	0.24989	0.0184999
Xrcc5	0.24967	0.00743089
Plppr2	0.24966	0.196823
Yipf3	0.24962	0.031979
Rps15a	0.249606	0.195649
Nelfcd	0.249552	0.0095154
Rubcn	0.249412	0.0219754
Micos13	0.249342	0.188323
Vps18	0.249338	0.00583531
Vac14	0.249164	0.00133307
Nfkbiz	0.249056	0.160623
Fh1	0.249028	0.00486663
Mrpl47	0.248998	0.103552
Pcca	0.248936	0.0115032
Gorasp1	0.248906	0.119614
Fbxl19	0.248868	0.0120617
Slc38a4	0.248842	0.116481
H4c9	0.248811	0.300594
Clptm1l	0.248641	0.00546797
Lin52	0.248428	0.0715038
Napb	0.248403	0.144464
Tbc1d2b	0.248392	0.00908635
Col18a1	0.248383	0.122167
Vmn2r-ps7	0.248294	0.130638
Tsen15	0.248278	0.0850887
Sytl1	0.248188	0.148536
Rbbp7	0.248135	0.0199519
Mrps18c	0.248067	0.0697418
Pla2g6	0.247853	0.0739625
Iqca1l	0.24783	0.180848
Gdpd5	0.24781	0.233438
Fkbp11	0.247797	0.122167
Il12rb2	0.247741	0.0532413
Acer3	0.247704	0.0149785
Etfa	0.24768	0.00884654
Eftud2	0.24763	0.00385719
Cybb	0.247544	0.112856
Tmem238	0.247363	0.139752
Yipf2	0.247324	0.0306065
Blvra	0.247311	0.0112476
Guk1	0.247148	0.0793741
Cox5b	0.247097	0.06368
Ints3	0.247071	0.00524795
Rps5	0.247066	0.0945572
Ppat	0.247064	0.00524756
Vmn1r233	0.247003	0.128624
Hsd17b4	0.24699	0.0280285
Wdfy4	0.246962	0.0103905
Tbc1d4	0.246891	0.229189
Tlnrd1	0.246876	0.0554698
Coasy	0.246818	0.0659846
Trmt2b	0.246691	0.00523847
Alg14	0.24669	0.097229
Efcab7	0.246666	0.205761
Senp3	0.246665	0.00126393
Trappc9	0.246651	0.0186849
Acot13	0.246557	0.0852083
1110046J04Rik	0.246499	0.147358
Zbed4	0.246478	0.0349261
Shq1	0.246235	0.0498663
Myo10	0.246142	0.0940089
Gpr34	0.246137	0.0055232
Stt3b	0.246097	0.00894396
Ccsap	0.246079	0.0696452
Fam110b	0.246067	0.019465
Ggcx	0.245989	0.0391287
Olfr279	0.245986	0.114907
Fbxo5	0.245745	0.269493
Rae1	0.245707	0.00916244
Timm9	0.245697	0.134191
St8sia3	0.245687	0.102987
Nup160	0.245648	0.187351
Prep	0.245637	0.00629264
Htatip2	0.245618	0.0130783
4930524C18Rik	0.245602	0.116481
Cyp4a12b	0.245552	0.06182
Acadvl	0.24551	0.00884759
Rpl15	0.245398	0.0272445
Mtag2	0.24524	0.200727
Jmjd4	0.245166	0.0192621
Cdc34	0.245126	0.0287096
Smyd5	0.245125	0.0157068
Slco3a1	0.245068	0.13144
Mrpl51	0.24506	0.124799
Pop7	0.245057	0.0787289
Slc39a3	0.244967	0.162267
Tapbp	0.244886	0.00781751
Rpusd4	0.244786	0.213283
Gmppa	0.244768	0.00131274
Atg7	0.244594	0.00171615
Naxe	0.244299	0.164205
Ryr2	0.244229	0.0789337
Cct7	0.244207	0.0175578
Fam91a1	0.244136	0.191038
Samd4	0.24409	0.204991
Lamb1	0.244015	0.258886
Fam174c	0.24392	0.0887203
Tbcb	0.243795	0.0395191
Itga8	0.243784	0.249376
Elof1	0.243764	0.122985
Trmt5	0.243764	0.158905
Brip1	0.243755	0.129916
Shc4	0.243742	0.185596
Ghr	0.243739	0.140215
Usp17lc	0.243719	0.130951
Aar2	0.243698	0.0427411
5830418P13Rik	0.243682	0.110422
Phf11c	0.243578	0.148266
Cacna1d	0.243504	0.132797
Mettl6	0.243502	0.171378
Smdt1	0.243459	0.0432896
Commd9	0.243456	0.0484057
AA465934	0.243353	0.199804
Ttc9c	0.243339	0.126327
Pwwp2b	0.243298	0.0694757
Abcb10	0.243118	0.284806
Pvt1	0.243053	0.0285187
Ifnar2	0.243019	0.00742196
Igf1	0.242783	0.160333
Tmsb4x	0.242705	0.0602885
Taf12	0.242647	0.00403696
C230072F16Rik	0.242635	0.253214
Cyp20a1	0.242554	0.0495314
Mcmbp	0.24253	0.0498663
Antkmt	0.242523	0.029104
Gemin8	0.242504	0.155627
Prdm15	0.242455	0.286672
1700037H04Rik	0.242346	0.0626701
Kifbp	0.24227	0.00500864
Efna5	0.24223	0.135351
Bola3	0.242171	0.104967
4930444P10Rik	0.242043	0.0995989
Tprn	0.241942	0.0131938
Exosc5	0.241931	0.016065
Coa6	0.241865	0.199517
Gm15471	0.241795	0.145534
Med20	0.241563	0.0890316
Pot1a	0.241534	0.182298
Carnmt1	0.241514	0.134191
Chmp1a	0.241442	0.0187401
Mrpl13	0.241441	0.0074311
Med16	0.241378	0.034552
Eif4a3	0.241341	0.00450251
Ctbp1	0.241282	0.0060167
C1qtnf12	0.241194	0.120459
Myo1f	0.241139	0.000684259
Tspan9	0.241093	0.148905
Atic	0.240998	0.0086495
Mrpl55	0.240987	0.0622928
Cybrd1	0.240954	0.152749
Aurkaip1	0.240844	0.100599
Hirip3	0.240706	0.156948
Pik3c2g	0.240595	0.209221
4930513N10Rik	0.240578	0.0994908
Eef1g	0.2405	0.00755203
Nudcd1	0.240471	0.0146471
Gnptg	0.240248	0.0122072
Adam15	0.240201	0.188199
Nup133	0.240186	0.00371077
Ythdf2	0.240104	0.0150767
AF366264	0.239983	0.165208
Hps6	0.239892	0.0253847
Acvr1c	0.239853	0.1299
Sppl2a	0.239751	0.0696743
Ccdc69	0.239672	0.0219189
Mrpl21	0.239649	0.00732433
Gstcd	0.239635	0.0267969
Fam219b	0.239635	0.0918203
Tbrg1	0.239623	0.0073642
Mtfr1	0.239598	0.0190832
Diaph3	0.239493	0.133399
Slc22a22	0.239383	0.147401
9430015G10Rik	0.239363	0.0677343
Nfatc2ip	0.239233	0.112824
Dnajc19	0.239173	0.107133
Arfgap2	0.239071	0.0297426
Ipo5	0.239018	0.0600503
Sh3bgrl2	0.239017	0.10668
Septin14	0.238952	0.138206
Stoml2	0.23894	0.0294368
Cd48	0.238863	0.0527973
Nudt14	0.238733	0.207147
Gpr89	0.238709	0.00504659
Cd96	0.238617	0.0157353
Thap4	0.238611	0.0143582
Ptdss1	0.238553	0.00633521
Pcbp1	0.238261	0.154375
Mtbp	0.23826	0.147149
Lin37	0.238252	0.136334
Pign	0.238067	0.042314
Lama3	0.237993	0.188247
Cox6b2	0.237942	0.15757
Gbp3	0.237881	0.13528
Sec23b	0.237675	0.0238339
Eif4h	0.237637	0.00904737
Slc19a2	0.237562	0.0968196
Mcrs1	0.237542	0.00469642
Tpbgl	0.237485	0.0247064
Ugp2	0.237484	0.0108957
Atp1a1	0.237414	0.00527182
Dnajc15	0.237339	0.064291
Nol8	0.237329	0.247004
Ccdc34	0.237314	0.0660854
Pxdc1	0.2373	0.0183584
Tmem14c	0.237222	0.119587
Serpinb2	0.237204	0.114839
BC051665	0.237156	0.14358
Slc12a7	0.237128	0.104489
Tcf7l2	0.237079	0.101265
Gpn1	0.237079	0.0205971
Sesn3	0.237061	0.184707
Ovca2	0.236978	0.0720257
Rpap1	0.236946	0.0142004
Nyx	0.236867	0.1404
Nup107	0.23686	0.0742748
Gng10	0.236821	0.122669
Ralgds	0.236762	0.057545
Myl10	0.236714	0.0724162
9930012K11Rik	0.236706	0.13977
Cox18	0.236627	0.0939345
Mlf1	0.236603	0.167469
Nwd1	0.23654	0.171524
Il1f8	0.236537	0.24364
Syt9	0.236501	0.0385679
Mcf2	0.236232	0.152167
Taf10	0.236132	0.23682
S1pr2	0.236014	0.0518682
Clpb	0.235994	0.0263288
Dmrt1	0.235983	0.146361
1190007I07Rik	0.235939	0.298853
Commd3	0.235922	0.0230182
Gtf3c5	0.235741	0.0137758
Ebpl	0.23564	0.0454839
Gtdc1	0.235638	0.0858451
Arhgef26	0.235634	0.224173
Ppp4c	0.235612	0.0136163
Rtn4rl1	0.235347	0.11749
Sigmar1	0.235325	0.0500787
Zfp867	0.235299	0.153118
Ssc4d	0.235297	0.133958
Hyal1	0.235263	0.158579
Ntrk3	0.235214	0.162939
Spint1	0.235201	0.00452741
Vmn1r193	0.235201	0.156948
Gm2042	0.235188	0.168222
Tyro3	0.235059	0.120701
Abcc4	0.234967	0.0797055
Hes6	0.234873	0.0528605
Dcp2	0.234851	0.0908478
Defb30	0.234838	0.15914
Dnajc9	0.23482	0.0571912
Tssc4	0.234702	0.100794
Wdr61	0.234689	0.0377707
Gpr176	0.234637	0.0667141
Pmf1	0.234416	0.0381095
Ctsd	0.23436	0.0254022
Adarb1	0.234333	0.324853
Incenp	0.23432	0.259501
Wasf1	0.23422	0.147783
[truncated: 10,940 more rows]

## Sheet: GO UP genes
Gene ontology analysis of upregulated genes in Regnase-1 knockout BMMCs.
Category	Term	Count	%	PValue	Genes	List Total	Pop Hits	Pop Total	Fold Enrichment	Bonferroni	Benjamini	FDR
GOTERM_BP_DIRECT	GO:0007049~cell cycle	40	21.3904	6.27958e-23	H2AX, STEAP3, MCM7, UHRF1, CDCA5, SUV39H1, CDCA8, SKA3, AURKB, CKS1B, CDC20, CCNB2, SYCE2, CCNB1, CDC45, RACGAP1, RCC1, NUP43, OIP5, KNTC1, ECT2, BUB1, CDT1, PLK1, CDC6, PIMREG, CDC25B, MELK, SAPCD2, FANCD2, CCNE1, CKS2, CDK1, MCM5, KIF2C, SPC24, RAN, MCM2, CDKN3, MAD2L1	165	653	19984	7.419	8.05043e-20	8.05043e-20	7.93111e-20
GOTERM_BP_DIRECT	GO:0051301~cell division	30	16.0428	2.01302e-19	CDCA5, CDCA8, SKA3, AURKB, CKS1B, CDC20, CCNB2, SYCE2, CCNB1, RACGAP1, RCC1, NUP43, OIP5, KNTC1, ECT2, BUB1, CDT1, PLK1, CDC6, PIMREG, CDC25B, SAPCD2, KIFC1, CCNE1, CKS2, CDK1, KIF2C, SPC24, RAN, MAD2L1	165	399	19984	9.1064	2.58069e-16	1.29034e-16	1.27122e-16
GOTERM_BP_DIRECT	GO:0006260~DNA replication	14	7.48663	2.16248e-11	GINS2, CDT1, PIF1, FEN1, RRM2, RFC4, MCM7, PRIM1, CDC6, CDC45, POLD1, MCM5, DNA2, MCM2	165	121	19984	14.0133	2.7723e-08	9.241e-09	9.10404e-09
GOTERM_BP_DIRECT	GO:0007059~chromosome segregation	11	5.88235	7.91986e-09	CDT1, ESPL1, RCC1, OIP5, NUP43, CENPN, KIF2C, SKA3, SLC25A5, BUB1, SPC24	165	98	19984	13.5946	1.01532e-05	2.53831e-06	2.5007e-06
GOTERM_BP_DIRECT	GO:0000278~mitotic cell cycle	12	6.41711	2.21158e-08	CDT1, TUBA1B, ESPL1, CDCA5, PLK1, CDCA8, MYBL2, CDC6, SKA3, TUBB4B, AURKB, CDC25B	165	140	19984	10.3813	2.8352e-05	5.67049e-06	5.58645e-06
GOTERM_BP_DIRECT	GO:0006270~DNA replication initiation	7	3.74332	4.33773e-08	CDC45, MCM7, CCNE1, PRIM1, MCM5, CDC6, MCM2	165	25	19984	33.9122	5.56082e-05	9.26829e-06	9.13093e-06
GOTERM_BP_DIRECT	GO:0007094~mitotic spindle assembly checkpoint	7	3.74332	3.09892e-07	CDC20, PLK1, KNTC1, BUB1, SPC24, AURKB, MAD2L1	165	34	19984	24.9355	0.000397203	5.67546e-05	5.59135e-05
GOTERM_BP_DIRECT	GO:0006268~DNA unwinding involved in DNA replication	6	3.20856	1.04549e-06	GINS2, CDC45, RAD51, MCM7, MCM5, MCM2	165	23	19984	31.5953	0.00133942	0.00016754	0.000165057
GOTERM_BP_DIRECT	GO:0044772~mitotic cell cycle phase transition	6	3.20856	1.31188e-06	CCNB2, CCNB1, CCNE1, CKS2, CDK1, CKS1B	165	24	19984	30.2788	0.00168042	0.00018687	0.000184101
GOTERM_BP_DIRECT	GO:0000727~double-strand break repair via break-induced replication	5	2.6738	2.0562e-06	GINS2, CDC45, MCM7, MCM5, MCM2	165	12	19984	50.4646	0.00263259	0.000263605	0.000259699
GOTERM_BP_DIRECT	GO:0006281~DNA repair	15	8.02139	4.17104e-06	H2AX, BARD1, PIF1, FEN1, RFC4, UHRF1, UNG, RAD51AP1, RAD51, EME1, FANCD2, EXO1, POLD1, AUNIP, DNA2	165	389	19984	4.67025	0.00533302	0.000486116	0.000478912
GOTERM_BP_DIRECT	GO:0006974~cellular response to DNA damage stimulus	17	9.09091	5.80573e-06	H2AX, BARD1, PIF1, FEN1, MCM7, UHRF1, SUV39H1, UNG, RAD51AP1, RAD51, EME1, FANCD2, EXO1, POLD1, AUNIP, DNA2, CDKN3	165	517	19984	3.98251	0.00741534	0.000620246	0.000611053
GOTERM_BP_DIRECT	GO:0000070~mitotic sister chromatid segregation	6	3.20856	6.90099e-06	ESPL1, PLK1, CDCA8, KNTC1, RAN, MAD2L1	165	33	19984	22.0209	0.00880807	0.000680543	0.000670457
GOTERM_BP_DIRECT	GO:0000281~mitotic cytokinesis	7	3.74332	1.17181e-05	RACGAP1, PLK1, CDCA8, KIF20A, ECT2, CENPA, AURKB	165	62	19984	13.6743	0.0149104	0.00107304	0.00105714
GOTERM_BP_DIRECT	GO:0032508~DNA duplex unwinding	6	3.20856	1.6089e-05	PIF1, ANXA1, RFC4, MCM7, MCM5, MCM2	165	39	19984	18.6331	0.020415	0.00137507	0.00135469
GOTERM_BP_DIRECT	GO:0006310~DNA recombination	7	3.74332	9.82375e-05	RAD51AP1, H2AX, PSMC3IP, PIF1, RAD51, EME1, EXO1	165	90	19984	9.42007	0.118338	0.00787128	0.00775462
GOTERM_BP_DIRECT	GO:0030174~regulation of DNA-dependent DNA replication initiation	4	2.13904	0.000113065	CDT1, MCM7, MCM5, MCM2	165	12	19984	40.3717	0.134941	0.00852645	0.00840009
GOTERM_BP_DIRECT	GO:0032467~positive regulation of cytokinesis	5	2.6738	0.000209859	RACGAP1, CDC6, ECT2, AURKB, CDC25B	165	36	19984	16.8215	0.235908	0.0149466	0.0147251
GOTERM_BP_DIRECT	GO:0007080~mitotic metaphase plate congression	5	2.6738	0.000317393	CCNB1, KIFC1, CDCA5, CDCA8, KIF2C	165	40	19984	15.1394	0.334331	0.0214157	0.0210983
GOTERM_BP_DIRECT	GO:0071479~cellular response to ionizing radiation	5	2.6738	0.000936227	RAD51AP1, BARD1, RAD51, FIGNL1, ECT2	165	53	19984	11.426	0.699048	0.0600122	0.0591227
GOTERM_BP_DIRECT	GO:0042493~response to drug	10	5.34759	0.00142925	ALAD, NQO1, CCNB1, CPT1A, RAD51, ANXA1, MCM7, TSPO, HMOX1, GCLM	165	323	19984	3.7497	0.840164	0.0872522	0.0859591
GOTERM_BP_DIRECT	GO:0006267~pre-replicative complex assembly involved in nuclear cell cycle DNA replication	3	1.60428	0.00181446	MCM7, MCM5, MCM2	165	8	19984	45.4182	0.902534	0.105733	0.104166
GOTERM_BP_DIRECT	GO:0097527~necroptotic signaling pathway	3	1.60428	0.00232032	RIPK3, MLKL, TNF	165	9	19984	40.3717	0.949111	0.123944	0.122107
GOTERM_BP_DIRECT	GO:0051256~mitotic spindle midzone assembly	3	1.60428	0.00232032	RACGAP1, CDCA8, AURKB	165	9	19984	40.3717	0.949111	0.123944	0.122107
GOTERM_BP_DIRECT	GO:0000132~establishment of mitotic spindle orientation	4	2.13904	0.00343583	SAPCD2, PLK1, CENPA, MAD2L1	165	37	19984	13.0935	0.987873	0.172917	0.170354
GOTERM_BP_DIRECT	GO:0006228~UTP biosynthetic process	3	1.60428	0.00350689	NME6, CAD, NME2	165	11	19984	33.0314	0.988932	0.172917	0.170354
GOTERM_BP_DIRECT	GO:0045931~positive regulation of mitotic cell cycle	4	2.13904	0.00370807	CCNB1, CDK1, ASNS, CDC25B	165	38	19984	12.749	0.991456	0.176065	0.173455
GOTERM_BP_DIRECT	GO:0090267~positive regulation of mitotic cell cycle spindle assembly checkpoint	3	1.60428	0.00418566	CDCA8, AURKB, MAD2L1	165	12	19984	30.2788	0.99538	0.191643	0.188803
GOTERM_BP_DIRECT	GO:0045471~response to ethanol	6	3.20856	0.00439958	ALAD, NQO1, CPT1A, G6PDX, CDK1, ATP5G1	165	130	19984	5.58993	0.996492	0.194492	0.191609
GOTERM_BP_DIRECT	GO:0006979~response to oxidative stress	6	3.20856	0.00658986	ALAD, NQO1, PSMB5, G6PDX, HMOX1, GCLM	165	143	19984	5.08175	0.999792	0.281607	0.277433
GOTERM_BP_DIRECT	GO:0007052~mitotic spindle organization	4	2.13904	0.00716186	CCNB1, CDCA8, RCC1, AURKB	165	48	19984	10.0929	0.9999	0.296178	0.291788
GOTERM_BP_DIRECT	GO:2000001~regulation of DNA damage checkpoint	3	1.60428	0.00744829	BARD1, RNASEH2B, RAD51	165	16	19984	22.7091	0.999931	0.298397	0.293975
GOTERM_BP_DIRECT	GO:0006468~protein phosphorylation	13	6.95187	0.00783064	MLKL, RIPK3, PLK1, CDCA8, IQGAP3, AURKB, CDC25B, CCNB1, MELK, CCNE1, PBK, CDK1, BUB1	165	654	19984	2.40749	0.999958	0.304208	0.2997
GOTERM_BP_DIRECT	GO:0010569~regulation of double-strand break repair via homologous recombination	3	1.60428	0.00939516	RAD51AP1, RAD51, FIGNL1	165	18	19984	20.1859	0.999994	0.344883	0.339771
GOTERM_BP_DIRECT	GO:0048144~fibroblast proliferation	4	2.13904	0.00941567	RNASEH2B, CKS2, CDK1, CKS1B	165	53	19984	9.14077	0.999995	0.344883	0.339771
GOTERM_BP_DIRECT	GO:0090305~nucleic acid phosphodiester bond hydrolysis	3	1.60428	0.0104443	FEN1, POLD1, DNA2	165	19	19984	19.1234	0.999999	0.361881	0.356518
GOTERM_BP_DIRECT	GO:0042325~regulation of phosphorylation	3	1.60428	0.0104443	BARD1, SRPX2, MCM7	165	19	19984	19.1234	0.999999	0.361881	0.356518
GOTERM_BP_DIRECT	GO:0006541~glutamine metabolic process	3	1.60428	0.0126896	CAD, ASNS, PHGDH	165	21	19984	17.3022	1	0.417131	0.410949
GOTERM_BP_DIRECT	GO:0090050~positive regulation of cell migration involved in sprouting angiogenesis	3	1.60428	0.0126896	ANXA1, SRPX2, HMOX1	165	21	19984	17.3022	1	0.417131	0.410949
GOTERM_BP_DIRECT	GO:0010266~response to vitamin B1	2	1.06952	0.0163462	ALAD, TSPO	165	2	19984	121.115	1	0.511117	0.503542
GOTERM_BP_DIRECT	GO:0097528~execution phase of necroptosis	2	1.06952	0.0163462	RIPK3, MLKL	165	2	19984	121.115	1	0.511117	0.503542
GOTERM_BP_DIRECT	GO:0000082~G1/S transition of mitotic cell cycle	4	2.13904	0.0191534	TCF19, CCNE1, RCC1, IQGAP3	165	69	19984	7.02117	1	0.574816	0.566297
GOTERM_BP_DIRECT	GO:0043066~negative regulation of apoptotic process	12	6.41711	0.0192801	BARD1, NQO1, FIGNL1, PLK1, CDK1, NME2, FHL2, ASNS, ANGPTL4, TNF, UNG, MAD2L1	165	654	19984	2.2223	1	0.574816	0.566297
GOTERM_BP_DIRECT	GO:0071353~cellular response to interleukin-4	3	1.60428	0.0205406	ALAD, TUBA1B, MCM2	165	27	19984	13.4572	1	0.585178	0.576506
GOTERM_BP_DIRECT	GO:0009117~nucleotide metabolic process	3	1.60428	0.0205406	DUT, NME6, NME2	165	27	19984	13.4572	1	0.585178	0.576506
GOTERM_BP_DIRECT	GO:0071398~cellular response to fatty acid	3	1.60428	0.022003	CCNB1, CPT1A, NME2	165	28	19984	12.9766	1	0.613214	0.604126
GOTERM_BP_DIRECT	GO:0010971~positive regulation of G2/M transition of mitotic cell cycle	3	1.60428	0.0235073	CCNB1, CDK1, CDC25B	165	29	19984	12.5292	1	0.641199	0.631696
GOTERM_BP_DIRECT	GO:1905448~positive regulation of mitochondrial ATP synthesis coupled electron transport	2	1.06952	0.0244194	CCNB1, CDK1	165	3	19984	80.7434	1	0.652202	0.642536
GOTERM_BP_DIRECT	GO:0070301~cellular response to hydrogen peroxide	4	2.13904	0.0263732	NQO1, ANXA1, RIPK3, ECT2	165	78	19984	6.21103	1	0.690009	0.679783
GOTERM_BP_DIRECT	GO:0036297~interstrand cross-link repair	3	1.60428	0.0282636	RAD51AP1, RAD51, FANCD2	165	32	19984	11.3545	1	0.724678	0.713938
GOTERM_BP_DIRECT	GO:0006284~base-excision repair	3	1.60428	0.0299276	FEN1, DNA2, UNG	165	33	19984	11.0105	1	0.729318	0.718509
GOTERM_BP_DIRECT	GO:0006006~glucose metabolic process	4	2.13904	0.0299873	CPT1A, G6PDX, GALM, TNF	165	82	19984	5.90806	1	0.729318	0.718509
GOTERM_BP_DIRECT	GO:0044205~'de novo' UMP biosynthetic process	2	1.06952	0.0324268	CAD, UMPS	165	4	19984	60.5576	1	0.729318	0.718509
GOTERM_BP_DIRECT	GO:0031427~response to methotrexate	2	1.06952	0.0324268	DHFR, ASNS	165	4	19984	60.5576	1	0.729318	0.718509
GOTERM_BP_DIRECT	GO:0043137~DNA replication, removal of RNA primer	2	1.06952	0.0324268	FEN1, DNA2	165	4	19984	60.5576	1	0.729318	0.718509
GOTERM_BP_DIRECT	GO:1901970~positive regulation of mitotic sister chromatid separation	2	1.06952	0.0324268	CDCA8, AURKB	165	4	19984	60.5576	1	0.729318	0.718509
GOTERM_BP_DIRECT	GO:0006225~UDP biosynthetic process	2	1.06952	0.0324268	CAD, UMPS	165	4	19984	60.5576	1	0.729318	0.718509
GOTERM_BP_DIRECT	GO:0051321~meiotic cell cycle	6	3.20856	0.0335434	RAD51AP1, H2AX, PSMC3IP, SYCE2, RAD51, EXO1	165	217	19984	3.34881	1	0.738625	0.727678
GOTERM_BP_DIRECT	GO:0016310~phosphorylation	11	5.88235	0.0343307	MELK, NME6, RIPK3, PLK1, PBK, CDK1, NME2, TK1, DCK, BUB1, AURKB	165	627	19984	2.12483	1	0.738625	0.727678
GOTERM_BP_DIRECT	GO:0034599~cellular response to oxidative stress	4	2.13904	0.034853	NQO1, FANCD2, G6PDX, NME2	165	87	19984	5.56851	1	0.738625	0.727678
GOTERM_BP_DIRECT	GO:0000079~regulation of cyclin-dependent protein serine/threonine kinase activity	3	1.60428	0.0351452	CCNB2, CCNB1, CCNE1	165	36	19984	10.0929	1	0.738625	0.727678
GOTERM_BP_DIRECT	GO:0000724~double-strand break repair via homologous recombination	4	2.13904	0.0358722	RAD51AP1, H2AX, RAD51, AUNIP	165	88	19984	5.50523	1	0.741745	0.730751
GOTERM_BP_DIRECT	GO:0043065~positive regulation of apoptotic process	8	4.27807	0.0385322	BARD1, STEAP3, ANXA1, MELK, TSPO, HMOX1, ECT2, TNF	165	382	19984	2.53644	1	0.77243	0.760983
GOTERM_BP_DIRECT	GO:0045740~positive regulation of DNA replication	3	1.60428	0.0388043	CDT1, CDK1, DNA2	165	38	19984	9.56172	1	0.77243	0.760983
GOTERM_BP_DIRECT	GO:0072719~cellular response to cisplatin	2	1.06952	0.0403688	RAD51, HMOX1	165	5	19984	48.4461	1	0.77243	0.760983
GOTERM_BP_DIRECT	GO:1904772~response to tetrachloromethane	2	1.06952	0.0403688	NQO1, CPT1A	165	5	19984	48.4461	1	0.77243	0.760983
GOTERM_BP_DIRECT	GO:1903490~positive regulation of mitotic cytokinesis	2	1.06952	0.0403688	CDCA8, AURKB	165	5	19984	48.4461	1	0.77243	0.760983
GOTERM_BP_DIRECT	GO:0033574~response to testosterone	3	1.60428	0.0426015	NQO1, CAD, TSPO	165	40	19984	9.08364	1	0.803164	0.791261
GOTERM_BP_DIRECT	GO:0007129~synapsis	3	1.60428	0.0445502	PSMC3IP, FANCD2, CCNE1	165	41	19984	8.86208	1	0.82773	0.815462
GOTERM_BP_DIRECT	GO:0097421~liver regeneration	3	1.60428	0.0465314	CPT1A, HMOX1, SULF2	165	42	19984	8.65108	1	0.840186	0.827734
GOTERM_BP_DIRECT	GO:0032465~regulation of cytokinesis	3	1.60428	0.0465314	PLK1, KIF20A, AURKB	165	42	19984	8.65108	1	0.840186	0.827734
GOTERM_BP_DIRECT	GO:0070245~positive regulation of thymocyte apoptotic process	2	1.06952	0.0482461	ADAM8, NFKBID	165	6	19984	40.3717	1	0.859048	0.846317
GOTERM_BP_DIRECT	GO:0090307~mitotic spindle assembly	3	1.60428	0.0505886	CDC20, KIFC1, MYBL2	165	44	19984	8.25785	1	0.887256	0.874106
GOTERM_BP_DIRECT	GO:0050727~regulation of inflammatory response	4	2.13904	0.0517197	ANXA1, FANCD2, TNFSF4, TNF	165	102	19984	4.74961	1	0.887256	0.874106
GOTERM_BP_DIRECT	GO:0001816~cytokine production	3	1.60428	0.0526633	NQO1, G6PDX, S1PR3	165	45	19984	8.07434	1	0.887256	0.874106
GOTERM_BP_DIRECT	GO:0006231~dTMP biosynthetic process	2	1.06952	0.0560591	DUT, NME2	165	7	19984	34.6043	1	0.887256	0.874106
GOTERM_BP_DIRECT	GO:0006207~'de novo' pyrimidine nucleobase biosynthetic process	2	1.06952	0.0560591	CAD, UMPS	165	7	19984	34.6043	1	0.887256	0.874106
GOTERM_BP_DIRECT	GO:0051988~regulation of attachment of spindle microtubules to kinetochore	2	1.06952	0.0560591	RACGAP1, ECT2	165	7	19984	34.6043	1	0.887256	0.874106
GOTERM_BP_DIRECT	GO:0046826~negative regulation of protein export from nucleus	2	1.06952	0.0560591	BARD1, TXN1	165	7	19984	34.6043	1	0.887256	0.874106
GOTERM_BP_DIRECT	GO:0034080~CENP-A containing nucleosome assembly	2	1.06952	0.0560591	OIP5, CENPA	165	7	19984	34.6043	1	0.887256	0.874106
GOTERM_BP_DIRECT	GO:0000076~DNA replication checkpoint	2	1.06952	0.0560591	CDT1, DNA2	165	7	19984	34.6043	1	0.887256	0.874106
GOTERM_BP_DIRECT	GO:0007346~regulation of mitotic cell cycle	3	1.60428	0.0612552	PLK1, CKS2, CKS1B	165	49	19984	7.41521	1	0.946134	0.932112
GOTERM_BP_DIRECT	GO:0000086~G2/M transition of mitotic cell cycle	3	1.60428	0.0612552	PLK1, CDK1, CDC25B	165	49	19984	7.41521	1	0.946134	0.932112
GOTERM_BP_DIRECT	GO:0006221~pyrimidine nucleotide biosynthetic process	2	1.06952	0.0638083	CAD, UMPS	165	8	19984	30.2788	1	0.962379	0.948116
GOTERM_BP_DIRECT	GO:1902425~positive regulation of attachment of mitotic spindle microtubules to kinetochore	2	1.06952	0.0638083	CDCA8, AURKB	165	8	19984	30.2788	1	0.962379	0.948116
GOTERM_BP_DIRECT	GO:0008283~cell proliferation	7	3.74332	0.0683126	MELK, MCM7, CKS2, CDK1, BUB1, AURKB, CKS1B	165	349	19984	2.42924	1	1	0.985948
GOTERM_BP_DIRECT	GO:0042307~positive regulation of protein import into nucleus	3	1.60428	0.0702866	CDK1, ECT2, RAN	165	53	19984	6.85557	1	1	0.985948
GOTERM_BP_DIRECT	GO:0045143~homologous chromosome segregation	2	1.06952	0.0714943	ESPL1, PLK1	165	9	19984	26.9145	1	1	0.985948
GOTERM_BP_DIRECT	GO:1904668~positive regulation of ubiquitin protein ligase activity	2	1.06952	0.0714943	CDC20, PLK1	165	9	19984	26.9145	1	1	0.985948
GOTERM_BP_DIRECT	GO:0070192~chromosome organization involved in meiotic cell cycle	2	1.06952	0.0714943	RAD51, CCNE1	165	9	19984	26.9145	1	1	0.985948
GOTERM_BP_DIRECT	GO:0007568~aging	5	2.6738	0.0748753	NQO1, TSPO, GCLM, LITAF, AURKB	165	193	19984	3.1377	1	1	0.985948
GOTERM_BP_DIRECT	GO:0031334~positive regulation of protein complex assembly	3	1.60428	0.0749555	CDT1, BIK, TNF	165	55	19984	6.60628	1	1	0.985948
GOTERM_BP_DIRECT	GO:0065003~macromolecular complex assembly	4	2.13904	0.0762075	CCNB1, NUP210, GPAA1, CDK1	165	120	19984	4.03717	1	1	0.985948
GOTERM_BP_DIRECT	GO:0043279~response to alkaloid	2	1.06952	0.0791175	NQO1, CPT1A	165	10	19984	24.223	1	1	0.985948
GOTERM_BP_DIRECT	GO:1990918~double-strand break repair involved in meiotic recombination	2	1.06952	0.0791175	RAD51, FANCD2	165	10	19984	24.223	1	1	0.985948
GOTERM_BP_DIRECT	GO:0051983~regulation of chromosome segregation	2	1.06952	0.0791175	KIF2C, BUB1	165	10	19984	24.223	1	1	0.985948
GOTERM_BP_DIRECT	GO:0055015~ventricular cardiac muscle cell development	2	1.06952	0.0791175	CCNB1, FHL2	165	10	19984	24.223	1	1	0.985948
GOTERM_BP_DIRECT	GO:0072577~endothelial cell apoptotic process	2	1.06952	0.0791175	ANGPTL4, TNF	165	10	19984	24.223	1	1	0.985948
GOTERM_BP_DIRECT	GO:0006913~nucleocytoplasmic transport	3	1.60428	0.0821378	NUP210, NUP43, RAN	165	58	19984	6.26458	1	1	0.985948
GOTERM_BP_DIRECT	GO:0000723~telomere maintenance	3	1.60428	0.0845774	PIF1, CCNE1, DNA2	165	59	19984	6.1584	1	1	0.985948
GOTERM_BP_DIRECT	GO:0002819~regulation of adaptive immune response	2	1.06952	0.0866786	RIPK3, TNFSF4	165	11	19984	22.0209	1	1	0.985948
GOTERM_BP_DIRECT	GO:0007127~meiosis I	2	1.06952	0.0866786	ESPL1, CKS2	165	11	19984	22.0209	1	1	0.985948
GOTERM_BP_DIRECT	GO:1990845~adaptive thermogenesis	2	1.06952	0.0866786	SLC25A5, SORL1	165	11	19984	22.0209	1	1	0.985948
GOTERM_BP_DIRECT	GO:0051315~attachment of mitotic spindle microtubules to kinetochore	2	1.06952	0.0866786	CDT1, KIF2C	165	11	19984	22.0209	1	1	0.985948
GOTERM_BP_DIRECT	GO:0010940~positive regulation of necrotic cell death	2	1.06952	0.0866786	RIPK3, TSPO	165	11	19984	22.0209	1	1	0.985948
GOTERM_BP_DIRECT	GO:0006915~apoptotic process	10	5.34759	0.0909896	STEAP3, MELK, RIPK3, BIK, CDK1, CDCA7, HMOX1, TNF, BUB1, MCM2	165	655	19984	1.84909	1	1	0.985948
GOTERM_BP_DIRECT	GO:0034644~cellular response to UV	3	1.60428	0.0920254	POLD1, PBK, AURKB	165	62	19984	5.86041	1	1	0.985948
GOTERM_BP_DIRECT	GO:0071456~cellular response to hypoxia	4	2.13904	0.0932532	CCNB1, SUV39H1, HMOX1, ADAM8	165	131	19984	3.69817	1	1	0.985948
GOTERM_BP_DIRECT	GO:0006241~CTP biosynthetic process	2	1.06952	0.094178	NME6, NME2	165	12	19984	20.1859	1	1	0.985948
GOTERM_BP_DIRECT	GO:0014075~response to amine	2	1.06952	0.094178	NQO1, CAD	165	12	19984	20.1859	1	1	0.985948
GOTERM_BP_DIRECT	GO:0034501~protein localization to kinetochore	2	1.06952	0.094178	CDK1, AURKB	165	12	19984	20.1859	1	1	0.985948
GOTERM_BP_DIRECT	GO:0009725~response to hormone	3	1.60428	0.0996567	NQO1, FHL2, ME1	165	65	19984	5.58993	1	1	0.985948

## Sheet: GO DOWN genes
Gene ontology analysis of downregulated genes in Regnase-1 knockout BMMCs.
Category	Term	Count	%	PValue	Genes	List Total	Pop Hits	Pop Total	Fold Enrichment	Bonferroni	Benjamini	FDR
GOTERM_BP_DIRECT	GO:0071456~cellular response to hypoxia	7	5.42636	0.000116387	EGLN3, BNIP3, KCNMB1, RORA, NDRG1, ZFP36L1, VEGFA	117	131	19984	9.1269	0.131167	0.140596	0.140363
GOTERM_BP_DIRECT	GO:0042632~cholesterol homeostasis	6	4.65116	0.000321487	ABCA1, MYLIP, PCSK9, RORA, SCD1, ABCG1	117	102	19984	10.0473	0.321872	0.183819	0.183515
GOTERM_BP_DIRECT	GO:0090027~negative regulation of monocyte chemotaxis	3	2.32558	0.000493502	DUSP1, CCN3, SLIT2	117	6	19984	85.4017	0.449152	0.183819	0.183515
GOTERM_BP_DIRECT	GO:0051058~negative regulation of small GTPase mediated signal transduction	3	2.32558	0.000688279	SLIT2, CGNL1, ARHGAP12	117	7	19984	73.2015	0.564703	0.183819	0.183515
GOTERM_BP_DIRECT	GO:0032870~cellular response to hormone stimulus	4	3.10078	0.00076084	RAMP3, DUSP1, SLIT2, ADRA2A	117	31	19984	22.0392	0.601259	0.183819	0.183515
GOTERM_BP_DIRECT	GO:0060426~lung vasculature development	3	2.32558	0.00117097	ERRFI1, LIF, VEGFA	117	9	19984	56.9345	0.757162	0.235755	0.235365
GOTERM_BP_DIRECT	GO:0070373~negative regulation of ERK1 and ERK2 cascade	5	3.87597	0.00158683	ERRFI1, DUSP1, LIF, TIMP3, SPRY1	117	86	19984	9.93043	0.853159	0.273841	0.273387
GOTERM_BP_DIRECT	GO:0006636~unsaturated fatty acid biosynthetic process	3	2.32558	0.00380094	FADS2, SCD2, SCD1	117	16	19984	32.0256	0.989951	0.573942	0.572992
GOTERM_BP_DIRECT	GO:0050728~negative regulation of inflammatory response	5	3.87597	0.00528095	IL2RA, TNFAIP3, CCN3, RORA, SLIT2	117	120	19984	7.11681	0.998332	0.708821	0.707648
GOTERM_BP_DIRECT	GO:0006633~fatty acid biosynthetic process	4	3.10078	0.0091602	FADS2, SCD2, SCD1, ACSL3	117	74	19984	9.23262	0.999985	1	0.999171
GOTERM_BP_DIRECT	GO:0032803~regulation of low-density lipoprotein particle receptor catabolic process	2	1.55039	0.0115759	MYLIP, PCSK9	117	2	19984	170.803	0.999999	1	0.999171
GOTERM_BP_DIRECT	GO:0035556~intracellular signal transduction	8	6.20155	0.0155027	NRBP2, DUSP1, ITSN1, SIK1, RGS11, ASB2, PDK1, NRGN	117	447	19984	3.05688	1	1	0.999171
GOTERM_BP_DIRECT	GO:0030335~positive regulation of cell migration	6	4.65116	0.0204049	CD274, CSF1, GCNT2, IRS2, ADRA2A, VEGFA	117	269	19984	3.80974	1	1	0.999171
GOTERM_BP_DIRECT	GO:0001708~cell fate specification	3	2.32558	0.0215223	EOMES, GFI1, TBX6	117	39	19984	13.1387	1	1	0.999171
GOTERM_BP_DIRECT	GO:0006096~glycolytic process	3	2.32558	0.0225703	PFKL, ALDOC, HK2	117	40	19984	12.8103	1	1	0.999171
GOTERM_BP_DIRECT	GO:2001199~negative regulation of dendritic cell differentiation	2	1.55039	0.0230189	TMEM176B, TMEM176A	117	4	19984	85.4017	1	1	0.999171
GOTERM_BP_DIRECT	GO:1903966~monounsaturated fatty acid biosynthetic process	2	1.55039	0.0230189	SCD2, SCD1	117	4	19984	85.4017	1	1	0.999171
GOTERM_BP_DIRECT	GO:0019511~peptidyl-proline hydroxylation	2	1.55039	0.0230189	EGLN3, P4HA1	117	4	19984	85.4017	1	1	0.999171
GOTERM_BP_DIRECT	GO:0001707~mesoderm formation	3	2.32558	0.0236391	EOMES, NR4A3, TBX6	117	41	19984	12.4978	1	1	0.999171
GOTERM_BP_DIRECT	GO:0007155~cell adhesion	9	6.97674	0.0237102	VCAN, JAML, FBLIM1, FLRT3, AMIGO2, CCN3, ATP1B2, PCDHB22, SIGLECF	117	600	19984	2.56205	1	1	0.999171
GOTERM_BP_DIRECT	GO:0050873~brown fat cell differentiation	3	2.32558	0.0247283	ZFP516, BNIP3, SCD1	117	42	19984	12.2002	1	1	0.999171
GOTERM_BP_DIRECT	GO:0006629~lipid metabolic process	10	7.75194	0.0259505	SULT1A1, ACER2, FADS2, FABP5, SCD2, ST3GAL5, PCSK9, SCD1, ACSL3, B4GALT4	117	728	19984	2.3462	1	1	0.999171
GOTERM_BP_DIRECT	GO:0043524~negative regulation of neuron apoptotic process	5	3.87597	0.0265935	NRBP2, NR4A3, AMIGO2, ITSN1, VEGFA	117	194	19984	4.40215	1	1	0.999171
GOTERM_BP_DIRECT	GO:0043410~positive regulation of MAPK cascade	5	3.87597	0.0274759	IGHM, PELI2, LIF, ADRA2A, VEGFA	117	196	19984	4.35723	1	1	0.999171
GOTERM_BP_DIRECT	GO:0060948~cardiac vascular smooth muscle cell development	2	1.55039	0.0286911	HEY2, VEGFA	117	5	19984	68.3214	1	1	0.999171
GOTERM_BP_DIRECT	GO:0032869~cellular response to insulin stimulus	4	3.10078	0.0287814	ERRFI1, PCSK9, IRS2, ZFP36L1	117	114	19984	5.9931	1	1	0.999171
GOTERM_BP_DIRECT	GO:0046676~negative regulation of insulin secretion	3	2.32558	0.0304718	PFKL, CCN3, ADRA2A	117	47	19984	10.9023	1	1	0.999171
GOTERM_BP_DIRECT	GO:0001657~ureteric bud development	3	2.32558	0.0316781	VCAN, SPRY1, SLIT2	117	48	19984	10.6752	1	1	0.999171
GOTERM_BP_DIRECT	GO:0043124~negative regulation of I-kappaB kinase/NF-kappaB signaling	3	2.32558	0.0329031	PER1, TNFAIP3, RORA	117	49	19984	10.4574	1	1	0.999171
GOTERM_BP_DIRECT	GO:0060763~mammary duct terminal end bud growth	2	1.55039	0.0399376	CSF1, SLIT2	117	7	19984	48.801	1	1	0.999171
GOTERM_BP_DIRECT	GO:0030199~collagen fibril organization	3	2.32558	0.0406302	ANXA2, P4HA1, LOXL3	117	55	19984	9.31655	1	1	0.999171
GOTERM_BP_DIRECT	GO:0051897~positive regulation of protein kinase B signaling	4	3.10078	0.0416408	RAMP3, ITSN1, GCNT2, VEGFA	117	132	19984	5.17586	1	1	0.999171
GOTERM_BP_DIRECT	GO:0048286~lung alveolus development	3	2.32558	0.0419785	ERRFI1, LIF, VEGFA	117	56	19984	9.15018	1	1	0.999171
GOTERM_BP_DIRECT	GO:0042311~vasodilation	3	2.32558	0.0447251	KCNMB1, ADRA2A, VEGFA	117	58	19984	8.83466	1	1	0.999171
GOTERM_BP_DIRECT	GO:0045599~negative regulation of fat cell differentiation	3	2.32558	0.0447251	RORA, TRIB2, VEGFA	117	58	19984	8.83466	1	1	0.999171
GOTERM_BP_DIRECT	GO:0010989~negative regulation of low-density lipoprotein particle clearance	2	1.55039	0.0455124	MYLIP, PCSK9	117	8	19984	42.7009	1	1	0.999171
GOTERM_BP_DIRECT	GO:0009966~regulation of signal transduction	3	2.32558	0.0504107	SLA, SPRY1, GPC6	117	62	19984	8.26468	1	1	0.999171
GOTERM_BP_DIRECT	GO:0061469~regulation of type B pancreatic cell proliferation	2	1.55039	0.0510551	ERRFI1, NR4A3	117	9	19984	37.9563	1	1	0.999171
GOTERM_BP_DIRECT	GO:0035767~endothelial cell chemotaxis	2	1.55039	0.0510551	CCN3, VEGFA	117	9	19984	37.9563	1	1	0.999171
GOTERM_BP_DIRECT	GO:0008283~cell proliferation	6	4.65116	0.0528754	CSF1, LIF, IRS2, ZFP36L1, VEGFA, PDK1	117	349	19984	2.93645	1	1	0.999171
GOTERM_BP_DIRECT	GO:0048382~mesendoderm development	2	1.55039	0.0565659	EOMES, ZFP36L1	117	10	19984	34.1607	1	1	0.999171
GOTERM_BP_DIRECT	GO:0045955~negative regulation of calcium ion-dependent exocytosis	2	1.55039	0.0565659	ADRA2A, CBARP	117	10	19984	34.1607	1	1	0.999171
GOTERM_BP_DIRECT	GO:0045657~positive regulation of monocyte differentiation	2	1.55039	0.0565659	CSF1, ZFP36L1	117	10	19984	34.1607	1	1	0.999171
GOTERM_BP_DIRECT	GO:0048511~rhythmic process	4	3.10078	0.059692	PER1, KLF9, SIK1, RORA	117	153	19984	4.46545	1	1	0.999171
GOTERM_BP_DIRECT	GO:0001947~heart looping	3	2.32558	0.0609405	EOMES, TBX6, ASB2	117	69	19984	7.42624	1	1	0.999171
GOTERM_BP_DIRECT	GO:0045616~regulation of keratinocyte differentiation	2	1.55039	0.0620449	ERRFI1, ZFP36L1	117	11	19984	31.0552	1	1	0.999171
GOTERM_BP_DIRECT	GO:0018401~peptidyl-proline hydroxylation to 4-hydroxy-L-proline	2	1.55039	0.0620449	EGLN3, P4HA1	117	11	19984	31.0552	1	1	0.999171
GOTERM_BP_DIRECT	GO:0030388~fructose 1,6-bisphosphate metabolic process	2	1.55039	0.0620449	PFKL, ALDOC	117	11	19984	31.0552	1	1	0.999171
GOTERM_BP_DIRECT	GO:0002637~regulation of immunoglobulin production	2	1.55039	0.0620449	IGHM, TNFAIP3	117	11	19984	31.0552	1	1	0.999171
GOTERM_BP_DIRECT	GO:0000122~negative regulation of transcription from RNA polymerase II promoter	11	8.52713	0.0637697	EOMES, PER1, NR4A3, SATB1, GFI1, HEY2, ZBTB10, SIK1, TBX6, VEGFA, AI987944	117	995	19984	1.88828	1	1	0.999171
GOTERM_BP_DIRECT	GO:0050798~activated T cell proliferation	2	1.55039	0.0782935	SATB1, IL2RA	117	14	19984	24.4005	1	1	0.999171
GOTERM_BP_DIRECT	GO:0010659~cardiac muscle cell apoptotic process	2	1.55039	0.0782935	BNIP3, HEY2	117	14	19984	24.4005	1	1	0.999171
GOTERM_BP_DIRECT	GO:0003214~cardiac left ventricle morphogenesis	2	1.55039	0.0782935	HEY2, CPE	117	14	19984	24.4005	1	1	0.999171
GOTERM_BP_DIRECT	GO:0006002~fructose 6-phosphate metabolic process	2	1.55039	0.0782935	PFKL, HK2	117	14	19984	24.4005	1	1	0.999171
GOTERM_BP_DIRECT	GO:0008284~positive regulation of cell proliferation	8	6.20155	0.0807594	ACER2, HCK, CSF1, GCNT2, LIF, IRS2, TBX6, VEGFA	117	643	19984	2.12508	1	1	0.999171
GOTERM_BP_DIRECT	GO:0034097~response to cytokine	3	2.32558	0.0822335	CD274, SERPINA3F, TIMP3	117	82	19984	6.24891	1	1	0.999171
GOTERM_BP_DIRECT	GO:0006006~glucose metabolic process	3	2.32558	0.0822335	FABP5, HK2, PDK1	117	82	19984	6.24891	1	1	0.999171
GOTERM_BP_DIRECT	GO:0007420~brain development	5	3.87597	0.082854	EOMES, AMIGO2, ITSN1, IRS2, ACSL3	117	283	19984	3.01773	1	1	0.999171
GOTERM_BP_DIRECT	GO:0045651~positive regulation of macrophage differentiation	2	1.55039	0.0836474	CSF1, LIF	117	15	19984	22.7738	1	1	0.999171
GOTERM_BP_DIRECT	GO:0033700~phospholipid efflux	2	1.55039	0.0836474	ABCA1, ABCG1	117	15	19984	22.7738	1	1	0.999171
GOTERM_BP_DIRECT	GO:0003184~pulmonary valve morphogenesis	2	1.55039	0.0836474	HEY2, SLIT2	117	15	19984	22.7738	1	1	0.999171
GOTERM_BP_DIRECT	GO:0043069~negative regulation of programmed cell death	2	1.55039	0.0836474	AMIGO2, VEGFA	117	15	19984	22.7738	1	1	0.999171
GOTERM_BP_DIRECT	GO:0032367~intracellular cholesterol transport	2	1.55039	0.0836474	ABCA1, ABCG1	117	15	19984	22.7738	1	1	0.999171
GOTERM_BP_DIRECT	GO:0043066~negative regulation of apoptotic process	8	6.20155	0.0865089	HCK, NR4A3, DUSP1, BNIP3, AMIGO2, PLAUR, GIMAP5, VEGFA	117	654	19984	2.08934	1	1	0.999171
GOTERM_BP_DIRECT	GO:0001525~angiogenesis	5	3.87597	0.0878679	RAMP3, ANXA2, CCN3, RORA, VEGFA	117	289	19984	2.95508	1	1	0.999171
GOTERM_BP_DIRECT	GO:0046902~regulation of mitochondrial membrane permeability	2	1.55039	0.0889705	BNIP3, GIMAP5	117	16	19984	21.3504	1	1	0.999171
GOTERM_BP_DIRECT	GO:0030330~DNA damage response, signal transduction by p53 class mediator	2	1.55039	0.0889705	ACER2, NDRG1	117	16	19984	21.3504	1	1	0.999171
GOTERM_BP_DIRECT	GO:0001706~endoderm formation	2	1.55039	0.0889705	EOMES, DUSP1	117	16	19984	21.3504	1	1	0.999171
GOTERM_BP_DIRECT	GO:0043433~negative regulation of sequence-specific DNA binding transcription factor activity	3	2.32558	0.0909502	EOMES, TBX6, TRIB2	117	87	19984	5.88977	1	1	0.999171
GOTERM_BP_DIRECT	GO:0001921~positive regulation of receptor recycling	2	1.55039	0.0942629	RAMP3, ANXA2	117	17	19984	20.0945	1	1	0.999171
GOTERM_BP_DIRECT	GO:0010977~negative regulation of neuron projection development	3	2.32558	0.0963052	MYLIP, GFI1, TBX6	117	90	19984	5.69345	1	1	0.999171
GOTERM_BP_DIRECT	GO:0055091~phospholipid homeostasis	2	1.55039	0.0995249	ABCA1, ABCG1	117	18	19984	18.9782	1	1	0.999171
